# Supplementary material for: Cullin 3 Exon 9 Deletion in Familial Hyperkalemic Hypertension Impairs Cullin3-Ring-E3 Ligase (CRL3) Dynamic Regulation and Cycling
Source: Int J Mol Sci. 2022 May 5;23(9):5151. doi: 10.3390/ijms23095151 (PMC9105235; doi:10.3390/ijms23095151)
Supplement: Supplementary file 1 [file ijms-23-05151-s001.zip]

Archive with 2 entries (2 files):
- SUPPLEMENTAL FIGURES.pdf
- Supplemental Table S1.xlsx
