# Supplementary material for: Cullin 3 Exon 9 Deletion in Familial Hyperkalemic Hypertension Impairs Cullin3-Ring-E3 Ligase (CRL3) Dynamic Regulation and Cycling
Source: Int J Mol Sci. 2022 May 5;23(9):5151. doi: 10.3390/ijms23095151 (PMC9105235; doi:10.3390/ijms23095151)
Supplement: Supplementary file 1 [file ijms-23-05151-s001.zip › Supplemental Table S1.xlsx]

## Sheet: TABLE S1A (Experiment 1)
Table S1 List of the proteins (Accession name, column A and detailed description, column F) interacting with CUL3-WT and CUL3-∆9. The number of different peptides for each protein (peptides, column B), the Mascot score (score, column C), the significance of the difference between CUL3-WT and CUL3-∆9 analyzed by Anova (Anova, column D) and the fold increase of the CUL3-∆9 interaction versus the CU…
Accession	Peptides	Score	Anova (p)*	Fold	Description	Average Normalised Abundances
						WT	Delta9
CUL3	93	6127.94	0.24	1.09	Cullin-3 OS=Homo sapiens GN=CUL3 PE=1 SV=2	3.05e+008	3.32e+008
MYH9	77	4552.22	0.11	2.35	Myosin-9 OS=Homo sapiens GN=MYH9 PE=1 SV=4	3.12e+006	7.33e+006
PRKDC	89	4296.74	0.06	2.27	DNA-dependent protein kinase catalytic subunit OS=Homo sapiens GN=PRKDC PE=1 SV=3	6.79e+006	1.54e+007
CAND1	59	3879.83	3.51e-003	48.93	Cullin-associated NEDD8-dissociated protein 1 OS=Homo sapiens GN=CAND1 PE=1 SV=2	7.20e+007	1.47e+006
TBB4B	36	2383.31	0.03	2.30	Tubulin beta-4B chain OS=Homo sapiens GN=TUBB4B PE=1 SV=1	2.43e+007	5.58e+007
DYHC1	53	2144.37	0.03	2.42	Cytoplasmic dynein 1 heavy chain 1 OS=Homo sapiens GN=DYNC1H1 PE=1 SV=5	6.84e+005	1.66e+006
CSN4	30	2079.59	8.75e-003	7.65	COP9 signalosome complex subunit 4 OS=Homo sapiens GN=COPS4 PE=1 SV=1	1.80e+007	2.36e+006
UBP25	38	2005.10	9.32e-003	4.48	Ubiquitin carboxyl-terminal hydrolase 25 OS=Homo sapiens GN=USP25 PE=1 SV=4	1.79e+006	8.02e+006
HSP7C	32	1979.34	7.99e-003	2.76	Heat shock cognate 71 kDa protein OS=Homo sapiens GN=HSPA8 PE=1 SV=1	6.37e+006	1.76e+007
MYH10	36	1978.55	0.12	2.32	Myosin-10 OS=Homo sapiens GN=MYH10 PE=1 SV=3	6.14e+005	1.42e+006
PYR1	38	1928.41	7.04e-003	2.34	CAD protein OS=Homo sapiens GN=CAD PE=1 SV=3	1.14e+006	2.67e+006
TIF1B	29	1730.15	7.76e-003	2.41	Transcription intermediary factor 1-beta OS=Homo sapiens GN=TRIM28 PE=1 SV=5	4.74e+006	1.14e+007
CSN2	28	1618.01	2.66e-003	7.02	COP9 signalosome complex subunit 2 OS=Homo sapiens GN=COPS2 PE=1 SV=1	9.46e+006	1.35e+006
IBTK	32	1615.44	0.02	2.20	Inhibitor of Bruton tyrosine kinase OS=Homo sapiens GN=IBTK PE=1 SV=3	1.41e+006	3.12e+006
KBTB6	31	1585.33	0.05	1.39	Kelch repeat and BTB domain-containing protein 6 OS=Homo sapiens GN=KBTBD6 PE=1 SV=1	1.04e+007	1.44e+007
HSP71	22	1468.50	0.02	2.17	Heat shock 70 kDa protein 1A/1B OS=Homo sapiens GN=HSPA1A PE=1 SV=5	4.73e+006	1.03e+007
KLH42	26	1461.81	7.09e-004	2.23	Kelch-like protein 42 OS=Homo sapiens GN=KLHL42 PE=1 SV=2	1.18e+007	2.63e+007
FAS	34	1431.25	0.32	1.61	Fatty acid synthase OS=Homo sapiens GN=FASN PE=1 SV=3	5.56e+005	8.94e+005
IRS4	28	1426.95	2.22e-003	2.72	Insulin receptor substrate 4 OS=Homo sapiens GN=IRS4 PE=1 SV=1	1.53e+006	4.17e+006
TBA1B	22	1425.40	0.03	1.94	Tubulin alpha-1B chain OS=Homo sapiens GN=TUBA1B PE=1 SV=1	2.83e+007	5.48e+007
KLHL9	29	1413.26	0.01	2.92	Kelch-like protein 9 OS=Homo sapiens GN=KLHL9 PE=1 SV=2	6.05e+006	1.76e+007
CSN5	20	1304.15	0.02	9.40	COP9 signalosome complex subunit 5 OS=Homo sapiens GN=COPS5 PE=1 SV=4	8.95e+006	9.52e+005
HS90B	26	1292.04	0.04	2.63	Heat shock protein HSP 90-beta OS=Homo sapiens GN=HSP90AB1 PE=1 SV=4	1.29e+006	3.39e+006
GCN1L	25	1269.45	0.25	1.49	Translational activator GCN1 OS=Homo sapiens GN=GCN1L1 PE=1 SV=6	2.94e+005	4.37e+005
SHKB1	23	1260.97	1.49e-004	4.47	SH3KBP1-binding protein 1 OS=Homo sapiens GN=SHKBP1 PE=1 SV=2	8.15e+005	3.64e+006
K2C1	19	1252.56	0.19	4.02	Keratin, type II cytoskeletal 1 OS=Homo sapiens GN=KRT1 PE=1 SV=6	5.00e+005	2.01e+006
KLH22	24	1238.35	0.03	1.67	Kelch-like protein 22 OS=Homo sapiens GN=KLHL22 PE=1 SV=2	3.86e+006	6.45e+006
UBR5	30	1235.38	5.95e-003	6.02	E3 ubiquitin-protein ligase UBR5 OS=Homo sapiens GN=UBR5 PE=1 SV=2	1.91e+005	1.15e+006
KLH21	21	1209.18	0.03	6.29	Kelch-like protein 21 OS=Homo sapiens GN=KLHL21 PE=1 SV=4	1.42e+006	8.93e+006
KPYM	18	1165.38	0.12	2.13	Pyruvate kinase PKM OS=Homo sapiens GN=PKM PE=1 SV=4	2.47e+006	5.25e+006
FLNA	22	1112.36	0.02	2.94	Filamin-A OS=Homo sapiens GN=FLNA PE=1 SV=4	2.38e+005	6.97e+005
USP9X	25	1096.02	0.02	2.84	Probable ubiquitin carboxyl-terminal hydrolase FAF-X OS=Homo sapiens GN=USP9X PE=1 SV=3	2.37e+005	6.74e+005
KLH26	18	1090.56	4.70e-003	2.42	Kelch-like protein 26 OS=Homo sapiens GN=KLHL26 PE=1 SV=2	2.53e+006	6.11e+006
ZC3H4	23	1082.29	4.73e-003	2.27	Zinc finger CCCH domain-containing protein 4 OS=Homo sapiens GN=ZC3H4 PE=1 SV=3	2.44e+006	5.54e+006
VIME	22	1079.20	0.08	4.02	Vimentin OS=Homo sapiens GN=VIM PE=1 SV=4	6.13e+005	2.47e+006
KIF11	22	1057.93	0.09	2.38	Kinesin-like protein KIF11 OS=Homo sapiens GN=KIF11 PE=1 SV=2	5.42e+005	1.29e+006
CSN3	19	1042.11	3.96e-003	5.28	COP9 signalosome complex subunit 3 OS=Homo sapiens GN=COPS3 PE=1 SV=3	8.51e+006	1.61e+006
KLHL8	21	1041.03	0.43	1.14	Kelch-like protein 8 OS=Homo sapiens GN=KLHL8 PE=1 SV=4	1.92e+006	2.18e+006
KCTD9	13	1024.11	0.13	2.11	BTB/POZ domain-containing protein KCTD9 OS=Homo sapiens GN=KCTD9 PE=2 SV=1	1.42e+006	3.00e+006
ARMC5	17	1011.82	0.05	2.34	Armadillo repeat-containing protein 5 OS=Homo sapiens GN=ARMC5 PE=1 SV=2	7.69e+005	1.80e+006
CKAP4	19	1005.55	0.01	2.51	Cytoskeleton-associated protein 4 OS=Homo sapiens GN=CKAP4 PE=1 SV=2	6.02e+005	2.40e+005
EF2	24	991.15	0.29	1.35	Elongation factor 2 OS=Homo sapiens GN=EEF2 PE=1 SV=4	7.20e+005	9.75e+005
BACD3	16	986.32	0.02	6.97	BTB/POZ domain-containing adapter for CUL3-mediated RhoA degradation protein 3 OS=Homo sapiens GN=KCTD10 PE=1 SV=1	5.62e+005	3.92e+006
IQGA2	19	968.69	6.55e-003	2.34	Ras GTPase-activating-like protein IQGAP2 OS=Homo sapiens GN=IQGAP2 PE=1 SV=4	1.95e+005	4.56e+005
MSH6	19	945.60	0.02	2.09	DNA mismatch repair protein Msh6 OS=Homo sapiens GN=MSH6 PE=1 SV=2	3.57e+005	7.46e+005
PRP8	27	945.06	0.12	2.10	Pre-mRNA-processing-splicing factor 8 OS=Homo sapiens GN=PRPF8 PE=1 SV=2	1.98e+005	4.16e+005
HNRPM	19	928.22	0.05	2.98	Heterogeneous nuclear ribonucleoprotein M OS=Homo sapiens GN=HNRNPM PE=1 SV=3	4.09e+005	1.22e+006
RUVB2	16	923.71	8.45e-004	2.39	RuvB-like 2 OS=Homo sapiens GN=RUVBL2 PE=1 SV=3	4.33e+005	1.04e+006
KLH15	16	918.25	8.87e-003	1.92	Kelch-like protein 15 OS=Homo sapiens GN=KLHL15 PE=1 SV=2	2.08e+006	3.98e+006
AT1A1	15	895.75	0.02	1.85	Sodium/potassium-transporting ATPase subunit alpha-1 OS=Homo sapiens GN=ATP1A1 PE=1 SV=1	4.33e+005	8.01e+005
BTBD9	18	886.07	0.38	1.08	BTB/POZ domain-containing protein 9 OS=Homo sapiens GN=BTBD9 PE=2 SV=2	1.26e+006	1.36e+006
CSN1	18	881.62	2.09e-003	8.43	COP9 signalosome complex subunit 1 OS=Homo sapiens GN=GPS1 PE=1 SV=4	7.62e+006	9.04e+005
PCM1	24	872.99	0.02	3.46	Pericentriolar material 1 protein OS=Homo sapiens GN=PCM1 PE=1 SV=4	2.16e+005	7.47e+005
TCPA	19	860.44	0.14	1.92	T-complex protein 1 subunit alpha OS=Homo sapiens GN=TCP1 PE=1 SV=1	4.09e+005	7.86e+005
ATPA	16	845.01	0.14	2.01	ATP synthase subunit alpha, mitochondrial OS=Homo sapiens GN=ATP5A1 PE=1 SV=1	4.36e+005	8.74e+005
DDB1	23	823.11	0.04	2.23	DNA damage-binding protein 1 OS=Homo sapiens GN=DDB1 PE=1 SV=1	2.80e+005	6.23e+005
IPYR	14	819.26	0.26	1.75	Inorganic pyrophosphatase OS=Homo sapiens GN=PPA1 PE=1 SV=2	1.13e+006	1.97e+006
ATD3A	16	818.41	0.02	2.30	ATPase family AAA domain-containing protein 3A OS=Homo sapiens GN=ATAD3A PE=1 SV=2	7.55e+005	1.74e+006
DHE3	16	816.30	2.36e-003	1.85	Glutamate dehydrogenase 1, mitochondrial OS=Homo sapiens GN=GLUD1 PE=1 SV=2	4.58e+005	8.50e+005
TCPQ	15	814.65	0.03	2.83	T-complex protein 1 subunit theta OS=Homo sapiens GN=CCT8 PE=1 SV=4	1.67e+005	4.74e+005
ZSWM8	19	796.42	0.01	3.78	Zinc finger SWIM domain-containing protein 8 OS=Homo sapiens GN=ZSWIM8 PE=1 SV=1	2.91e+005	1.10e+006
XPO1	17	796.22	0.27	1.63	Exportin-1 OS=Homo sapiens GN=XPO1 PE=1 SV=1	2.54e+005	4.14e+005
KLH12	13	796.11	0.07	2.10	Kelch-like protein 12 OS=Homo sapiens GN=KLHL12 PE=1 SV=2	2.04e+006	4.27e+006
GRP75	14	795.82	0.04	1.96	Stress-70 protein, mitochondrial OS=Homo sapiens GN=HSPA9 PE=1 SV=2	4.42e+005	8.64e+005
MCM3	14	789.37	0.02	1.43	DNA replication licensing factor MCM3 OS=Homo sapiens GN=MCM3 PE=1 SV=3	3.16e+005	4.54e+005
RBP2	16	775.84	0.02	2.34	E3 SUMO-protein ligase RanBP2 OS=Homo sapiens GN=RANBP2 PE=1 SV=2	1.01e+005	2.37e+005
EFTU	16	775.82	0.01	3.12	Elongation factor Tu, mitochondrial OS=Homo sapiens GN=TUFM PE=1 SV=2	6.25e+005	1.95e+006
CSN7A	13	742.86	0.02	6.00	COP9 signalosome complex subunit 7a OS=Homo sapiens GN=COPS7A PE=1 SV=1	3.41e+006	5.69e+005
ACTB	12	734.88	0.02	2.29	Actin, cytoplasmic 1 OS=Homo sapiens GN=ACTB PE=1 SV=1	1.57e+006	3.61e+006
NUDC3	14	734.51	0.03	2.60	NudC domain-containing protein 3 OS=Homo sapiens GN=NUDCD3 PE=1 SV=3	7.05e+005	1.83e+006
MAP1B	16	733.87	0.04	3.52	Microtubule-associated protein 1B OS=Homo sapiens GN=MAP1B PE=1 SV=2	2.30e+005	8.10e+005
NISCH	20	719.71	3.83e-003	5.33	Nischarin OS=Homo sapiens GN=NISCH PE=1 SV=3	1.59e+005	8.45e+005
K1C10	14	719.36	0.23	5.30	Keratin, type I cytoskeletal 10 OS=Homo sapiens GN=KRT10 PE=1 SV=6	1.85e+005	9.83e+005
KLH20	15	712.29	0.02	2.22	Kelch-like protein 20 OS=Homo sapiens GN=KLHL20 PE=1 SV=4	1.19e+006	2.63e+006
KCTD3	14	711.31	0.01	4.85	BTB/POZ domain-containing protein KCTD3 OS=Homo sapiens GN=KCTD3 PE=1 SV=2	1.73e+005	8.39e+005
K6PP	13	707.08	6.73e-003	1.98	6-phosphofructokinase type C OS=Homo sapiens GN=PFKP PE=1 SV=2	4.76e+005	9.44e+005
CSN7B	9	694.76	0.05	5.58	COP9 signalosome complex subunit 7b OS=Homo sapiens GN=COPS7B PE=1 SV=1	3.23e+006	5.78e+005
IPO5	14	693.55	0.53	1.22	Importin-5 OS=Homo sapiens GN=IPO5 PE=1 SV=4	2.19e+005	2.67e+005
MPCP	16	692.35	0.01	3.40	Phosphate carrier protein, mitochondrial OS=Homo sapiens GN=SLC25A3 PE=1 SV=2	8.18e+005	2.78e+006
IMB1	14	691.49	0.33	1.46	Importin subunit beta-1 OS=Homo sapiens GN=KPNB1 PE=1 SV=2	2.18e+005	3.20e+005
WDR82	12	686.48	0.06	1.79	WD repeat-containing protein 82 OS=Homo sapiens GN=WDR82 PE=1 SV=1	6.52e+005	1.17e+006
ACLY	12	685.05	0.18	1.13	ATP-citrate synthase OS=Homo sapiens GN=ACLY PE=1 SV=3	2.73e+005	2.42e+005
KLH23	14	684.18	0.13	1.41	Kelch-like protein 23 OS=Homo sapiens GN=KLHL23 PE=2 SV=1	7.55e+005	1.06e+006
PYRG1	11	684.05	0.45	1.60	CTP synthase 1 OS=Homo sapiens GN=CTPS1 PE=1 SV=2	3.60e+005	5.75e+005
ENC1	13	683.50	2.65e-003	3.99	Ectoderm-neural cortex protein 1 OS=Homo sapiens GN=ENC1 PE=1 SV=2	1.53e+005	6.09e+005
TCPB	14	681.09	0.36	1.57	T-complex protein 1 subunit beta OS=Homo sapiens GN=CCT2 PE=1 SV=4	2.13e+005	3.34e+005
PRDX1	14	675.61	0.08	2.27	Peroxiredoxin-1 OS=Homo sapiens GN=PRDX1 PE=1 SV=1	7.82e+005	1.78e+006
RO52	15	671.36	0.02	2.72	E3 ubiquitin-protein ligase TRIM21 OS=Homo sapiens GN=TRIM21 PE=1 SV=1	2.31e+006	6.28e+006
GRP78	12	666.40	9.38e-003	2.37	78 kDa glucose-regulated protein OS=Homo sapiens GN=HSPA5 PE=1 SV=2	4.12e+005	9.76e+005
DNJA1	14	660.61	6.03e-003	1.41	DnaJ homolog subfamily A member 1 OS=Homo sapiens GN=DNAJA1 PE=1 SV=2	9.30e+005	1.31e+006
KLHL7	13	649.05	0.07	1.31	Kelch-like protein 7 OS=Homo sapiens GN=KLHL7 PE=1 SV=2	5.17e+005	6.78e+005
1433E	14	643.64	0.17	2.21	14-3-3 protein epsilon OS=Homo sapiens GN=YWHAE PE=1 SV=1	4.33e+005	9.55e+005
SAMH1	13	642.89	0.08	2.38	Deoxynucleoside triphosphate triphosphohydrolase SAMHD1 OS=Homo sapiens GN=SAMHD1 PE=1 SV=2	1.63e+005	3.88e+005
SERA	10	639.91	0.17	1.88	D-3-phosphoglycerate dehydrogenase OS=Homo sapiens GN=PHGDH PE=1 SV=4	4.64e+005	8.73e+005
TES	14	636.31	0.03	3.16	Testin OS=Homo sapiens GN=TES PE=1 SV=1	2.62e+005	8.28e+005
BTBD2	8	626.99	0.19	1.80	BTB/POZ domain-containing protein 2 OS=Homo sapiens GN=BTBD2 PE=1 SV=1	1.65e+006	2.96e+006
HNRPK	13	626.74	0.11	1.94	Heterogeneous nuclear ribonucleoprotein K OS=Homo sapiens GN=HNRNPK PE=1 SV=1	6.67e+005	1.29e+006
KLH18	12	626.63	0.01	2.00	Kelch-like protein 18 OS=Homo sapiens GN=KLHL18 PE=2 SV=3	8.02e+005	1.61e+006
SMC1A	17	623.76	0.10	3.11	Structural maintenance of chromosomes protein 1A OS=Homo sapiens GN=SMC1A PE=1 SV=2	8.15e+004	2.54e+005
RUVB1	14	619.04	1.60e-003	1.91	RuvB-like 1 OS=Homo sapiens GN=RUVBL1 PE=1 SV=1	6.42e+005	1.23e+006
RBX1	10	617.98	0.15	1.82	E3 ubiquitin-protein ligase RBX1 OS=Homo sapiens GN=RBX1 PE=1 SV=1	1.87e+007	3.40e+007
KLH13	12	613.93	0.02	2.20	Kelch-like protein 13 OS=Homo sapiens GN=KLHL13 PE=1 SV=3	1.06e+006	2.33e+006
U520	13	607.33	0.23	1.88	U5 small nuclear ribonucleoprotein 200 kDa helicase OS=Homo sapiens GN=SNRNP200 PE=1 SV=2	6.44e+004	1.21e+005
SMC3	14	606.93	5.57e-003	2.47	Structural maintenance of chromosomes protein 3 OS=Homo sapiens GN=SMC3 PE=1 SV=2	1.01e+005	2.49e+005
NU155	15	605.96	9.85e-003	1.77	Nuclear pore complex protein Nup155 OS=Homo sapiens GN=NUP155 PE=1 SV=1	2.70e+005	1.53e+005
HUWE1	13	601.61	0.26	1.61	E3 ubiquitin-protein ligase HUWE1 OS=Homo sapiens GN=HUWE1 PE=1 SV=3	1.01e+005	1.64e+005
AT2A2	11	600.22	0.13	2.14	Sarcoplasmic/endoplasmic reticulum calcium ATPase 2 OS=Homo sapiens GN=ATP2A2 PE=1 SV=1	1.82e+005	3.88e+005
PUR6	11	598.26	0.32	1.79	Multifunctional protein ADE2 OS=Homo sapiens GN=PAICS PE=1 SV=3	5.62e+005	1.01e+006
ECHA	12	597.87	0.15	2.36	Trifunctional enzyme subunit alpha, mitochondrial OS=Homo sapiens GN=HADHA PE=1 SV=2	1.58e+005	3.73e+005
IPP	12	593.73	0.05	2.19	Actin-binding protein IPP OS=Homo sapiens GN=IPP PE=2 SV=1	4.55e+005	9.95e+005
CH60	10	592.67	0.24	1.79	60 kDa heat shock protein, mitochondrial OS=Homo sapiens GN=HSPD1 PE=1 SV=2	2.40e+005	4.29e+005
RPB2	12	590.62	3.30e-003	3.67	DNA-directed RNA polymerase II subunit RPB2 OS=Homo sapiens GN=POLR2B PE=1 SV=1	1.05e+005	3.86e+005
RRP44	12	588.83	0.06	1.82	Exosome complex exonuclease RRP44 OS=Homo sapiens GN=DIS3 PE=1 SV=2	1.73e+005	3.16e+005
CSN6	9	586.72	4.10e-003	6.81	COP9 signalosome complex subunit 6 OS=Homo sapiens GN=COPS6 PE=1 SV=1	6.89e+006	1.01e+006
HNRPU	13	583.35	0.06	2.68	Heterogeneous nuclear ribonucleoprotein U OS=Homo sapiens GN=HNRNPU PE=1 SV=6	3.81e+005	1.02e+006
CSN8	8	580.59	3.25e-003	7.53	COP9 signalosome complex subunit 8 OS=Homo sapiens GN=COPS8 PE=1 SV=1	6.60e+006	8.77e+005
ANM5	11	579.29	0.02	3.08	Protein arginine N-methyltransferase 5 OS=Homo sapiens GN=PRMT5 PE=1 SV=4	3.25e+005	1.00e+006
TCPG	14	574.57	0.01	1.45	T-complex protein 1 subunit gamma OS=Homo sapiens GN=CCT3 PE=1 SV=4	2.76e+005	4.02e+005
CMC2	13	574.32	0.04	2.08	Calcium-binding mitochondrial carrier protein Aralar2 OS=Homo sapiens GN=SLC25A13 PE=1 SV=2	2.16e+005	4.50e+005
PRS7	11	570.55	0.04	1.95	26S protease regulatory subunit 7 OS=Homo sapiens GN=PSMC2 PE=1 SV=3	1.82e+005	3.55e+005
RL6	11	569.69	0.17	2.25	60S ribosomal protein L6 OS=Homo sapiens GN=RPL6 PE=1 SV=3	2.71e+005	6.08e+005
TRI25	11	565.91	0.06	2.39	E3 ubiquitin/ISG15 ligase TRIM25 OS=Homo sapiens GN=TRIM25 PE=1 SV=2	1.84e+005	4.40e+005
PSMD3	13	564.39	0.02	2.35	26S proteasome non-ATPase regulatory subunit 3 OS=Homo sapiens GN=PSMD3 PE=1 SV=2	1.44e+005	3.39e+005
SC16A	16	563.42	2.71e-003	5.31	Protein transport protein Sec16A OS=Homo sapiens GN=SEC16A PE=1 SV=3	1.17e+005	6.23e+005
DDX17	10	557.58	0.01	3.31	Probable ATP-dependent RNA helicase DDX17 OS=Homo sapiens GN=DDX17 PE=1 SV=2	1.94e+005	6.42e+005
ADT3	12	555.85	0.01	2.75	ADP/ATP translocase 3 OS=Homo sapiens GN=SLC25A6 PE=1 SV=4	9.34e+005	2.57e+006
H4	7	553.93	0.08	5.10	Histone H4 OS=Homo sapiens GN=HIST1H4A PE=1 SV=2	1.73e+006	8.84e+006
NUP93	12	553.60	0.12	2.11	Nuclear pore complex protein Nup93 OS=Homo sapiens GN=NUP93 PE=1 SV=2	1.49e+005	3.14e+005
KBTB7	10	552.51	0.10	1.37	Kelch repeat and BTB domain-containing protein 7 OS=Homo sapiens GN=KBTBD7 PE=1 SV=1	1.14e+006	1.56e+006
PARP1	12	547.19	0.03	2.00	Poly [ADP-ribose] polymerase 1 OS=Homo sapiens GN=PARP1 PE=1 SV=4	1.43e+005	2.86e+005
ELP1	10	546.93	0.01	2.63	Elongator complex protein 1 OS=Homo sapiens GN=IKBKAP PE=1 SV=3	9.28e+004	2.44e+005
DESP	13	540.94	0.15	2.75	Desmoplakin OS=Homo sapiens GN=DSP PE=1 SV=3	6.90e+004	1.89e+005
BACD2	8	540.44	0.02	10.41	BTB/POZ domain-containing adapter for CUL3-mediated RhoA degradation protein 2 OS=Homo sapiens GN=TNFAIP1 PE=1 SV=1	1.31e+005	1.36e+006
EF1G	10	537.64	0.08	2.05	Elongation factor 1-gamma OS=Homo sapiens GN=EEF1G PE=1 SV=3	3.52e+005	7.22e+005
AKAP8	9	533.65	0.02	4.03	A-kinase anchor protein 8 OS=Homo sapiens GN=AKAP8 PE=1 SV=1	1.30e+005	5.21e+005
HNRPF	9	531.60	0.31	2.14	Heterogeneous nuclear ribonucleoprotein F OS=Homo sapiens GN=HNRNPF PE=1 SV=3	8.31e+005	1.78e+006
PABP1	12	531.45	0.05	2.62	Polyadenylate-binding protein 1 OS=Homo sapiens GN=PABPC1 PE=1 SV=2	1.05e+005	2.74e+005
PRC2A	14	530.30	0.02	4.52	Protein PRRC2A OS=Homo sapiens GN=PRRC2A PE=1 SV=3	1.31e+005	5.91e+005
C1TC	10	528.63	0.11	2.02	C-1-tetrahydrofolate synthase, cytoplasmic OS=Homo sapiens GN=MTHFD1 PE=1 SV=3	1.36e+005	2.75e+005
HS90A	12	527.22	0.09	2.17	Heat shock protein HSP 90-alpha OS=Homo sapiens GN=HSP90AA1 PE=1 SV=5	2.77e+005	6.01e+005
RCBT1	9	524.07	0.83	1.13	RCC1 and BTB domain-containing protein 1 OS=Homo sapiens GN=RCBTB1 PE=2 SV=1	8.09e+005	9.15e+005
AIFM1	10	523.33	1.44e-003	2.16	Apoptosis-inducing factor 1, mitochondrial OS=Homo sapiens GN=AIFM1 PE=1 SV=1	2.01e+005	4.33e+005
RHBT1	12	521.44	0.20	1.78	Rho-related BTB domain-containing protein 1 OS=Homo sapiens GN=RHOBTB1 PE=1 SV=2	2.47e+005	4.39e+005
NUCL	12	520.56	0.49	1.66	Nucleolin OS=Homo sapiens GN=NCL PE=1 SV=3	2.43e+005	4.03e+005
GLMN	11	516.74	0.01	14.29	Glomulin OS=Homo sapiens GN=GLMN PE=1 SV=2	7.27e+004	1.04e+006
XPOT	9	515.90	0.24	1.68	Exportin-T OS=Homo sapiens GN=XPOT PE=1 SV=2	1.20e+005	2.02e+005
DNJC7	9	514.85	0.04	2.94	DnaJ homolog subfamily C member 7 OS=Homo sapiens GN=DNAJC7 PE=1 SV=2	1.84e+005	5.41e+005
SYMC	10	514.29	0.02	1.58	Methionine--tRNA ligase, cytoplasmic OS=Homo sapiens GN=MARS PE=1 SV=2	2.70e+005	4.27e+005
EF1A1	9	513.22	0.03	2.21	Elongation factor 1-alpha 1 OS=Homo sapiens GN=EEF1A1 PE=1 SV=1	2.28e+006	5.04e+006
XPO2	13	512.14	0.12	3.87	Exportin-2 OS=Homo sapiens GN=CSE1L PE=1 SV=3	4.97e+005	1.92e+006
MYO1B	12	508.49	0.03	2.67	Unconventional myosin-Ib OS=Homo sapiens GN=MYO1B PE=1 SV=3	8.01e+004	2.14e+005
DDX21	12	502.18	0.01	2.26	Nucleolar RNA helicase 2 OS=Homo sapiens GN=DDX21 PE=1 SV=5	4.65e+005	1.05e+006
KBTB4	8	500.72	0.10	1.43	Kelch repeat and BTB domain-containing protein 4 OS=Homo sapiens GN=KBTBD4 PE=1 SV=3	3.73e+005	5.33e+005
H2B2F	6	496.38	0.72	2.32	Histone H2B type 2-F OS=Homo sapiens GN=HIST2H2BF PE=1 SV=3	5.88e+005	1.36e+006
ATPB	10	496.17	0.09	1.91	ATP synthase subunit beta, mitochondrial OS=Homo sapiens GN=ATP5B PE=1 SV=3	1.03e+005	1.97e+005
CUL2	13	495.37	0.47	1.31	Cullin-2 OS=Homo sapiens GN=CUL2 PE=1 SV=2	1.81e+005	2.37e+005
COPA	12	493.92	0.06	2.32	Coatomer subunit alpha OS=Homo sapiens GN=COPA PE=1 SV=2	9.15e+004	2.13e+005
TRI65	10	493.47	0.21	1.78	Tripartite motif-containing protein 65 OS=Homo sapiens GN=TRIM65 PE=1 SV=3	9.70e+005	1.72e+006
DPOD1	12	492.25	0.93	1.02	DNA polymerase delta catalytic subunit OS=Homo sapiens GN=POLD1 PE=1 SV=2	1.76e+005	1.72e+005
LMNB1	10	491.06	0.05	2.80	Lamin-B1 OS=Homo sapiens GN=LMNB1 PE=1 SV=2	1.29e+005	3.61e+005
GEMI4	11	483.42	0.02	3.14	Gem-associated protein 4 OS=Homo sapiens GN=GEMIN4 PE=1 SV=2	1.17e+005	3.67e+005
PRS6B	12	480.23	0.56	1.31	26S protease regulatory subunit 6B OS=Homo sapiens GN=PSMC4 PE=1 SV=2	2.85e+005	3.74e+005
ARHG2	10	476.05	0.18	1.93	Rho guanine nucleotide exchange factor 2 OS=Homo sapiens GN=ARHGEF2 PE=1 SV=4	1.10e+005	2.12e+005
SYEP	12	475.45	0.02	3.29	Bifunctional glutamate/proline--tRNA ligase OS=Homo sapiens GN=EPRS PE=1 SV=5	1.04e+005	3.41e+005
HACD3	10	474.28	0.46	1.25	Very-long-chain (3R)-3-hydroxyacyl-[acyl- carrier protein] dehydratase 3 OS=Homo sapiens GN=PTPLAD1 PE=1 SV=2	6.22e+005	7.75e+005
PRS8	10	473.80	0.14	2.15	26S protease regulatory subunit 8 OS=Homo sapiens GN=PSMC5 PE=1 SV=1	2.36e+005	5.06e+005
BTBD7	11	470.35	0.03	3.78	BTB/POZ domain-containing protein 7 OS=Homo sapiens GN=BTBD7 PE=1 SV=3	7.28e+004	2.75e+005
FANCI	12	468.94	0.02	2.24	Fanconi anemia group I protein OS=Homo sapiens GN=FANCI PE=1 SV=4	8.04e+004	1.80e+005
RLA2	6	464.98	0.01	2.10	60S acidic ribosomal protein P2 OS=Homo sapiens GN=RPLP2 PE=1 SV=1	9.54e+005	2.00e+006
LAP2A	9	458.60	0.08	2.73	Lamina-associated polypeptide 2, isoform alpha OS=Homo sapiens GN=TMPO PE=1 SV=2	1.52e+005	4.15e+005
MBB1A	11	456.24	0.52	1.44	Myb-binding protein 1A OS=Homo sapiens GN=MYBBP1A PE=1 SV=2	1.08e+005	1.56e+005
KLH36	9	455.35	0.18	1.15	Kelch-like protein 36 OS=Homo sapiens GN=KLHL36 PE=1 SV=1	1.65e+005	1.44e+005
DNJA2	9	455.32	2.35e-004	1.71	DnaJ homolog subfamily A member 2 OS=Homo sapiens GN=DNAJA2 PE=1 SV=1	4.26e+005	7.29e+005
ZRAB2	7	453.76	0.14	2.24	Zinc finger Ran-binding domain-containing protein 2 OS=Homo sapiens GN=ZRANB2 PE=1 SV=2	8.78e+004	1.97e+005
KLH25	10	453.50	0.37	1.31	Kelch-like protein 25 OS=Homo sapiens GN=KLHL25 PE=1 SV=1	5.19e+005	6.78e+005
PPIA	7	453.36	0.24	1.58	Peptidyl-prolyl cis-trans isomerase A OS=Homo sapiens GN=PPIA PE=1 SV=2	5.05e+005	8.00e+005
TIM50	7	443.42	0.06	2.62	Mitochondrial import inner membrane translocase subunit TIM50 OS=Homo sapiens GN=TIMM50 PE=1 SV=2	5.90e+005	1.55e+006
TMLH	9	442.11	0.17	2.32	Trimethyllysine dioxygenase, mitochondrial OS=Homo sapiens GN=TMLHE PE=1 SV=1	1.84e+005	4.27e+005
RPN2	9	439.94	0.13	2.11	Dolichyl-diphosphooligosaccharide--protein glycosyltransferase subunit 2 OS=Homo sapiens GN=RPN2 PE=1 SV=3	1.00e+005	2.12e+005
KCRB	7	439.64	0.78	1.15	Creatine kinase B-type OS=Homo sapiens GN=CKB PE=1 SV=1	2.32e+005	2.03e+005
DHX9	9	439.08	0.15	1.81	ATP-dependent RNA helicase A OS=Homo sapiens GN=DHX9 PE=1 SV=4	1.12e+005	2.02e+005
TERA	9	438.02	0.30	1.38	Transitional endoplasmic reticulum ATPase OS=Homo sapiens GN=VCP PE=1 SV=4	1.03e+005	1.42e+005
M2OM	6	435.67	0.02	2.53	Mitochondrial 2-oxoglutarate/malate carrier protein OS=Homo sapiens GN=SLC25A11 PE=1 SV=3	1.05e+005	2.65e+005
COR1C	8	434.53	0.89	1.09	Coronin-1C OS=Homo sapiens GN=CORO1C PE=1 SV=1	2.57e+006	2.79e+006
2AAA	11	433.61	0.32	1.55	Serine/threonine-protein phosphatase 2A 65 kDa regulatory subunit A alpha isoform OS=Homo sapiens GN=PPP2R1A PE=1 SV=4	3.53e+005	5.47e+005
SYFA	8	433.24	0.02	2.41	Phenylalanine--tRNA ligase alpha subunit OS=Homo sapiens GN=FARSA PE=1 SV=3	1.01e+005	2.44e+005
DDX20	11	433.06	0.05	2.33	Probable ATP-dependent RNA helicase DDX20 OS=Homo sapiens GN=DDX20 PE=1 SV=2	1.80e+005	4.19e+005
K22E	10	431.33	0.19	2.12	Keratin, type II cytoskeletal 2 epidermal OS=Homo sapiens GN=KRT2 PE=1 SV=2	7.45e+004	1.58e+005
CUL1	10	429.83	0.02	1.64	Cullin-1 OS=Homo sapiens GN=CUL1 PE=1 SV=2	1.84e+005	3.02e+005
MYO1C	9	428.10	0.02	2.47	Unconventional myosin-Ic OS=Homo sapiens GN=MYO1C PE=1 SV=4	6.26e+004	1.55e+005
G3P	8	428.06	0.92	1.12	Glyceraldehyde-3-phosphate dehydrogenase OS=Homo sapiens GN=GAPDH PE=1 SV=3	4.67e+005	4.18e+005
NPM	6	427.68	0.16	2.11	Nucleophosmin OS=Homo sapiens GN=NPM1 PE=1 SV=2	7.47e+005	1.58e+006
ML12A	8	425.90	0.09	3.20	Myosin regulatory light chain 12A OS=Homo sapiens GN=MYL12A PE=1 SV=2	3.18e+005	1.02e+006
RS3	9	422.16	0.05	3.30	40S ribosomal protein S3 OS=Homo sapiens GN=RPS3 PE=1 SV=2	2.77e+005	9.13e+005
CHD4	11	420.46	0.17	1.83	Chromodomain-helicase-DNA-binding protein 4 OS=Homo sapiens GN=CHD4 PE=1 SV=2	6.87e+004	1.26e+005
IF5A1	7	419.92	0.74	1.09	Eukaryotic translation initiation factor 5A-1 OS=Homo sapiens GN=EIF5A PE=1 SV=2	1.11e+006	1.02e+006
ENOA	10	417.50	0.77	1.33	Alpha-enolase OS=Homo sapiens GN=ENO1 PE=1 SV=2	3.28e+005	2.46e+005
STRAP	7	414.28	0.03	2.70	Serine-threonine kinase receptor-associated protein OS=Homo sapiens GN=STRAP PE=1 SV=1	1.74e+005	4.69e+005
RLA0	9	411.12	0.02	1.96	60S acidic ribosomal protein P0 OS=Homo sapiens GN=RPLP0 PE=1 SV=1	2.51e+005	4.91e+005
TCPD	8	409.44	0.02	4.08	T-complex protein 1 subunit delta OS=Homo sapiens GN=CCT4 PE=1 SV=4	1.51e+005	6.16e+005
YBOX1	8	408.16	0.18	2.01	Nuclease-sensitive element-binding protein 1 OS=Homo sapiens GN=YBX1 PE=1 SV=3	5.62e+005	1.13e+006
OAT	11	407.73	0.69	1.24	Ornithine aminotransferase, mitochondrial OS=Homo sapiens GN=OAT PE=1 SV=1	7.44e+005	9.23e+005
RHBT3	10	407.34	9.57e-004	2.84	Rho-related BTB domain-containing protein 3 OS=Homo sapiens GN=RHOBTB3 PE=1 SV=2	2.02e+005	5.72e+005
K2C8	8	402.27	0.09	3.33	Keratin, type II cytoskeletal 8 OS=Homo sapiens GN=KRT8 PE=1 SV=7	6.87e+004	2.29e+005
KBTB2	7	402.18	0.63	1.14	Kelch repeat and BTB domain-containing protein 2 OS=Homo sapiens GN=KBTBD2 PE=1 SV=2	2.27e+005	2.59e+005
PDIA1	8	398.45	0.79	1.08	Protein disulfide-isomerase OS=Homo sapiens GN=P4HB PE=1 SV=3	5.85e+004	5.43e+004
BTBDA	6	395.89	0.04	5.64	BTB/POZ domain-containing protein 10 OS=Homo sapiens GN=BTBD10 PE=1 SV=2	1.90e+005	1.07e+006
EIF3E	10	392.06	0.13	1.94	Eukaryotic translation initiation factor 3 subunit E OS=Homo sapiens GN=EIF3E PE=1 SV=1	7.51e+004	1.46e+005
EMD	7	389.30	0.11	3.14	Emerin OS=Homo sapiens GN=EMD PE=1 SV=1	1.42e+005	4.46e+005
KCD20	11	388.69	0.02	3.95	BTB/POZ domain-containing protein KCTD20 OS=Homo sapiens GN=KCTD20 PE=1 SV=1	3.85e+005	1.52e+006
PSMD2	11	388.22	0.06	2.01	26S proteasome non-ATPase regulatory subunit 2 OS=Homo sapiens GN=PSMD2 PE=1 SV=3	5.83e+004	1.17e+005
SYRC	8	386.28	0.05	2.63	Arginine--tRNA ligase, cytoplasmic OS=Homo sapiens GN=RARS PE=1 SV=2	6.92e+004	1.82e+005
U5S1	8	386.21	0.14	1.50	116 kDa U5 small nuclear ribonucleoprotein component OS=Homo sapiens GN=EFTUD2 PE=1 SV=1	9.74e+004	1.46e+005
NEDD8	6	385.40	0.07	2.66	NEDD8 OS=Homo sapiens GN=NEDD8 PE=1 SV=1	5.52e+006	1.47e+007
H14	7	384.63	0.08	5.25	Histone H1.4 OS=Homo sapiens GN=HIST1H1E PE=1 SV=2	2.95e+005	1.55e+006
XPO5	9	380.47	0.58	1.37	Exportin-5 OS=Homo sapiens GN=XPO5 PE=1 SV=1	7.93e+004	1.08e+005
PDLI5	10	379.94	0.03	3.08	PDZ and LIM domain protein 5 OS=Homo sapiens GN=PDLIM5 PE=1 SV=5	1.17e+005	3.60e+005
HNRPC	7	379.35	0.05	2.72	Heterogeneous nuclear ribonucleoproteins C1/C2 OS=Homo sapiens GN=HNRNPC PE=1 SV=4	1.69e+005	4.59e+005
U2AF2	6	378.43	0.09	1.94	Splicing factor U2AF 65 kDa subunit OS=Homo sapiens GN=U2AF2 PE=1 SV=4	1.15e+005	2.22e+005
PCNA	7	378.38	0.14	2.27	Proliferating cell nuclear antigen OS=Homo sapiens GN=PCNA PE=1 SV=1	1.32e+005	2.98e+005
KLH17	10	376.35	0.38	1.17	Kelch-like protein 17 OS=Homo sapiens GN=KLHL17 PE=2 SV=1	1.65e+005	1.42e+005
SMC2	10	375.71	0.06	2.04	Structural maintenance of chromosomes protein 2 OS=Homo sapiens GN=SMC2 PE=1 SV=2	7.67e+004	1.57e+005
FUBP2	9	375.28	0.05	2.23	Far upstream element-binding protein 2 OS=Homo sapiens GN=KHSRP PE=1 SV=4	1.28e+005	2.85e+005
SYDC	8	374.90	0.03	3.29	Aspartate--tRNA ligase, cytoplasmic OS=Homo sapiens GN=DARS PE=1 SV=2	1.25e+005	4.12e+005
PCH2	7	372.23	0.08	1.65	Pachytene checkpoint protein 2 homolog OS=Homo sapiens GN=TRIP13 PE=1 SV=2	1.02e+005	1.68e+005
LTN1	10	370.34	0.15	2.41	E3 ubiquitin-protein ligase listerin OS=Homo sapiens GN=LTN1 PE=1 SV=6	8.37e+004	2.02e+005
KBTB8	10	369.24	8.28e-003	4.39	Kelch repeat and BTB domain-containing protein 8 OS=Homo sapiens GN=KBTBD8 PE=2 SV=2	1.33e+005	5.85e+005
LDHB	8	364.51	0.59	1.43	L-lactate dehydrogenase B chain OS=Homo sapiens GN=LDHB PE=1 SV=2	8.99e+004	1.29e+005
SYSM	8	363.84	0.03	2.61	Serine--tRNA ligase, mitochondrial OS=Homo sapiens GN=SARS2 PE=1 SV=1	1.33e+005	3.47e+005
RL7	10	362.65	0.09	2.96	60S ribosomal protein L7 OS=Homo sapiens GN=RPL7 PE=1 SV=1	1.87e+005	5.54e+005
LMNA	7	359.53	0.06	4.24	Prelamin-A/C OS=Homo sapiens GN=LMNA PE=1 SV=1	1.59e+004	6.74e+004
K1C19	6	359.33	0.14	4.32	Keratin, type I cytoskeletal 19 OS=Homo sapiens GN=KRT19 PE=1 SV=4	2.20e+004	9.49e+004
TEFM	7	356.23	0.02	4.05	Transcription elongation factor, mitochondrial OS=Homo sapiens GN=TEFM PE=1 SV=1	2.49e+005	6.15e+004
FKBP4	7	355.63	0.03	2.76	Peptidyl-prolyl cis-trans isomerase FKBP4 OS=Homo sapiens GN=FKBP4 PE=1 SV=3	1.83e+005	5.05e+005
GSTM3	8	353.03	0.31	1.69	Glutathione S-transferase Mu 3 OS=Homo sapiens GN=GSTM3 PE=1 SV=3	1.18e+005	1.98e+005
MATR3	10	350.07	0.09	2.70	Matrin-3 OS=Homo sapiens GN=MATR3 PE=1 SV=2	1.21e+005	3.27e+005
ZCCHV	9	349.11	2.19e-003	2.77	Zinc finger CCCH-type antiviral protein 1 OS=Homo sapiens GN=ZC3HAV1 PE=1 SV=3	8.74e+004	2.42e+005
NU133	9	348.40	5.57e-003	2.23	Nuclear pore complex protein Nup133 OS=Homo sapiens GN=NUP133 PE=1 SV=2	8.51e+004	1.90e+005
HECD1	7	345.32	8.54e-003	1.38	E3 ubiquitin-protein ligase HECTD1 OS=Homo sapiens GN=HECTD1 PE=1 SV=3	5.52e+004	7.60e+004
RAGP1	7	343.64	0.03	2.75	Ran GTPase-activating protein 1 OS=Homo sapiens GN=RANGAP1 PE=1 SV=1	7.71e+004	2.12e+005
LIMA1	8	342.77	0.04	2.83	LIM domain and actin-binding protein 1 OS=Homo sapiens GN=LIMA1 PE=1 SV=1	1.33e+005	3.78e+005
ARI1	8	342.68	0.07	2.84	E3 ubiquitin-protein ligase ARIH1 OS=Homo sapiens GN=ARIH1 PE=1 SV=2	1.21e+006	4.26e+005
K1C9	9	341.65	0.34	2.12	Keratin, type I cytoskeletal 9 OS=Homo sapiens GN=KRT9 PE=1 SV=3	1.70e+005	3.61e+005
MCM7	10	341.32	0.31	1.30	DNA replication licensing factor MCM7 OS=Homo sapiens GN=MCM7 PE=1 SV=4	1.14e+005	1.48e+005
SYQ	9	337.73	3.68e-003	3.15	Glutamine--tRNA ligase OS=Homo sapiens GN=QARS PE=1 SV=1	3.83e+004	1.21e+005
BACD1	5	335.49	4.86e-003	8.96	BTB/POZ domain-containing adapter for CUL3-mediated RhoA degradation protein 1 OS=Homo sapiens GN=KCTD13 PE=1 SV=1	6.21e+004	5.56e+005
ZSWM6	6	334.89	0.16	2.68	Zinc finger SWIM domain-containing protein 6 OS=Homo sapiens GN=ZSWIM6 PE=2 SV=2	8.28e+004	3.09e+004
PML	8	333.02	0.04	2.70	Protein PML OS=Homo sapiens GN=PML PE=1 SV=3	5.58e+004	1.51e+005
SMC4	6	332.64	0.09	2.16	Structural maintenance of chromosomes protein 4 OS=Homo sapiens GN=SMC4 PE=1 SV=2	6.69e+004	1.44e+005
RL5	6	332.44	0.07	2.53	60S ribosomal protein L5 OS=Homo sapiens GN=RPL5 PE=1 SV=3	1.97e+005	4.97e+005
DHX15	9	332.06	0.15	1.71	Putative pre-mRNA-splicing factor ATP- dependent RNA helicase DHX15 OS=Homo sapiens GN=DHX15 PE=1 SV=2	2.28e+005	3.90e+005
SC22B	5	331.50	0.11	2.01	Vesicle-trafficking protein SEC22b OS=Homo sapiens GN=SEC22B PE=1 SV=4	2.83e+004	5.67e+004
NTPCR	5	329.44	9.71e-003	1.98	Cancer-related nucleoside-triphosphatase OS=Homo sapiens GN=NTPCR PE=1 SV=1	1.65e+005	3.27e+005
ANM1	7	328.29	0.18	1.22	Protein arginine N-methyltransferase 1 OS=Homo sapiens GN=PRMT1 PE=1 SV=2	1.13e+005	1.38e+005
RL7A	6	327.71	0.05	4.21	60S ribosomal protein L7a OS=Homo sapiens GN=RPL7A PE=1 SV=2	1.35e+005	5.68e+005
MYL6	5	327.67	0.05	4.69	Myosin light polypeptide 6 OS=Homo sapiens GN=MYL6 PE=1 SV=2	1.99e+005	9.35e+005
SYIC	6	324.24	0.04	2.12	Isoleucine--tRNA ligase, cytoplasmic OS=Homo sapiens GN=IARS PE=1 SV=2	4.24e+004	9.01e+004
MYO6	6	323.43	0.17	1.69	Unconventional myosin-VI OS=Homo sapiens GN=MYO6 PE=1 SV=4	6.74e+004	1.14e+005
RSSA	5	323.42	0.05	2.06	40S ribosomal protein SA OS=Homo sapiens GN=RPSA PE=1 SV=4	1.06e+005	2.18e+005
CUL4A	6	320.33	0.14	1.93	Cullin-4A OS=Homo sapiens GN=CUL4A PE=1 SV=3	3.90e+004	7.50e+004
LDHA	8	320.21	0.48	1.80	L-lactate dehydrogenase A chain OS=Homo sapiens GN=LDHA PE=1 SV=2	5.36e+004	9.63e+004
SYLC	10	320.18	0.05	1.43	Leucine--tRNA ligase, cytoplasmic OS=Homo sapiens GN=LARS PE=1 SV=2	7.25e+004	1.04e+005
HNRH1	4	318.69	0.02	2.37	Heterogeneous nuclear ribonucleoprotein H OS=Homo sapiens GN=HNRNPH1 PE=1 SV=4	2.20e+005	5.20e+005
SMN	6	317.69	0.11	2.11	Survival motor neuron protein OS=Homo sapiens GN=SMN1 PE=1 SV=1	2.21e+005	4.66e+005
ACOT9	8	316.68	0.02	2.40	Acyl-coenzyme A thioesterase 9, mitochondrial OS=Homo sapiens GN=ACOT9 PE=1 SV=2	7.61e+004	1.83e+005
TPM4	6	316.47	0.05	2.08	Tropomyosin alpha-4 chain OS=Homo sapiens GN=TPM4 PE=1 SV=3	7.42e+004	1.54e+005
C1QBP	5	315.58	0.18	2.14	Complement component 1 Q subcomponent- binding protein, mitochondrial OS=Homo sapiens GN=C1QBP PE=1 SV=1	3.12e+005	6.67e+005
LRC47	8	314.42	0.17	1.48	Leucine-rich repeat-containing protein 47 OS=Homo sapiens GN=LRRC47 PE=1 SV=1	7.98e+004	1.18e+005
EIF3L	6	314.15	0.09	2.26	Eukaryotic translation initiation factor 3 subunit L OS=Homo sapiens GN=EIF3L PE=1 SV=1	3.51e+004	7.91e+004
NU205	9	314.14	0.01	1.73	Nuclear pore complex protein Nup205 OS=Homo sapiens GN=NUP205 PE=1 SV=3	7.82e+004	1.35e+005
2ABA	7	313.95	0.12	1.91	Serine/threonine-protein phosphatase 2A 55 kDa regulatory subunit B alpha isoform OS=Homo sapiens GN=PPP2R2A PE=1 SV=1	2.30e+005	4.38e+005
DRG1	5	313.32	0.50	1.27	Developmentally-regulated GTP-binding protein 1 OS=Homo sapiens GN=DRG1 PE=1 SV=1	7.67e+004	9.76e+004
SYVC	6	308.56	0.01	3.26	Valine--tRNA ligase OS=Homo sapiens GN=VARS PE=1 SV=4	3.97e+004	1.30e+005
FAD1	10	307.80	0.93	1.12	FAD synthase OS=Homo sapiens GN=FLAD1 PE=1 SV=1	1.41e+005	1.57e+005
ATX10	6	306.85	0.06	2.73	Ataxin-10 OS=Homo sapiens GN=ATXN10 PE=1 SV=1	6.08e+004	1.66e+005
RS18	5	306.34	0.08	3.19	40S ribosomal protein S18 OS=Homo sapiens GN=RPS18 PE=1 SV=3	1.11e+005	3.52e+005
CENPF	8	305.29	5.63e-003	2.05	Centromere protein F OS=Homo sapiens GN=CENPF PE=1 SV=2	4.37e+004	8.93e+004
NFXL1	7	302.90	6.82e-003	3.18	NF-X1-type zinc finger protein NFXL1 OS=Homo sapiens GN=NFXL1 PE=1 SV=2	6.82e+004	2.17e+005
KCD18	7	302.14	0.03	1.44	BTB/POZ domain-containing protein KCTD18 OS=Homo sapiens GN=KCTD18 PE=2 SV=2	3.29e+005	4.75e+005
MSH2	5	298.33	0.60	1.48	DNA mismatch repair protein Msh2 OS=Homo sapiens GN=MSH2 PE=1 SV=1	4.07e+004	6.02e+004
SRC8	8	297.36	0.07	2.22	Src substrate cortactin OS=Homo sapiens GN=CTTN PE=1 SV=2	5.89e+004	1.31e+005
RL3	7	293.28	0.21	1.47	60S ribosomal protein L3 OS=Homo sapiens GN=RPL3 PE=1 SV=2	4.17e+005	6.14e+005
RS9	8	293.12	0.05	2.85	40S ribosomal protein S9 OS=Homo sapiens GN=RPS9 PE=1 SV=3	1.24e+005	3.54e+005
CCD47	7	292.15	0.05	1.57	Coiled-coil domain-containing protein 47 OS=Homo sapiens GN=CCDC47 PE=1 SV=1	7.63e+004	1.19e+005
CNDD3	5	291.38	0.14	1.76	Condensin-2 complex subunit D3 OS=Homo sapiens GN=NCAPD3 PE=1 SV=2	3.37e+004	5.93e+004
SYK	8	290.19	0.04	2.84	Lysine--tRNA ligase OS=Homo sapiens GN=KARS PE=1 SV=3	3.80e+004	1.08e+005
RBM22	6	286.56	0.04	3.35	Pre-mRNA-splicing factor RBM22 OS=Homo sapiens GN=RBM22 PE=1 SV=1	6.40e+004	2.14e+005
RS4X	7	286.40	0.29	2.12	40S ribosomal protein S4, X isoform OS=Homo sapiens GN=RPS4X PE=1 SV=2	1.31e+005	2.77e+005
XRCC6	7	286.31	0.02	2.39	X-ray repair cross-complementing protein 6 OS=Homo sapiens GN=XRCC6 PE=1 SV=2	4.88e+004	1.17e+005
ROA2	7	285.81	0.25	2.80	Heterogeneous nuclear ribonucleoproteins A2/B1 OS=Homo sapiens GN=HNRNPA2B1 PE=1 SV=2	1.28e+005	3.58e+005
HAX1	6	283.58	8.02e-003	3.10	HCLS1-associated protein X-1 OS=Homo sapiens GN=HAX1 PE=1 SV=2	6.15e+004	1.91e+005
TRAP1	7	282.90	0.12	1.95	Heat shock protein 75 kDa, mitochondrial OS=Homo sapiens GN=TRAP1 PE=1 SV=3	6.30e+004	1.23e+005
STML2	6	281.09	0.22	2.30	Stomatin-like protein 2, mitochondrial OS=Homo sapiens GN=STOML2 PE=1 SV=1	7.05e+004	1.62e+005
CCAR2	6	280.30	0.12	2.20	Cell cycle and apoptosis regulator protein 2 OS=Homo sapiens GN=CCAR2 PE=1 SV=2	4.25e+004	9.35e+004
TECR	6	279.60	0.02	3.28	Very-long-chain enoyl-CoA reductase OS=Homo sapiens GN=TECR PE=1 SV=1	1.21e+005	3.96e+005
RL23A	6	277.58	0.12	3.80	60S ribosomal protein L23a OS=Homo sapiens GN=RPL23A PE=1 SV=1	2.00e+005	7.58e+005
RPB3	6	277.43	0.09	2.02	DNA-directed RNA polymerase II subunit RPB3 OS=Homo sapiens GN=POLR2C PE=1 SV=2	8.11e+004	1.64e+005
IRAK1	5	274.91	1.21e-003	2.41	Interleukin-1 receptor-associated kinase 1 OS=Homo sapiens GN=IRAK1 PE=1 SV=2	3.21e+004	7.74e+004
CARM1	5	273.88	0.08	2.81	Histone-arginine methyltransferase CARM1 OS=Homo sapiens GN=CARM1 PE=1 SV=3	1.67e+005	4.71e+005
D11L8	6	273.29	0.03	3.77	Putative ATP-dependent RNA helicase DDX11-like protein 8 OS=Homo sapiens GN=DDX11L8 PE=1 SV=1	2.98e+004	1.13e+005
NOSIP	4	272.71	0.11	2.41	Nitric oxide synthase-interacting protein OS=Homo sapiens GN=NOSIP PE=1 SV=1	1.09e+005	2.64e+005
K6PL	6	270.16	0.05	2.42	6-phosphofructokinase, liver type OS=Homo sapiens GN=PFKL PE=1 SV=6	8.23e+004	1.99e+005
COPB	7	266.73	0.22	1.66	Coatomer subunit beta OS=Homo sapiens GN=COPB1 PE=1 SV=3	6.67e+004	1.11e+005
BUB3	6	264.62	0.06	4.40	Mitotic checkpoint protein BUB3 OS=Homo sapiens GN=BUB3 PE=1 SV=1	1.70e+005	7.48e+005
ZN444	6	263.40	1.52e-003	3.17	Zinc finger protein 444 OS=Homo sapiens GN=ZNF444 PE=1 SV=1	1.23e+005	3.92e+005
EIF3A	7	262.84	0.24	1.85	Eukaryotic translation initiation factor 3 subunit A OS=Homo sapiens GN=EIF3A PE=1 SV=1	4.68e+004	8.64e+004
NP1L1	4	260.05	0.05	1.65	Nucleosome assembly protein 1-like 1 OS=Homo sapiens GN=NAP1L1 PE=1 SV=1	2.57e+005	4.22e+005
RCBT2	5	259.19	0.65	1.21	RCC1 and BTB domain-containing protein 2 OS=Homo sapiens GN=RCBTB2 PE=2 SV=1	3.59e+005	4.34e+005
DCNL1	4	256.21	0.14	2.00	DCN1-like protein 1 OS=Homo sapiens GN=DCUN1D1 PE=1 SV=1	2.16e+005	1.08e+005
PCBP2	4	256.08	0.33	1.45	Poly(rC)-binding protein 2 OS=Homo sapiens GN=PCBP2 PE=1 SV=1	1.68e+005	2.43e+005
ADT2	4	255.64	0.06	2.77	ADP/ATP translocase 2 OS=Homo sapiens GN=SLC25A5 PE=1 SV=7	4.56e+005	1.26e+006
MEF2D	8	255.28	9.33e-003	3.58	Myocyte-specific enhancer factor 2D OS=Homo sapiens GN=MEF2D PE=1 SV=1	7.14e+004	2.56e+005
Z3H7B	5	254.62	0.23	2.51	Zinc finger CCCH domain-containing protein 7B OS=Homo sapiens GN=ZC3H7B PE=1 SV=1	2.95e+004	7.40e+004
SF3B3	5	254.54	0.03	3.14	Splicing factor 3B subunit 3 OS=Homo sapiens GN=SF3B3 PE=1 SV=4	3.33e+004	1.05e+005
HS105	5	254.32	0.10	1.86	Heat shock protein 105 kDa OS=Homo sapiens GN=HSPH1 PE=1 SV=1	4.88e+004	9.09e+004
GRM1A	6	254.25	0.02	1.98	GRAM domain-containing protein 1A OS=Homo sapiens GN=GRAMD1A PE=1 SV=2	9.41e+004	1.86e+005
IMA1	5	254.25	0.11	2.03	Importin subunit alpha-1 OS=Homo sapiens GN=KPNA2 PE=1 SV=1	5.82e+004	1.18e+005
MMS19	7	254.20	0.61	1.15	MMS19 nucleotide excision repair protein homolog OS=Homo sapiens GN=MMS19 PE=1 SV=2	5.40e+004	6.21e+004
DIC	6	254.01	0.04	3.34	Mitochondrial dicarboxylate carrier OS=Homo sapiens GN=SLC25A10 PE=1 SV=2	2.72e+004	9.08e+004
TCPZ	4	253.18	0.96	1.21	T-complex protein 1 subunit zeta OS=Homo sapiens GN=CCT6A PE=1 SV=3	8.71e+004	1.06e+005
HELLS	8	253.09	0.24	2.38	Lymphoid-specific helicase OS=Homo sapiens GN=HELLS PE=1 SV=1	1.40e+005	5.88e+004
CN37	6	252.75	0.01	2.60	2',3'-cyclic-nucleotide 3'-phosphodiesterase OS=Homo sapiens GN=CNP PE=1 SV=2	7.32e+004	1.91e+005
UBP24	8	251.97	0.01	4.30	Ubiquitin carboxyl-terminal hydrolase 24 OS=Homo sapiens GN=USP24 PE=1 SV=3	3.15e+004	1.35e+005
SLN11	7	251.77	0.07	2.17	Schlafen family member 11 OS=Homo sapiens GN=SLFN11 PE=1 SV=2	1.02e+005	2.22e+005
GAN	7	249.97	0.09	1.58	Gigaxonin OS=Homo sapiens GN=GAN PE=1 SV=1	1.05e+005	1.65e+005
TRAF2	7	249.39	0.09	2.20	TNF receptor-associated factor 2 OS=Homo sapiens GN=TRAF2 PE=1 SV=2	1.01e+005	2.21e+005
YTHD2	5	248.02	7.68e-003	3.60	YTH domain-containing family protein 2 OS=Homo sapiens GN=YTHDF2 PE=1 SV=2	8.65e+004	3.11e+005
QCR2	6	245.12	3.27e-003	2.41	Cytochrome b-c1 complex subunit 2, mitochondrial OS=Homo sapiens GN=UQCRC2 PE=1 SV=3	7.70e+004	1.86e+005
AFG32	6	244.41	1.86e-003	2.71	AFG3-like protein 2 OS=Homo sapiens GN=AFG3L2 PE=1 SV=2	3.15e+004	8.54e+004
EAA1	4	244.11	2.78e-004	9.55	Excitatory amino acid transporter 1 OS=Homo sapiens GN=SLC1A3 PE=1 SV=1	3.76e+004	3.59e+005
TELO2	6	243.49	0.09	1.65	Telomere length regulation protein TEL2 homolog OS=Homo sapiens GN=TELO2 PE=1 SV=2	2.90e+004	4.80e+004
IF2B	5	242.86	0.16	1.61	Eukaryotic translation initiation factor 2 subunit 2 OS=Homo sapiens GN=EIF2S2 PE=1 SV=2	7.15e+004	1.15e+005
PANK4	5	242.04	0.37	1.22	Pantothenate kinase 4 OS=Homo sapiens GN=PANK4 PE=1 SV=1	7.10e+004	5.81e+004
PPP6	5	241.52	0.06	2.51	Serine/threonine-protein phosphatase 6 catalytic subunit OS=Homo sapiens GN=PPP6C PE=1 SV=1	3.81e+004	9.57e+004
GPX4	5	240.75	0.03	2.80	Phospholipid hydroperoxide glutathione peroxidase, mitochondrial OS=Homo sapiens GN=GPX4 PE=1 SV=3	2.54e+005	7.09e+005
COPD	4	240.47	0.08	2.21	Coatomer subunit delta OS=Homo sapiens GN=ARCN1 PE=1 SV=1	3.50e+004	7.71e+004
DDX3X	6	239.36	0.17	1.93	ATP-dependent RNA helicase DDX3X OS=Homo sapiens GN=DDX3X PE=1 SV=3	5.28e+004	1.02e+005
PRS4	7	239.12	0.14	1.88	26S protease regulatory subunit 4 OS=Homo sapiens GN=PSMC1 PE=1 SV=1	7.05e+004	1.32e+005
DNJA3	6	238.05	9.32e-004	1.98	DnaJ homolog subfamily A member 3, mitochondrial OS=Homo sapiens GN=DNAJA3 PE=1 SV=2	9.58e+004	1.90e+005
1433Z	5	237.53	0.10	2.73	14-3-3 protein zeta/delta OS=Homo sapiens GN=YWHAZ PE=1 SV=1	8.12e+004	2.21e+005
RL15	5	236.66	0.02	2.66	60S ribosomal protein L15 OS=Homo sapiens GN=RPL15 PE=1 SV=2	1.97e+005	5.26e+005
NU107	6	236.09	0.03	4.31	Nuclear pore complex protein Nup107 OS=Homo sapiens GN=NUP107 PE=1 SV=1	2.71e+004	1.17e+005
PRS6A	7	235.10	0.20	1.91	26S protease regulatory subunit 6A OS=Homo sapiens GN=PSMC3 PE=1 SV=3	6.95e+004	1.33e+005
HNRPR	6	234.63	0.05	2.20	Heterogeneous nuclear ribonucleoprotein R OS=Homo sapiens GN=HNRNPR PE=1 SV=1	6.25e+004	1.38e+005
RS2	5	234.17	0.18	2.15	40S ribosomal protein S2 OS=Homo sapiens GN=RPS2 PE=1 SV=2	2.17e+005	4.66e+005
RL18	4	234.02	0.04	2.52	60S ribosomal protein L18 OS=Homo sapiens GN=RPL18 PE=1 SV=2	2.16e+005	5.43e+005
FACR1	4	233.70	0.04	2.40	Fatty acyl-CoA reductase 1 OS=Homo sapiens GN=FAR1 PE=1 SV=1	2.48e+004	5.94e+004
DPM1	6	233.57	0.22	1.66	Dolichol-phosphate mannosyltransferase subunit 1 OS=Homo sapiens GN=DPM1 PE=1 SV=1	9.01e+004	1.50e+005
RFC2	4	233.35	0.02	2.00	Replication factor C subunit 2 OS=Homo sapiens GN=RFC2 PE=1 SV=3	3.43e+004	6.86e+004
RCC2	6	232.60	0.04	2.46	Protein RCC2 OS=Homo sapiens GN=RCC2 PE=1 SV=2	5.22e+004	1.28e+005
EF1D	4	232.55	0.06	3.33	Elongation factor 1-delta OS=Homo sapiens GN=EEF1D PE=1 SV=5	5.23e+004	1.74e+005
RL11	3	230.26	0.02	2.75	60S ribosomal protein L11 OS=Homo sapiens GN=RPL11 PE=1 SV=2	2.93e+005	8.04e+005
GBLP	5	229.27	0.17	2.41	Guanine nucleotide-binding protein subunit beta-2-like 1 OS=Homo sapiens GN=GNB2L1 PE=1 SV=3	7.13e+004	1.72e+005
BTBD1	5	229.12	0.32	2.73	BTB/POZ domain-containing protein 1 OS=Homo sapiens GN=BTBD1 PE=1 SV=1	5.57e+005	1.52e+006
TTC27	5	228.91	0.03	3.85	Tetratricopeptide repeat protein 27 OS=Homo sapiens GN=TTC27 PE=1 SV=1	2.08e+004	8.01e+004
NIPA	6	228.61	0.03	2.72	Nuclear-interacting partner of ALK OS=Homo sapiens GN=ZC3HC1 PE=1 SV=1	3.57e+004	9.73e+004
IF4A1	6	228.57	0.95	1.02	Eukaryotic initiation factor 4A-I OS=Homo sapiens GN=EIF4A1 PE=1 SV=1	1.08e+005	1.11e+005
SFPQ	6	228.48	0.06	2.23	Splicing factor, proline- and glutamine-rich OS=Homo sapiens GN=SFPQ PE=1 SV=2	6.92e+004	1.54e+005
HCD2	2	228.20	0.08	2.38	3-hydroxyacyl-CoA dehydrogenase type-2 OS=Homo sapiens GN=HSD17B10 PE=1 SV=3	4.67e+004	1.11e+005
MCMBP	5	227.98	0.57	1.42	Mini-chromosome maintenance complex- binding protein OS=Homo sapiens GN=MCMBP PE=1 SV=2	5.79e+004	8.21e+004
TMM33	4	227.55	0.01	2.10	Transmembrane protein 33 OS=Homo sapiens GN=TMEM33 PE=1 SV=2	5.40e+004	1.13e+005
ARAF	4	227.05	0.01	3.55	Serine/threonine-protein kinase A-Raf OS=Homo sapiens GN=ARAF PE=1 SV=2	2.11e+004	7.51e+004
GNL3	4	226.52	0.28	1.93	Guanine nucleotide-binding protein-like 3 OS=Homo sapiens GN=GNL3 PE=1 SV=2	2.47e+004	4.77e+004
ZBT10	6	226.01	0.01	2.87	Zinc finger and BTB domain-containing protein 10 OS=Homo sapiens GN=ZBTB10 PE=1 SV=2	3.92e+004	1.12e+005
HEXB	6	225.64	0.26	1.38	Beta-hexosaminidase subunit beta OS=Homo sapiens GN=HEXB PE=1 SV=3	1.26e+005	1.74e+005
BAG5	5	225.53	0.19	2.70	BAG family molecular chaperone regulator 5 OS=Homo sapiens GN=BAG5 PE=1 SV=1	3.48e+004	9.39e+004
AKP8L	6	225.47	0.02	2.86	A-kinase anchor protein 8-like OS=Homo sapiens GN=AKAP8L PE=1 SV=3	7.03e+004	2.01e+005
IF6	4	224.23	0.27	2.30	Eukaryotic translation initiation factor 6 OS=Homo sapiens GN=EIF6 PE=1 SV=1	2.08e+005	4.79e+005
ILF2	4	224.12	7.69e-003	1.93	Interleukin enhancer-binding factor 2 OS=Homo sapiens GN=ILF2 PE=1 SV=2	6.68e+004	1.29e+005
DEST	6	223.87	0.11	1.68	Destrin OS=Homo sapiens GN=DSTN PE=1 SV=3	6.50e+005	1.09e+006
COPB2	6	223.59	0.13	3.45	Coatomer subunit beta' OS=Homo sapiens GN=COPB2 PE=1 SV=2	4.61e+004	1.59e+005
AAR2	4	223.50	0.15	1.62	Protein AAR2 homolog OS=Homo sapiens GN=AAR2 PE=1 SV=2	4.85e+004	7.87e+004
OST48	6	222.83	0.86	1.08	Dolichyl-diphosphooligosaccharide--protein glycosyltransferase 48 kDa subunit OS=Homo sapiens GN=DDOST PE=1 SV=4	1.23e+005	1.32e+005
RS25	4	222.51	0.07	2.81	40S ribosomal protein S25 OS=Homo sapiens GN=RPS25 PE=1 SV=1	9.35e+004	2.63e+005
NACAM	3	222.31	9.88e-003	2.80	Nascent polypeptide-associated complex subunit alpha, muscle-specific form OS=Homo sapiens GN=NACA PE=1 SV=1	5.81e+004	1.63e+005
RS14	4	221.86	8.91e-003	2.75	40S ribosomal protein S14 OS=Homo sapiens GN=RPS14 PE=1 SV=3	7.29e+004	2.01e+005
RU17	7	221.33	0.06	2.95	U1 small nuclear ribonucleoprotein 70 kDa OS=Homo sapiens GN=SNRNP70 PE=1 SV=2	7.94e+004	2.34e+005
ALDOA	6	219.95	0.35	1.68	Fructose-bisphosphate aldolase A OS=Homo sapiens GN=ALDOA PE=1 SV=2	5.69e+004	9.55e+004
FBX22	4	218.82	0.23	2.17	F-box only protein 22 OS=Homo sapiens GN=FBXO22 PE=1 SV=1	6.80e+004	1.48e+005
KEAP1	5	218.61	0.02	3.02	Kelch-like ECH-associated protein 1 OS=Homo sapiens GN=KEAP1 PE=1 SV=2	3.07e+004	9.30e+004
4F2	3	218.46	0.16	2.04	4F2 cell-surface antigen heavy chain OS=Homo sapiens GN=SLC3A2 PE=1 SV=3	1.42e+004	2.90e+004
RBBP4	4	218.25	0.03	1.99	Histone-binding protein RBBP4 OS=Homo sapiens GN=RBBP4 PE=1 SV=3	1.34e+005	2.67e+005
FKBP8	2	217.22	0.10	1.42	Peptidyl-prolyl cis-trans isomerase FKBP8 OS=Homo sapiens GN=FKBP8 PE=1 SV=2	7.72e+004	1.10e+005
WDR6	6	217.09	0.01	3.43	WD repeat-containing protein 6 OS=Homo sapiens GN=WDR6 PE=1 SV=1	4.46e+004	1.53e+005
RIF1	5	217.01	0.24	1.78	Telomere-associated protein RIF1 OS=Homo sapiens GN=RIF1 PE=1 SV=2	2.31e+004	4.12e+004
STAU1	4	216.15	0.05	2.80	Double-stranded RNA-binding protein Staufen homolog 1 OS=Homo sapiens GN=STAU1 PE=1 SV=2	3.38e+004	9.45e+004
SRRM2	5	215.53	0.01	4.16	Serine/arginine repetitive matrix protein 2 OS=Homo sapiens GN=SRRM2 PE=1 SV=2	1.71e+004	7.13e+004
SPG20	4	214.65	0.04	2.50	Spartin OS=Homo sapiens GN=SPG20 PE=1 SV=1	3.82e+004	9.55e+004
PDLI7	5	213.66	0.18	3.61	PDZ and LIM domain protein 7 OS=Homo sapiens GN=PDLIM7 PE=1 SV=1	4.08e+004	1.47e+005
RS13	5	213.56	0.20	1.58	40S ribosomal protein S13 OS=Homo sapiens GN=RPS13 PE=1 SV=2	1.04e+005	1.64e+005
ELOB	3	211.38	0.02	5.36	Transcription elongation factor B polypeptide 2 OS=Homo sapiens GN=TCEB2 PE=1 SV=1	5.62e+004	3.01e+005
ANR28	3	211.35	0.40	2.67	Serine/threonine-protein phosphatase 6 regulatory ankyrin repeat subunit A OS=Homo sapiens GN=ANKRD28 PE=1 SV=5	1.19e+004	3.19e+004
ATPG	4	211.25	0.11	1.43	ATP synthase subunit gamma, mitochondrial OS=Homo sapiens GN=ATP5C1 PE=1 SV=1	8.76e+004	1.26e+005
ACTN4	4	211.16	0.97	1.03	Alpha-actinin-4 OS=Homo sapiens GN=ACTN4 PE=1 SV=2	2.61e+004	2.69e+004
TXTP	4	210.20	0.05	2.14	Tricarboxylate transport protein, mitochondrial OS=Homo sapiens GN=SLC25A1 PE=1 SV=2	7.84e+004	1.68e+005
THNS1	4	208.86	0.59	1.35	Threonine synthase-like 1 OS=Homo sapiens GN=THNSL1 PE=1 SV=2	8.77e+004	1.18e+005
NOP2	4	208.52	0.07	3.72	Putative ribosomal RNA methyltransferase NOP2 OS=Homo sapiens GN=NOP2 PE=1 SV=2	2.18e+004	8.12e+004
NU188	5	208.03	0.02	2.89	Nucleoporin NUP188 homolog OS=Homo sapiens GN=NUP188 PE=1 SV=1	2.76e+004	7.99e+004
DDX5	6	207.65	0.11	3.18	Probable ATP-dependent RNA helicase DDX5 OS=Homo sapiens GN=DDX5 PE=1 SV=1	4.61e+004	1.46e+005
KLH24	5	206.42	0.34	1.44	Kelch-like protein 24 OS=Homo sapiens GN=KLHL24 PE=2 SV=1	2.37e+005	3.42e+005
NT5D2	5	206.39	0.51	1.26	5'-nucleotidase domain-containing protein 2 OS=Homo sapiens GN=NT5DC2 PE=1 SV=1	3.67e+004	2.91e+004
SRPRB	4	206.07	0.01	3.25	Signal recognition particle receptor subunit beta OS=Homo sapiens GN=SRPRB PE=1 SV=3	2.80e+004	9.10e+004
RL13A	5	206.05	0.10	2.97	60S ribosomal protein L13a OS=Homo sapiens GN=RPL13A PE=1 SV=2	1.18e+005	3.51e+005
H2A1D	4	205.92	0.23	3.05	Histone H2A type 1-D OS=Homo sapiens GN=HIST1H2AD PE=1 SV=2	1.36e+006	4.14e+006
ZMYM2	5	205.49	0.78	1.11	Zinc finger MYM-type protein 2 OS=Homo sapiens GN=ZMYM2 PE=1 SV=1	8.36e+004	7.55e+004
NUCKS	3	205.47	0.71	1.10	Nuclear ubiquitous casein and cyclin- dependent kinase substrate 1 OS=Homo sapiens GN=NUCKS1 PE=1 SV=1	6.67e+004	7.33e+004
TYY1	5	205.27	0.06	1.73	Transcriptional repressor protein YY1 OS=Homo sapiens GN=YY1 PE=1 SV=2	9.06e+004	1.57e+005
ROA1	4	205.14	0.44	1.75	Heterogeneous nuclear ribonucleoprotein A1 OS=Homo sapiens GN=HNRNPA1 PE=1 SV=5	6.62e+004	1.16e+005
IF2A	3	204.72	0.06	2.87	Eukaryotic translation initiation factor 2 subunit 1 OS=Homo sapiens GN=EIF2S1 PE=1 SV=3	6.71e+004	1.92e+005
PEG10	4	203.57	0.19	2.05	Retrotransposon-derived protein PEG10 OS=Homo sapiens GN=PEG10 PE=1 SV=2	1.77e+005	3.64e+005
RS3A	6	203.13	9.74e-003	2.41	40S ribosomal protein S3a OS=Homo sapiens GN=RPS3A PE=1 SV=2	7.57e+004	1.83e+005
TPM3	4	202.80	0.03	4.04	Tropomyosin alpha-3 chain OS=Homo sapiens GN=TPM3 PE=1 SV=2	5.22e+004	2.11e+005
IPO7	5	202.74	0.02	2.76	Importin-7 OS=Homo sapiens GN=IPO7 PE=1 SV=1	2.13e+004	5.88e+004
U2AF1	5	201.58	0.05	2.15	Splicing factor U2AF 35 kDa subunit OS=Homo sapiens GN=U2AF1 PE=1 SV=3	1.11e+005	2.38e+005
GEPH	4	201.08	0.06	1.82	Gephyrin OS=Homo sapiens GN=GPHN PE=1 SV=1	5.91e+004	1.07e+005
DCTN2	5	201.01	0.94	1.38	Dynactin subunit 2 OS=Homo sapiens GN=DCTN2 PE=1 SV=4	1.34e+006	1.85e+006
TCPE	5	200.83	0.75	1.03	T-complex protein 1 subunit epsilon OS=Homo sapiens GN=CCT5 PE=1 SV=1	8.70e+004	8.42e+004
DC1L1	5	200.78	0.04	2.62	Cytoplasmic dynein 1 light intermediate chain 1 OS=Homo sapiens GN=DYNC1LI1 PE=1 SV=3	2.96e+004	7.75e+004
RL13	4	200.36	0.05	3.37	60S ribosomal protein L13 OS=Homo sapiens GN=RPL13 PE=1 SV=4	1.13e+005	3.83e+005
ARF4	6	200.33	0.11	1.72	ADP-ribosylation factor 4 OS=Homo sapiens GN=ARF4 PE=1 SV=3	5.96e+004	1.02e+005
1433B	4	200.30	0.08	2.79	14-3-3 protein beta/alpha OS=Homo sapiens GN=YWHAB PE=1 SV=3	2.80e+004	7.81e+004
BTBD8	5	199.68	0.03	5.90	BTB/POZ domain-containing protein 8 OS=Homo sapiens GN=BTBD8 PE=2 SV=2	6.01e+004	3.55e+005
WDR75	3	198.74	0.09	2.23	WD repeat-containing protein 75 OS=Homo sapiens GN=WDR75 PE=1 SV=1	1.55e+004	3.46e+004
ECH1	3	198.33	0.08	2.31	Delta(3,5)-Delta(2,4)-dienoyl-CoA isomerase, mitochondrial OS=Homo sapiens GN=ECH1 PE=1 SV=2	1.37e+005	3.17e+005
ZYX	6	197.69	0.11	2.14	Zyxin OS=Homo sapiens GN=ZYX PE=1 SV=1	1.58e+005	3.39e+005
IF2B1	5	197.46	0.05	2.19	Insulin-like growth factor 2 mRNA-binding protein 1 OS=Homo sapiens GN=IGF2BP1 PE=1 SV=2	6.86e+004	1.50e+005
CNDG2	4	196.88	0.14	2.72	Condensin-2 complex subunit G2 OS=Homo sapiens GN=NCAPG2 PE=1 SV=1	5.27e+004	1.93e+004
SK2L2	5	196.16	0.02	2.26	Superkiller viralicidic activity 2-like 2 OS=Homo sapiens GN=SKIV2L2 PE=1 SV=3	3.41e+004	7.72e+004
PP1G	3	195.97	0.77	1.43	Serine/threonine-protein phosphatase PP1- gamma catalytic subunit OS=Homo sapiens GN=PPP1CC PE=1 SV=1	4.19e+004	5.98e+004
RS16	6	195.29	0.24	1.33	40S ribosomal protein S16 OS=Homo sapiens GN=RPS16 PE=1 SV=2	8.52e+004	1.13e+005
XRCC5	4	195.27	0.93	1.16	X-ray repair cross-complementing protein 5 OS=Homo sapiens GN=XRCC5 PE=1 SV=3	5.05e+004	5.84e+004
RS8	4	195.08	0.08	3.86	40S ribosomal protein S8 OS=Homo sapiens GN=RPS8 PE=1 SV=2	1.64e+005	6.34e+005
FLII	5	195.05	0.19	2.24	Protein flightless-1 homolog OS=Homo sapiens GN=FLII PE=1 SV=2	2.03e+004	4.56e+004
INT3	6	194.51	0.15	2.47	Integrator complex subunit 3 OS=Homo sapiens GN=INTS3 PE=1 SV=1	2.70e+004	6.66e+004
IF2G	5	194.31	0.05	3.03	Eukaryotic translation initiation factor 2 subunit 3 OS=Homo sapiens GN=EIF2S3 PE=1 SV=3	7.63e+004	2.31e+005
RL4	7	194.15	0.02	2.10	60S ribosomal protein L4 OS=Homo sapiens GN=RPL4 PE=1 SV=5	3.11e+005	6.53e+005
SYPM	4	193.99	0.86	1.13	Probable proline--tRNA ligase, mitochondrial OS=Homo sapiens GN=PARS2 PE=1 SV=1	3.96e+004	4.46e+004
CSK21	6	193.78	0.30	1.53	Casein kinase II subunit alpha OS=Homo sapiens GN=CSNK2A1 PE=1 SV=1	4.16e+004	6.38e+004
PHB	5	192.65	0.18	2.60	Prohibitin OS=Homo sapiens GN=PHB PE=1 SV=1	3.06e+004	7.96e+004
NU153	4	192.14	4.45e-003	2.76	Nuclear pore complex protein Nup153 OS=Homo sapiens GN=NUP153 PE=1 SV=2	2.49e+004	6.88e+004
CUL4B	3	191.54	0.17	2.97	Cullin-4B OS=Homo sapiens GN=CUL4B PE=1 SV=4	3.42e+004	1.02e+005
LC7L2	4	190.73	0.04	3.41	Putative RNA-binding protein Luc7-like 2 OS=Homo sapiens GN=LUC7L2 PE=1 SV=2	5.27e+004	1.80e+005
GRPE2	4	190.01	0.37	1.41	GrpE protein homolog 2, mitochondrial OS=Homo sapiens GN=GRPEL2 PE=1 SV=1	9.66e+004	1.36e+005
PEF1	4	189.19	0.53	1.24	Peflin OS=Homo sapiens GN=PEF1 PE=1 SV=1	2.34e+004	2.90e+004
RAB18	4	188.98	0.07	2.30	Ras-related protein Rab-18 OS=Homo sapiens GN=RAB18 PE=1 SV=1	3.08e+004	7.10e+004
LC7L3	3	188.49	6.65e-003	3.61	Luc7-like protein 3 OS=Homo sapiens GN=LUC7L3 PE=1 SV=2	1.49e+004	5.39e+004
PHF6	5	188.08	0.20	1.91	PHD finger protein 6 OS=Homo sapiens GN=PHF6 PE=1 SV=1	5.20e+004	9.93e+004
NONO	4	187.54	0.02	3.21	Non-POU domain-containing octamer- binding protein OS=Homo sapiens GN=NONO PE=1 SV=4	5.00e+004	1.61e+005
TBK1	3	186.97	0.06	2.28	Serine/threonine-protein kinase TBK1 OS=Homo sapiens GN=TBK1 PE=1 SV=1	8523.63	1.94e+004
DUS3L	4	185.89	0.47	1.57	tRNA-dihydrouridine(47) synthase [NAD(P)(+)]-like OS=Homo sapiens GN=DUS3L PE=1 SV=2	4.12e+004	6.46e+004
SSRD	4	185.45	0.14	1.64	Translocon-associated protein subunit delta OS=Homo sapiens GN=SSR4 PE=1 SV=1	1.08e+005	1.77e+005
RBMX	4	185.42	0.11	4.22	RNA-binding motif protein, X chromosome OS=Homo sapiens GN=RBMX PE=1 SV=3	3.84e+004	1.62e+005
EIF3D	3	184.58	0.10	2.10	Eukaryotic translation initiation factor 3 subunit D OS=Homo sapiens GN=EIF3D PE=1 SV=1	2.77e+004	5.82e+004
PP2AA	4	184.18	0.18	1.44	Serine/threonine-protein phosphatase 2A catalytic subunit alpha isoform OS=Homo sapiens GN=PPP2CA PE=1 SV=1	1.16e+005	1.67e+005
RS19	4	184.14	0.03	2.68	40S ribosomal protein S19 OS=Homo sapiens GN=RPS19 PE=1 SV=2	5.41e+004	1.45e+005
PSMD6	4	184.10	0.08	1.29	26S proteasome non-ATPase regulatory subunit 6 OS=Homo sapiens GN=PSMD6 PE=1 SV=1	2.33e+004	3.01e+004
SYTC	5	184.06	0.02	3.28	Threonine--tRNA ligase, cytoplasmic OS=Homo sapiens GN=TARS PE=1 SV=3	3.03e+004	9.95e+004
ARL2	4	183.70	0.15	3.88	ADP-ribosylation factor-like protein 2 OS=Homo sapiens GN=ARL2 PE=1 SV=4	2.20e+004	8.53e+004
CHAP1	4	182.53	0.17	2.01	Chromosome alignment-maintaining phosphoprotein 1 OS=Homo sapiens GN=CHAMP1 PE=1 SV=2	1.58e+004	3.17e+004
ICLN	5	181.75	0.25	1.55	Methylosome subunit pICln OS=Homo sapiens GN=CLNS1A PE=1 SV=1	1.84e+005	2.84e+005
RS11	4	181.66	0.05	3.82	40S ribosomal protein S11 OS=Homo sapiens GN=RPS11 PE=1 SV=3	2.79e+004	1.07e+005
KCTD6	4	181.64	0.64	1.29	BTB/POZ domain-containing protein KCTD6 OS=Homo sapiens GN=KCTD6 PE=2 SV=2	2.17e+005	1.69e+005
LANC2	4	180.23	0.05	1.71	LanC-like protein 2 OS=Homo sapiens GN=LANCL2 PE=1 SV=1	1.55e+005	2.64e+005
NDUA9	5	180.06	0.60	1.26	NADH dehydrogenase [ubiquinone] 1 alpha subcomplex subunit 9, mitochondrial OS=Homo sapiens GN=NDUFA9 PE=1 SV=2	3.96e+004	5.00e+004
RPB1	5	179.89	0.08	2.13	DNA-directed RNA polymerase II subunit RPB1 OS=Homo sapiens GN=POLR2A PE=1 SV=2	2.62e+004	5.60e+004
FUS	4	179.72	0.07	2.63	RNA-binding protein FUS OS=Homo sapiens GN=FUS PE=1 SV=1	7.41e+004	1.95e+005
MYOV2	5	179.59	0.07	42.86	Myeloma-overexpressed gene 2 protein OS=Homo sapiens GN=MYEOV2 PE=2 SV=3	5.17e+006	1.21e+005
PIMT	4	178.76	0.20	2.44	Protein-L-isoaspartate(D-aspartate) O- methyltransferase OS=Homo sapiens GN=PCMT1 PE=1 SV=4	9.38e+004	2.28e+005
MICU2	2	178.58	0.88	1.16	Calcium uptake protein 2, mitochondrial OS=Homo sapiens GN=MICU2 PE=1 SV=2	3.98e+004	4.61e+004
PP6R3	5	178.57	0.13	2.26	Serine/threonine-protein phosphatase 6 regulatory subunit 3 OS=Homo sapiens GN=PPP6R3 PE=1 SV=2	5.22e+004	1.18e+005
CBX3	2	178.12	0.47	1.67	Chromobox protein homolog 3 OS=Homo sapiens GN=CBX3 PE=1 SV=4	5.83e+004	9.71e+004
ESYT2	4	178.08	0.49	1.27	Extended synaptotagmin-2 OS=Homo sapiens GN=ESYT2 PE=1 SV=1	3.21e+004	4.07e+004
RL31	4	177.13	0.15	2.91	60S ribosomal protein L31 OS=Homo sapiens GN=RPL31 PE=1 SV=1	1.11e+005	3.23e+005
GMCL1	3	176.09	0.63	1.14	Germ cell-less protein-like 1 OS=Homo sapiens GN=GMCL1 PE=1 SV=1	7.57e+004	6.62e+004
ACSL3	4	175.87	0.05	1.96	Long-chain-fatty-acid--CoA ligase 3 OS=Homo sapiens GN=ACSL3 PE=1 SV=3	5.21e+004	1.02e+005
P5CS	4	175.85	0.10	2.00	Delta-1-pyrroline-5-carboxylate synthase OS=Homo sapiens GN=ALDH18A1 PE=1 SV=2	3.02e+004	6.04e+004
RCOR1	4	175.73	0.05	2.40	REST corepressor 1 OS=Homo sapiens GN=RCOR1 PE=1 SV=1	1.95e+004	4.67e+004
UBE3C	6	175.65	0.05	2.53	Ubiquitin-protein ligase E3C OS=Homo sapiens GN=UBE3C PE=1 SV=3	1.93e+004	4.87e+004
EIF3C	6	175.22	0.03	1.85	Eukaryotic translation initiation factor 3 subunit C OS=Homo sapiens GN=EIF3C PE=1 SV=1	7.01e+004	1.30e+005
OBSL1	4	174.85	1.16e-003	2.14	Obscurin-like protein 1 OS=Homo sapiens GN=OBSL1 PE=1 SV=4	2.27e+004	4.85e+004
SCO2	4	174.32	3.70e-003	2.69	Protein SCO2 homolog, mitochondrial OS=Homo sapiens GN=SCO2 PE=1 SV=3	6.44e+004	1.73e+005
NDUS3	4	174.13	0.07	2.60	NADH dehydrogenase [ubiquinone] iron- sulfur protein 3, mitochondrial OS=Homo sapiens GN=NDUFS3 PE=1 SV=1	5.29e+004	1.37e+005
TCOF	5	174.11	6.73e-003	3.45	Treacle protein OS=Homo sapiens GN=TCOF1 PE=1 SV=3	2.15e+004	7.43e+004
EIF3B	4	173.89	0.02	2.84	Eukaryotic translation initiation factor 3 subunit B OS=Homo sapiens GN=EIF3B PE=1 SV=3	1.74e+004	4.94e+004
CDKAL	5	173.71	2.39e-003	1.87	Threonylcarbamoyladenosine tRNA methylthiotransferase OS=Homo sapiens GN=CDKAL1 PE=1 SV=1	3.54e+004	6.62e+004
CLH1	4	173.33	0.80	1.30	Clathrin heavy chain 1 OS=Homo sapiens GN=CLTC PE=1 SV=5	2.09e+004	2.72e+004
TCPH	4	172.57	0.16	3.21	T-complex protein 1 subunit eta OS=Homo sapiens GN=CCT7 PE=1 SV=2	4.21e+004	1.35e+005
BAG2	5	171.92	0.02	1.94	BAG family molecular chaperone regulator 2 OS=Homo sapiens GN=BAG2 PE=1 SV=1	1.22e+005	2.35e+005
KLH28	5	171.82	0.20	1.30	Kelch-like protein 28 OS=Homo sapiens GN=KLHL28 PE=2 SV=2	3.95e+004	5.11e+004
RL24	3	171.09	0.04	1.53	60S ribosomal protein L24 OS=Homo sapiens GN=RPL24 PE=1 SV=1	9.45e+004	1.45e+005
NDUS2	4	170.63	0.03	1.65	NADH dehydrogenase [ubiquinone] iron- sulfur protein 2, mitochondrial OS=Homo sapiens GN=NDUFS2 PE=1 SV=2	4.01e+004	6.61e+004
LASP1	4	170.02	0.02	2.43	LIM and SH3 domain protein 1 OS=Homo sapiens GN=LASP1 PE=1 SV=2	8.56e+004	2.08e+005
CALX	6	169.33	0.68	1.06	Calnexin OS=Homo sapiens GN=CANX PE=1 SV=2	7.97e+004	8.48e+004
1C07	3	169.31	0.04	1.93	HLA class I histocompatibility antigen, Cw-7 alpha chain OS=Homo sapiens GN=HLA-C PE=1 SV=3	6.19e+004	1.19e+005
FDFT	4	169.12	0.14	1.32	Squalene synthase OS=Homo sapiens GN=FDFT1 PE=1 SV=1	6.21e+004	8.18e+004
NOP58	4	168.78	0.21	2.14	Nucleolar protein 58 OS=Homo sapiens GN=NOP58 PE=1 SV=1	3.59e+004	7.66e+004
SKP1	4	168.14	0.17	2.22	S-phase kinase-associated protein 1 OS=Homo sapiens GN=SKP1 PE=1 SV=2	1.57e+005	3.49e+005
ODP2	3	168.03	0.17	2.07	Dihydrolipoyllysine-residue acetyltransferase component of pyruvate dehydrogenase complex, mitochondrial OS=Homo sapiens GN=DLAT PE=1 SV=3	1.87e+004	3.86e+004
PDS5A	3	167.75	0.10	2.06	Sister chromatid cohesion protein PDS5 homolog A OS=Homo sapiens GN=PDS5A PE=1 SV=1	1.45e+004	2.98e+004
RS5	4	167.56	0.19	1.60	40S ribosomal protein S5 OS=Homo sapiens GN=RPS5 PE=1 SV=4	9.58e+004	1.54e+005
1433T	2	167.35	0.12	2.29	14-3-3 protein theta OS=Homo sapiens GN=YWHAQ PE=1 SV=1	6.10e+004	1.39e+005
LRC41	6	167.26	4.54e-004	4.71	Leucine-rich repeat-containing protein 41 OS=Homo sapiens GN=LRRC41 PE=1 SV=3	1.16e+005	5.46e+005
DNJB6	4	167.00	0.01	3.01	DnaJ homolog subfamily B member 6 OS=Homo sapiens GN=DNAJB6 PE=1 SV=2	2.88e+004	8.66e+004
PGAM5	4	166.83	0.02	4.03	Serine/threonine-protein phosphatase PGAM5, mitochondrial OS=Homo sapiens GN=PGAM5 PE=1 SV=2	8.31e+004	3.35e+005
TRIM9	3	166.77	0.24	1.81	E3 ubiquitin-protein ligase TRIM9 OS=Homo sapiens GN=TRIM9 PE=1 SV=1	1.38e+004	2.50e+004
KCC2D	4	166.59	0.02	1.35	Calcium/calmodulin-dependent protein kinase type II subunit delta OS=Homo sapiens GN=CAMK2D PE=1 SV=3	6.99e+004	9.40e+004
RFC3	4	166.13	0.12	2.34	Replication factor C subunit 3 OS=Homo sapiens GN=RFC3 PE=1 SV=2	1.65e+004	3.87e+004
PNMA2	4	166.00	0.04	5.96	Paraneoplastic antigen Ma2 OS=Homo sapiens GN=PNMA2 PE=1 SV=2	3.87e+004	2.31e+005
MET15	3	165.82	0.04	1.55	Probable methyltransferase-like protein 15 OS=Homo sapiens GN=METTL15 PE=2 SV=1	1.16e+004	7528.46
PUR2	5	165.78	0.10	2.01	Trifunctional purine biosynthetic protein adenosine-3 OS=Homo sapiens GN=GART PE=1 SV=1	3.88e+004	7.79e+004
PFD2	3	165.60	0.53	2.38	Prefoldin subunit 2 OS=Homo sapiens GN=PFDN2 PE=1 SV=1	1.18e+004	2.82e+004
TIM44	2	164.21	0.58	1.13	Mitochondrial import inner membrane translocase subunit TIM44 OS=Homo sapiens GN=TIMM44 PE=1 SV=2	1.38e+004	1.56e+004
ELP3	5	164.14	0.21	1.57	Elongator complex protein 3 OS=Homo sapiens GN=ELP3 PE=1 SV=2	3.99e+004	6.26e+004
RS15A	4	163.88	0.01	3.46	40S ribosomal protein S15a OS=Homo sapiens GN=RPS15A PE=1 SV=2	4.70e+004	1.63e+005
HEAT2	4	163.65	0.27	1.19	HEAT repeat-containing protein 2 OS=Homo sapiens GN=HEATR2 PE=1 SV=4	2.22e+004	2.64e+004
RBM4	4	163.36	0.05	3.09	RNA-binding protein 4 OS=Homo sapiens GN=RBM4 PE=1 SV=1	2.16e+004	6.67e+004
RSMB	3	163.33	0.09	2.35	Small nuclear ribonucleoprotein-associated proteins B and B' OS=Homo sapiens GN=SNRPB PE=1 SV=2	6.27e+004	1.47e+005
RL10	3	163.25	0.09	1.74	60S ribosomal protein L10 OS=Homo sapiens GN=RPL10 PE=1 SV=4	5.54e+004	9.65e+004
RL8	2	162.81	0.11	3.73	60S ribosomal protein L8 OS=Homo sapiens GN=RPL8 PE=1 SV=2	6.32e+004	2.36e+005
ILF3	3	162.62	0.08	3.48	Interleukin enhancer-binding factor 3 OS=Homo sapiens GN=ILF3 PE=1 SV=3	4.10e+004	1.43e+005
UBAC2	3	161.85	0.02	4.11	Ubiquitin-associated domain-containing protein 2 OS=Homo sapiens GN=UBAC2 PE=2 SV=1	1.55e+004	6.37e+004
RS7	6	160.76	0.91	1.03	40S ribosomal protein S7 OS=Homo sapiens GN=RPS7 PE=1 SV=1	2.16e+005	2.09e+005
HNRPL	5	160.53	0.04	3.92	Heterogeneous nuclear ribonucleoprotein L OS=Homo sapiens GN=HNRNPL PE=1 SV=2	4.26e+004	1.67e+005
UN45A	3	159.97	0.08	1.87	Protein unc-45 homolog A OS=Homo sapiens GN=UNC45A PE=1 SV=1	2.10e+004	3.93e+004
COPG2	3	159.93	0.05	2.69	Coatomer subunit gamma-2 OS=Homo sapiens GN=COPG2 PE=1 SV=1	1.56e+004	4.19e+004
ADT1	4	159.92	0.10	2.14	ADP/ATP translocase 1 OS=Homo sapiens GN=SLC25A4 PE=1 SV=4	4.82e+004	1.03e+005
TADBP	3	159.69	0.16	2.08	TAR DNA-binding protein 43 OS=Homo sapiens GN=TARDBP PE=1 SV=1	3.85e+004	8.00e+004
RL27	4	159.41	0.07	2.23	60S ribosomal protein L27 OS=Homo sapiens GN=RPL27 PE=1 SV=2	6.62e+004	1.48e+005
KCD17	5	159.15	0.02	6.43	BTB/POZ domain-containing protein KCTD17 OS=Homo sapiens GN=KCTD17 PE=1 SV=3	4.32e+004	2.78e+005
MEP50	3	158.90	0.07	1.56	Methylosome protein 50 OS=Homo sapiens GN=WDR77 PE=1 SV=1	1.60e+005	2.49e+005
HEAT1	3	158.84	0.12	2.96	HEAT repeat-containing protein 1 OS=Homo sapiens GN=HEATR1 PE=1 SV=3	6607.53	1.96e+004
PP6R1	4	158.53	3.13e-003	3.15	Serine/threonine-protein phosphatase 6 regulatory subunit 1 OS=Homo sapiens GN=PPP6R1 PE=1 SV=5	4.96e+004	1.56e+005
LRC42	5	158.50	0.03	4.28	Leucine-rich repeat-containing protein 42 OS=Homo sapiens GN=LRRC42 PE=1 SV=1	2.91e+004	1.24e+005
DNPEP	4	158.26	0.39	1.60	Aspartyl aminopeptidase OS=Homo sapiens GN=DNPEP PE=1 SV=1	1.43e+005	2.27e+005
TBC15	2	158.08	0.07	1.10	TBC1 domain family member 15 OS=Homo sapiens GN=TBC1D15 PE=1 SV=2	1.73e+004	1.90e+004
ZBT21	3	157.61	4.59e-003	4.19	Zinc finger and BTB domain-containing protein 21 OS=Homo sapiens GN=ZBTB21 PE=1 SV=2	1.52e+004	6.36e+004
RL23	2	157.26	0.04	1.94	60S ribosomal protein L23 OS=Homo sapiens GN=RPL23 PE=1 SV=1	2.17e+005	4.20e+005
TRAD1	3	157.21	0.08	3.45	TRAF-type zinc finger domain-containing protein 1 OS=Homo sapiens GN=TRAFD1 PE=1 SV=1	2.56e+004	8.83e+004
MAGD2	5	156.74	0.13	2.49	Melanoma-associated antigen D2 OS=Homo sapiens GN=MAGED2 PE=1 SV=2	2.08e+004	5.19e+004
PLK1	3	156.70	0.28	1.45	Serine/threonine-protein kinase PLK1 OS=Homo sapiens GN=PLK1 PE=1 SV=1	9.28e+004	6.42e+004
ATD3B	2	156.22	0.04	5.37	ATPase family AAA domain-containing protein 3B OS=Homo sapiens GN=ATAD3B PE=1 SV=1	3.21e+004	1.73e+005
GCP2	5	156.06	0.63	1.40	Gamma-tubulin complex component 2 OS=Homo sapiens GN=TUBGCP2 PE=1 SV=2	1.74e+004	2.44e+004
COPG1	3	155.01	0.13	2.06	Coatomer subunit gamma-1 OS=Homo sapiens GN=COPG1 PE=1 SV=1	1.58e+004	3.25e+004
SSBP	3	153.81	0.27	2.06	Single-stranded DNA-binding protein, mitochondrial OS=Homo sapiens GN=SSBP1 PE=1 SV=1	2.83e+004	5.82e+004
WRP73	4	153.72	0.01	2.37	WD repeat-containing protein WRAP73 OS=Homo sapiens GN=WRAP73 PE=2 SV=1	1.95e+004	4.62e+004
CDK1	3	153.69	0.21	1.69	Cyclin-dependent kinase 1 OS=Homo sapiens GN=CDK1 PE=1 SV=3	8.38e+004	1.42e+005
RS10	3	153.44	0.38	1.77	40S ribosomal protein S10 OS=Homo sapiens GN=RPS10 PE=1 SV=1	6.62e+004	1.17e+005
AUP1	3	151.93	0.03	3.05	Ancient ubiquitous protein 1 OS=Homo sapiens GN=AUP1 PE=1 SV=1	3.12e+004	9.50e+004
DC1I2	3	151.87	0.03	3.17	Cytoplasmic dynein 1 intermediate chain 2 OS=Homo sapiens GN=DYNC1I2 PE=1 SV=3	2.36e+004	7.50e+004
TBG1	5	151.57	0.15	1.98	Tubulin gamma-1 chain OS=Homo sapiens GN=TUBG1 PE=1 SV=2	6.80e+004	1.35e+005
UBP10	4	151.55	0.17	1.24	Ubiquitin carboxyl-terminal hydrolase 10 OS=Homo sapiens GN=USP10 PE=1 SV=2	2.83e+004	3.51e+004
GSTP1	2	151.16	0.69	1.32	Glutathione S-transferase P OS=Homo sapiens GN=GSTP1 PE=1 SV=2	3.11e+004	4.11e+004
S61A1	4	150.96	0.06	4.20	Protein transport protein Sec61 subunit alpha isoform 1 OS=Homo sapiens GN=SEC61A1 PE=1 SV=2	3.82e+004	1.61e+005
PRS10	2	150.14	0.18	6.83	26S protease regulatory subunit 10B OS=Homo sapiens GN=PSMC6 PE=1 SV=1	1.41e+005	2.06e+004
CLPX	3	149.49	0.12	2.85	ATP-dependent Clp protease ATP-binding subunit clpX-like, mitochondrial OS=Homo sapiens GN=CLPX PE=1 SV=2	9916.66	2.82e+004
RAB1B	4	148.69	0.09	2.07	Ras-related protein Rab-1B OS=Homo sapiens GN=RAB1B PE=1 SV=1	3.32e+004	6.88e+004
PRDX3	3	148.63	0.97	1.04	Thioredoxin-dependent peroxide reductase, mitochondrial OS=Homo sapiens GN=PRDX3 PE=1 SV=3	2.87e+004	2.76e+004
PRDX2	4	148.57	0.58	1.27	Peroxiredoxin-2 OS=Homo sapiens GN=PRDX2 PE=1 SV=5	1.06e+005	8.31e+004
RL14	2	148.36	0.11	1.82	60S ribosomal protein L14 OS=Homo sapiens GN=RPL14 PE=1 SV=4	9.40e+004	1.71e+005
UBP7	4	148.19	0.06	3.48	Ubiquitin carboxyl-terminal hydrolase 7 OS=Homo sapiens GN=USP7 PE=1 SV=2	2.63e+004	9.13e+004
CSDE1	4	148.14	0.08	3.47	Cold shock domain-containing protein E1 OS=Homo sapiens GN=CSDE1 PE=1 SV=2	1.71e+004	5.93e+004
TBCB	2	148.01	0.20	2.59	Tubulin-folding cofactor B OS=Homo sapiens GN=TBCB PE=1 SV=2	7902.87	2.05e+004
EIF3I	3	147.91	0.09	2.95	Eukaryotic translation initiation factor 3 subunit I OS=Homo sapiens GN=EIF3I PE=1 SV=1	2.08e+004	6.14e+004
K1107	4	147.65	0.03	4.52	Uncharacterized protein KIAA1107 OS=Homo sapiens GN=KIAA1107 PE=1 SV=2	2.56e+004	1.16e+005
CTND1	5	146.61	0.44	1.19	Catenin delta-1 OS=Homo sapiens GN=CTNND1 PE=1 SV=1	3.32e+004	3.95e+004
TPIS	2	146.29	0.69	1.15	Triosephosphate isomerase OS=Homo sapiens GN=TPI1 PE=1 SV=3	1.88e+004	2.18e+004
PSD12	3	146.20	0.29	1.30	26S proteasome non-ATPase regulatory subunit 12 OS=Homo sapiens GN=PSMD12 PE=1 SV=3	1.15e+004	1.50e+004
FIP1	4	145.79	3.22e-003	2.91	Pre-mRNA 3'-end-processing factor FIP1 OS=Homo sapiens GN=FIP1L1 PE=1 SV=1	3.20e+004	9.30e+004
BAF	3	145.64	0.15	2.07	Barrier-to-autointegration factor OS=Homo sapiens GN=BANF1 PE=1 SV=1	1.58e+005	3.27e+005
PAXI	3	145.58	0.21	1.46	Paxillin OS=Homo sapiens GN=PXN PE=1 SV=3	2.74e+004	4.00e+004
PPM1G	4	145.51	0.50	1.75	Protein phosphatase 1G OS=Homo sapiens GN=PPM1G PE=1 SV=1	1.55e+005	2.71e+005
RUXF	3	145.20	0.08	2.28	Small nuclear ribonucleoprotein F OS=Homo sapiens GN=SNRPF PE=1 SV=1	1.41e+005	3.20e+005
KINH	3	145.04	0.07	2.44	Kinesin-1 heavy chain OS=Homo sapiens GN=KIF5B PE=1 SV=1	1.20e+004	2.93e+004
UBP2L	4	144.94	0.28	2.19	Ubiquitin-associated protein 2-like OS=Homo sapiens GN=UBAP2L PE=1 SV=2	1.33e+005	2.91e+005
WRIP1	5	144.90	0.21	2.27	ATPase WRNIP1 OS=Homo sapiens GN=WRNIP1 PE=1 SV=2	1.60e+005	3.63e+005
TRI32	2	144.85	0.02	2.53	E3 ubiquitin-protein ligase TRIM32 OS=Homo sapiens GN=TRIM32 PE=1 SV=2	1.67e+004	4.23e+004
SSRA	2	144.78	0.92	1.09	Translocon-associated protein subunit alpha OS=Homo sapiens GN=SSR1 PE=1 SV=3	3.72e+004	4.05e+004
MCM5	4	144.68	0.28	1.68	DNA replication licensing factor MCM5 OS=Homo sapiens GN=MCM5 PE=1 SV=5	3.66e+004	6.16e+004
PTMA	2	144.43	0.64	1.71	Prothymosin alpha OS=Homo sapiens GN=PTMA PE=1 SV=2	3.76e+004	2.20e+004
CDC45	3	144.00	0.16	2.05	Cell division control protein 45 homolog OS=Homo sapiens GN=CDC45 PE=1 SV=1	1.68e+004	3.46e+004
CSRP2	2	143.70	0.02	2.50	Cysteine and glycine-rich protein 2 OS=Homo sapiens GN=CSRP2 PE=1 SV=3	1.33e+005	3.32e+005
EIF3K	3	143.64	0.12	3.03	Eukaryotic translation initiation factor 3 subunit K OS=Homo sapiens GN=EIF3K PE=1 SV=1	2.32e+004	7.02e+004
UBA1	4	143.63	0.12	2.17	Ubiquitin-like modifier-activating enzyme 1 OS=Homo sapiens GN=UBA1 PE=1 SV=3	5.37e+004	2.48e+004
DPOD3	3	143.13	0.05	1.76	DNA polymerase delta subunit 3 OS=Homo sapiens GN=POLD3 PE=1 SV=2	1.47e+004	2.59e+004
BOLA2	2	143.08	0.23	2.66	BolA-like protein 2 OS=Homo sapiens GN=BOLA2 PE=1 SV=1	4.63e+004	1.23e+005
SRSF4	3	143.06	0.10	8.20	Serine/arginine-rich splicing factor 4 OS=Homo sapiens GN=SRSF4 PE=1 SV=2	1.35e+004	1.11e+005
ARL1	3	142.85	0.21	1.39	ADP-ribosylation factor-like protein 1 OS=Homo sapiens GN=ARL1 PE=1 SV=1	1.06e+005	1.47e+005
MYO1D	3	142.29	0.06	2.80	Unconventional myosin-Id OS=Homo sapiens GN=MYO1D PE=1 SV=2	1.18e+004	3.31e+004
EF1B	3	142.23	0.09	1.64	Elongation factor 1-beta OS=Homo sapiens GN=EEF1B2 PE=1 SV=3	1.46e+005	2.39e+005
GEMI5	2	141.94	0.04	9.55	Gem-associated protein 5 OS=Homo sapiens GN=GEMIN5 PE=1 SV=3	889.94	8495.21
AR6P4	3	141.78	0.03	3.02	ADP-ribosylation factor-like protein 6- interacting protein 4 OS=Homo sapiens GN=ARL6IP4 PE=1 SV=1	3.27e+004	9.88e+004
RS6	2	141.45	9.54e-003	2.03	40S ribosomal protein S6 OS=Homo sapiens GN=RPS6 PE=1 SV=1	1.30e+005	2.64e+005
SRSF1	4	141.45	0.10	4.70	Serine/arginine-rich splicing factor 1 OS=Homo sapiens GN=SRSF1 PE=1 SV=2	6270.57	2.95e+004
R113A	3	141.41	0.19	2.29	RING finger protein 113A OS=Homo sapiens GN=RNF113A PE=1 SV=1	3.00e+004	6.88e+004
DNMT1	4	140.82	0.10	2.73	DNA (cytosine-5)-methyltransferase 1 OS=Homo sapiens GN=DNMT1 PE=1 SV=2	5923.76	1.62e+004
RS27	4	140.81	0.03	2.96	40S ribosomal protein S27 OS=Homo sapiens GN=RPS27 PE=1 SV=3	7.64e+004	2.26e+005
SRSF3	4	140.72	0.09	2.01	Serine/arginine-rich splicing factor 3 OS=Homo sapiens GN=SRSF3 PE=1 SV=1	9.33e+004	1.88e+005
TNPO1	4	140.63	0.03	2.82	Transportin-1 OS=Homo sapiens GN=TNPO1 PE=1 SV=2	4.16e+004	1.17e+005
GNAS2	4	140.18	0.09	2.67	Guanine nucleotide-binding protein G(s) subunit alpha isoforms short OS=Homo sapiens GN=GNAS PE=1 SV=1	3.96e+004	1.06e+005
CLPB	3	139.93	0.09	5.07	Caseinolytic peptidase B protein homolog OS=Homo sapiens GN=CLPB PE=1 SV=1	9850.61	4.99e+004
RANB9	3	139.81	0.27	1.77	Ran-binding protein 9 OS=Homo sapiens GN=RANBP9 PE=1 SV=1	1.77e+004	3.13e+004
BCLF1	3	139.50	0.18	3.63	Bcl-2-associated transcription factor 1 OS=Homo sapiens GN=BCLAF1 PE=1 SV=2	2.19e+004	7.95e+004
HMCS1	3	138.97	0.08	2.59	Hydroxymethylglutaryl-CoA synthase, cytoplasmic OS=Homo sapiens GN=HMGCS1 PE=1 SV=2	1.33e+004	3.44e+004
NDUA5	3	138.93	0.80	1.09	NADH dehydrogenase [ubiquinone] 1 alpha subcomplex subunit 5 OS=Homo sapiens GN=NDUFA5 PE=1 SV=3	5.21e+004	5.69e+004
PTBP1	3	138.74	0.66	1.58	Polypyrimidine tract-binding protein 1 OS=Homo sapiens GN=PTBP1 PE=1 SV=1	2.43e+004	3.85e+004
K1C18	4	138.55	0.09	2.34	Keratin, type I cytoskeletal 18 OS=Homo sapiens GN=KRT18 PE=1 SV=2	1.97e+004	4.61e+004
HCFC1	3	138.50	0.12	3.39	Host cell factor 1 OS=Homo sapiens GN=HCFC1 PE=1 SV=2	2.66e+004	9.03e+004
LPP	5	138.13	0.04	2.62	Lipoma-preferred partner OS=Homo sapiens GN=LPP PE=1 SV=1	6.35e+004	1.66e+005
RN214	2	137.49	0.07	3.66	RING finger protein 214 OS=Homo sapiens GN=RNF214 PE=1 SV=2	8970.39	3.28e+004
RS17L	2	137.47	0.92	1.23	40S ribosomal protein S17-like OS=Homo sapiens GN=RPS17L PE=1 SV=1	1.15e+005	1.42e+005
SRSF2	2	137.38	0.16	3.06	Serine/arginine-rich splicing factor 2 OS=Homo sapiens GN=SRSF2 PE=1 SV=4	6.45e+004	1.98e+005
AURKB	3	137.26	0.21	2.67	Aurora kinase B OS=Homo sapiens GN=AURKB PE=1 SV=3	1.35e+004	3.61e+004
GUAA	4	137.15	0.20	1.73	GMP synthase [glutamine-hydrolyzing] OS=Homo sapiens GN=GMPS PE=1 SV=1	4.30e+004	7.45e+004
PELO	3	136.99	0.50	1.25	Protein pelota homolog OS=Homo sapiens GN=PELO PE=1 SV=2	4.04e+004	5.03e+004
PSMD4	3	136.98	0.02	3.42	26S proteasome non-ATPase regulatory subunit 4 OS=Homo sapiens GN=PSMD4 PE=1 SV=1	1.40e+004	4.78e+004
CHIP	3	136.79	0.03	2.87	E3 ubiquitin-protein ligase CHIP OS=Homo sapiens GN=STUB1 PE=1 SV=2	1.56e+004	4.48e+004
CALM	3	136.67	0.63	1.18	Calmodulin OS=Homo sapiens GN=CALM1 PE=1 SV=2	9.26e+004	7.83e+004
ALBU	2	135.94	0.08	4.87	Serum albumin OS=Homo sapiens GN=ALB PE=1 SV=2	3.55e+004	1.73e+005
PRP19	5	135.81	0.06	2.29	Pre-mRNA-processing factor 19 OS=Homo sapiens GN=PRPF19 PE=1 SV=1	3.69e+004	8.44e+004
MCA3	3	135.77	0.39	1.96	Eukaryotic translation elongation factor 1 epsilon-1 OS=Homo sapiens GN=EEF1E1 PE=1 SV=1	2.90e+004	5.67e+004
RL9	4	135.49	0.81	1.27	60S ribosomal protein L9 OS=Homo sapiens GN=RPL9 PE=1 SV=1	1.28e+005	1.63e+005
PSA	2	135.11	0.60	1.26	Puromycin-sensitive aminopeptidase OS=Homo sapiens GN=NPEPPS PE=1 SV=2	9932.87	7853.75
RPAB1	3	135.00	0.37	1.59	DNA-directed RNA polymerases I, II, and III subunit RPABC1 OS=Homo sapiens GN=POLR2E PE=1 SV=4	3.30e+004	5.25e+004
TCP4	3	134.85	0.12	3.05	Activated RNA polymerase II transcriptional coactivator p15 OS=Homo sapiens GN=SUB1 PE=1 SV=3	6.20e+004	1.89e+005
EIF3G	4	134.79	0.03	2.19	Eukaryotic translation initiation factor 3 subunit G OS=Homo sapiens GN=EIF3G PE=1 SV=2	4.36e+004	9.55e+004
HDAC1	4	134.54	0.03	2.83	Histone deacetylase 1 OS=Homo sapiens GN=HDAC1 PE=1 SV=1	4.30e+004	1.22e+005
PDCD6	3	134.48	0.01	1.23	Programmed cell death protein 6 OS=Homo sapiens GN=PDCD6 PE=1 SV=1	2.42e+004	2.98e+004
TRI18	3	133.59	0.01	1.94	E3 ubiquitin-protein ligase Midline-1 OS=Homo sapiens GN=MID1 PE=1 SV=1	2.42e+004	4.70e+004
SUCB1	4	133.49	0.02	4.14	Succinyl-CoA ligase [ADP-forming] subunit beta, mitochondrial OS=Homo sapiens GN=SUCLA2 PE=1 SV=3	1.15e+004	4.74e+004
UB2L3	3	133.23	0.42	1.60	Ubiquitin-conjugating enzyme E2 L3 OS=Homo sapiens GN=UBE2L3 PE=1 SV=1	5.25e+004	3.27e+004
I2BP2	3	133.11	0.01	2.50	Interferon regulatory factor 2-binding protein 2 OS=Homo sapiens GN=IRF2BP2 PE=1 SV=2	2.65e+004	6.63e+004
WDR62	2	132.92	0.08	3.31	WD repeat-containing protein 62 OS=Homo sapiens GN=WDR62 PE=1 SV=4	6726.32	2.23e+004
RPN1	4	132.91	0.07	2.35	Dolichyl-diphosphooligosaccharide--protein glycosyltransferase subunit 1 OS=Homo sapiens GN=RPN1 PE=1 SV=1	1.64e+004	3.85e+004
DDX46	3	132.60	0.09	3.34	Probable ATP-dependent RNA helicase DDX46 OS=Homo sapiens GN=DDX46 PE=1 SV=2	1.11e+004	3.71e+004
PDD2L	3	132.57	0.14	1.50	Programmed cell death protein 2-like OS=Homo sapiens GN=PDCD2L PE=1 SV=1	5.01e+004	7.54e+004
RL12	3	132.51	0.01	1.71	60S ribosomal protein L12 OS=Homo sapiens GN=RPL12 PE=1 SV=1	1.14e+005	1.94e+005
ELOC	2	132.25	0.08	2.59	Transcription elongation factor B polypeptide 1 OS=Homo sapiens GN=TCEB1 PE=1 SV=1	2.68e+005	6.96e+005
ABCF2	4	131.77	0.02	2.90	ATP-binding cassette sub-family F member 2 OS=Homo sapiens GN=ABCF2 PE=1 SV=2	2.89e+004	8.38e+004
SMCA5	3	131.54	0.14	3.34	SWI/SNF-related matrix-associated actin- dependent regulator of chromatin subfamily A member 5 OS=Homo sapiens GN=SMARCA5 PE=1 SV=1	6399.47	2.14e+004
PNMA1	3	130.96	0.01	8.89	Paraneoplastic antigen Ma1 OS=Homo sapiens GN=PNMA1 PE=1 SV=2	1.23e+004	1.09e+005
HNRPD	2	130.63	0.02	1.51	Heterogeneous nuclear ribonucleoprotein D0 OS=Homo sapiens GN=HNRNPD PE=1 SV=1	5.26e+004	7.97e+004
YMEL1	4	130.59	0.51	1.41	ATP-dependent zinc metalloprotease YME1L1 OS=Homo sapiens GN=YME1L1 PE=1 SV=2	1.18e+005	8.42e+004
AAAT	3	130.37	0.58	1.24	Neutral amino acid transporter B(0) OS=Homo sapiens GN=SLC1A5 PE=1 SV=2	4.29e+004	5.30e+004
FAKD5	4	130.36	0.14	1.93	FAST kinase domain-containing protein 5 OS=Homo sapiens GN=FASTKD5 PE=1 SV=1	4.22e+004	8.14e+004
ALR	2	130.02	0.12	4.90	FAD-linked sulfhydryl oxidase ALR OS=Homo sapiens GN=GFER PE=1 SV=2	1.46e+004	7.15e+004
RL38	4	129.36	0.06	3.16	60S ribosomal protein L38 OS=Homo sapiens GN=RPL38 PE=1 SV=2	1.28e+005	4.05e+005
ADCK3	2	129.03	0.01	2.74	Chaperone activity of bc1 complex-like, mitochondrial OS=Homo sapiens GN=ADCK3 PE=1 SV=1	2.41e+004	6.59e+004
ZW10	3	128.65	0.07	2.09	Centromere/kinetochore protein zw10 homolog OS=Homo sapiens GN=ZW10 PE=1 SV=3	1.28e+004	2.69e+004
EEA1	4	128.09	0.04	1.75	Early endosome antigen 1 OS=Homo sapiens GN=EEA1 PE=1 SV=2	7.21e+004	1.26e+005
KAP0	3	127.98	0.04	3.52	cAMP-dependent protein kinase type I-alpha regulatory subunit OS=Homo sapiens GN=PRKAR1A PE=1 SV=1	4.63e+004	1.63e+005
S35E1	1	127.72	0.09	3.76	Solute carrier family 35 member E1 OS=Homo sapiens GN=SLC35E1 PE=1 SV=2	6647.01	2.50e+004
HAUS5	3	127.63	0.05	3.13	HAUS augmin-like complex subunit 5 OS=Homo sapiens GN=HAUS5 PE=1 SV=2	1.18e+004	3.67e+004
PSD11	3	127.36	0.20	1.54	26S proteasome non-ATPase regulatory subunit 11 OS=Homo sapiens GN=PSMD11 PE=1 SV=3	2.74e+004	4.23e+004
LA	4	127.21	0.27	1.59	Lupus La protein OS=Homo sapiens GN=SSB PE=1 SV=2	2.60e+004	4.13e+004
ZNFX1	2	127.09	0.13	2.45	NFX1-type zinc finger-containing protein 1 OS=Homo sapiens GN=ZNFX1 PE=1 SV=2	4756.60	1.16e+004
LRC59	5	127.04	0.06	1.56	Leucine-rich repeat-containing protein 59 OS=Homo sapiens GN=LRRC59 PE=1 SV=1	1.18e+005	1.83e+005
SAHH	3	126.89	0.68	1.59	Adenosylhomocysteinase OS=Homo sapiens GN=AHCY PE=1 SV=4	1.48e+004	2.36e+004
MON2	3	126.79	0.02	2.48	Protein MON2 homolog OS=Homo sapiens GN=MON2 PE=1 SV=2	1.20e+004	2.99e+004
IQGA1	5	126.78	0.31	1.51	Ras GTPase-activating-like protein IQGAP1 OS=Homo sapiens GN=IQGAP1 PE=1 SV=1	2.93e+004	4.42e+004
SCML1	2	126.71	0.19	2.71	Sex comb on midleg-like protein 1 OS=Homo sapiens GN=SCML1 PE=1 SV=2	8580.43	2.33e+004
H2AY	3	126.36	0.04	4.45	Core histone macro-H2A.1 OS=Homo sapiens GN=H2AFY PE=1 SV=4	2.73e+004	1.21e+005
SQSTM	3	126.06	0.04	3.81	Sequestosome-1 OS=Homo sapiens GN=SQSTM1 PE=1 SV=1	5.53e+004	2.11e+005
RFC4	3	125.85	0.25	1.67	Replication factor C subunit 4 OS=Homo sapiens GN=RFC4 PE=1 SV=2	2.16e+004	3.60e+004
IQCB1	3	125.81	0.71	2.58	IQ calmodulin-binding motif-containing protein 1 OS=Homo sapiens GN=IQCB1 PE=1 SV=1	2.78e+005	7.18e+005
ARF3	2	125.63	0.24	1.22	ADP-ribosylation factor 3 OS=Homo sapiens GN=ARF3 PE=1 SV=2	3.03e+004	3.69e+004
FBRL	3	125.57	0.02	5.51	rRNA 2'-O-methyltransferase fibrillarin OS=Homo sapiens GN=FBL PE=1 SV=2	7.00e+004	3.86e+005
DNLI3	3	125.54	0.34	1.19	DNA ligase 3 OS=Homo sapiens GN=LIG3 PE=1 SV=2	1.21e+004	1.44e+004
PDIP2	2	125.28	0.07	1.84	Polymerase delta-interacting protein 2 OS=Homo sapiens GN=POLDIP2 PE=1 SV=1	7538.59	1.39e+004
GEMI6	2	125.27	0.07	5.35	Gem-associated protein 6 OS=Homo sapiens GN=GEMIN6 PE=1 SV=1	2.08e+004	1.11e+005
RM37	3	125.04	3.17e-003	3.64	39S ribosomal protein L37, mitochondrial OS=Homo sapiens GN=MRPL37 PE=1 SV=2	1.19e+004	4.34e+004
RL19	2	125.03	2.54e-004	2.63	60S ribosomal protein L19 OS=Homo sapiens GN=RPL19 PE=1 SV=1	1.66e+005	4.36e+005
SYFM	3	124.94	0.15	2.43	Phenylalanine--tRNA ligase, mitochondrial OS=Homo sapiens GN=FARS2 PE=1 SV=1	1.32e+004	3.21e+004
RL26	4	124.85	0.02	3.79	60S ribosomal protein L26 OS=Homo sapiens GN=RPL26 PE=1 SV=1	4.63e+004	1.76e+005
ADCK4	4	124.69	0.16	2.02	AarF domain-containing protein kinase 4 OS=Homo sapiens GN=ADCK4 PE=1 SV=2	2.05e+004	4.13e+004
TAGL2	3	124.67	0.75	1.08	Transgelin-2 OS=Homo sapiens GN=TAGLN2 PE=1 SV=3	3.33e+004	3.09e+004
CAND2	1	124.41	0.03	11.76	Cullin-associated NEDD8-dissociated protein 2 OS=Homo sapiens GN=CAND2 PE=1 SV=3	3.89e+004	3307.46
RS28	2	124.05	0.25	1.84	40S ribosomal protein S28 OS=Homo sapiens GN=RPS28 PE=1 SV=1	7.34e+004	1.35e+005
CAZA2	3	123.52	0.20	1.48	F-actin-capping protein subunit alpha-2 OS=Homo sapiens GN=CAPZA2 PE=1 SV=3	1.90e+004	2.82e+004
ECHB	3	123.51	0.33	1.91	Trifunctional enzyme subunit beta, mitochondrial OS=Homo sapiens GN=HADHB PE=1 SV=3	1.72e+004	3.28e+004
C1TM	4	123.47	0.03	4.40	Monofunctional C1-tetrahydrofolate synthase, mitochondrial OS=Homo sapiens GN=MTHFD1L PE=1 SV=1	9869.18	4.34e+004
NEMO	2	123.37	0.16	1.15	NF-kappa-B essential modulator OS=Homo sapiens GN=IKBKG PE=1 SV=2	8130.33	9388.36
TBCD	3	121.96	0.13	2.03	Tubulin-specific chaperone D OS=Homo sapiens GN=TBCD PE=1 SV=2	6037.71	1.22e+004
CDC16	3	121.69	0.09	2.93	Cell division cycle protein 16 homolog OS=Homo sapiens GN=CDC16 PE=1 SV=2	1.78e+004	5.22e+004
RRP1B	3	121.68	0.08	3.25	Ribosomal RNA processing protein 1 homolog B OS=Homo sapiens GN=RRP1B PE=1 SV=3	1.10e+004	3.58e+004
MIP18	3	121.18	0.01	2.46	Mitotic spindle-associated MMXD complex subunit MIP18 OS=Homo sapiens GN=FAM96B PE=1 SV=1	4.94e+004	1.22e+005
RPAB3	2	121.10	0.68	1.19	DNA-directed RNA polymerases I, II, and III subunit RPABC3 OS=Homo sapiens GN=POLR2H PE=1 SV=4	2.16e+004	1.81e+004
FHL1	2	121.01	0.08	2.34	Four and a half LIM domains protein 1 OS=Homo sapiens GN=FHL1 PE=1 SV=4	7.81e+005	1.83e+006
CNOT1	3	120.97	0.34	2.50	CCR4-NOT transcription complex subunit 1 OS=Homo sapiens GN=CNOT1 PE=1 SV=2	6254.74	1.56e+004
RT22	3	120.78	0.02	2.83	28S ribosomal protein S22, mitochondrial OS=Homo sapiens GN=MRPS22 PE=1 SV=1	1.54e+004	4.37e+004
CPSF6	3	120.55	0.22	2.41	Cleavage and polyadenylation specificity factor subunit 6 OS=Homo sapiens GN=CPSF6 PE=1 SV=2	1.70e+004	4.08e+004
KHDR1	5	120.46	0.19	2.24	KH domain-containing, RNA-binding, signal transduction-associated protein 1 OS=Homo sapiens GN=KHDRBS1 PE=1 SV=1	3.02e+004	6.77e+004
DJC10	3	120.31	4.74e-003	2.30	DnaJ homolog subfamily C member 10 OS=Homo sapiens GN=DNAJC10 PE=1 SV=2	1.40e+004	3.23e+004
GID8	3	120.14	0.68	1.47	Glucose-induced degradation protein 8 homolog OS=Homo sapiens GN=GID8 PE=1 SV=1	3.43e+004	5.03e+004
SC61B	3	120.04	0.08	4.68	Protein transport protein Sec61 subunit beta OS=Homo sapiens GN=SEC61B PE=1 SV=2	2.30e+004	1.08e+005
SEC13	3	119.81	0.10	2.47	Protein SEC13 homolog OS=Homo sapiens GN=SEC13 PE=1 SV=3	1.58e+005	3.89e+005
INO1	3	119.64	0.04	2.93	Inositol-3-phosphate synthase 1 OS=Homo sapiens GN=ISYNA1 PE=1 SV=1	6451.18	1.89e+004
RL1D1	3	119.38	0.29	2.21	Ribosomal L1 domain-containing protein 1 OS=Homo sapiens GN=RSL1D1 PE=1 SV=3	1.27e+004	2.82e+004
ARMC6	3	119.26	9.14e-003	2.45	Armadillo repeat-containing protein 6 OS=Homo sapiens GN=ARMC6 PE=1 SV=2	2.15e+004	5.26e+004
RS15	2	119.09	0.65	1.39	40S ribosomal protein S15 OS=Homo sapiens GN=RPS15 PE=1 SV=2	5.34e+004	7.39e+004
HAT1	1	118.63	0.10	2.15	Histone acetyltransferase type B catalytic subunit OS=Homo sapiens GN=HAT1 PE=1 SV=1	1.46e+004	3.13e+004
XPO7	3	118.58	0.06	3.27	Exportin-7 OS=Homo sapiens GN=XPO7 PE=1 SV=3	1.03e+004	3.37e+004
CUL5	2	117.96	0.34	2.64	Cullin-5 OS=Homo sapiens GN=CUL5 PE=1 SV=4	9912.25	2.61e+004
RAD50	3	117.92	0.53	1.56	DNA repair protein RAD50 OS=Homo sapiens GN=RAD50 PE=1 SV=1	1.31e+004	2.05e+004
PDCD2	3	117.57	0.36	1.65	Programmed cell death protein 2 OS=Homo sapiens GN=PDCD2 PE=1 SV=2	2.50e+004	4.14e+004
KCTD2	2	117.51	0.08	6.44	BTB/POZ domain-containing protein KCTD2 OS=Homo sapiens GN=KCTD2 PE=1 SV=3	1.73e+004	1.12e+005
BCD1	2	117.44	0.08	3.03	Box C/D snoRNA protein 1 OS=Homo sapiens GN=ZNHIT6 PE=1 SV=1	5915.75	1.79e+004
TPC	4	117.03	0.02	2.99	Mitochondrial thiamine pyrophosphate carrier OS=Homo sapiens GN=SLC25A19 PE=1 SV=1	1.57e+004	4.69e+004
ORML3	2	116.43	0.05	3.50	ORM1-like protein 3 OS=Homo sapiens GN=ORMDL3 PE=1 SV=1	7856.33	2.75e+004
TRIP6	5	116.38	3.65e-003	4.91	Thyroid receptor-interacting protein 6 OS=Homo sapiens GN=TRIP6 PE=1 SV=3	7.47e+004	3.67e+005
LAS1L	4	116.27	0.36	1.09	Ribosomal biogenesis protein LAS1L OS=Homo sapiens GN=LAS1L PE=1 SV=2	6.42e+004	6.98e+004
UBR4	4	115.72	0.04	1.87	E3 ubiquitin-protein ligase UBR4 OS=Homo sapiens GN=UBR4 PE=1 SV=1	2.14e+004	4.02e+004
HNRPQ	2	115.58	0.83	1.39	Heterogeneous nuclear ribonucleoprotein Q OS=Homo sapiens GN=SYNCRIP PE=1 SV=2	2.17e+004	3.03e+004
PGRC1	3	114.90	0.08	2.13	Membrane-associated progesterone receptor component 1 OS=Homo sapiens GN=PGRMC1 PE=1 SV=3	4.88e+004	1.04e+005
TM165	2	114.42	0.01	3.37	Transmembrane protein 165 OS=Homo sapiens GN=TMEM165 PE=1 SV=1	5.06e+004	1.71e+005
PSMD1	4	114.34	0.05	1.66	26S proteasome non-ATPase regulatory subunit 1 OS=Homo sapiens GN=PSMD1 PE=1 SV=2	3.02e+004	5.00e+004
RS20	2	114.13	0.02	6.09	40S ribosomal protein S20 OS=Homo sapiens GN=RPS20 PE=1 SV=1	2.41e+004	1.47e+005
MPPB	2	114.12	0.47	1.77	Mitochondrial-processing peptidase subunit beta OS=Homo sapiens GN=PMPCB PE=1 SV=2	3.06e+004	5.43e+004
NDKB	4	114.10	0.02	3.31	Nucleoside diphosphate kinase B OS=Homo sapiens GN=NME2 PE=1 SV=1	5.63e+004	1.86e+005
CAF1B	3	113.99	0.37	2.14	Chromatin assembly factor 1 subunit B OS=Homo sapiens GN=CHAF1B PE=1 SV=1	1.13e+004	2.42e+004
MPI	3	113.10	0.50	1.51	Mannose-6-phosphate isomerase OS=Homo sapiens GN=MPI PE=1 SV=2	6.32e+004	9.55e+004
TR112	2	113.00	0.09	2.03	tRNA methyltransferase 112 homolog OS=Homo sapiens GN=TRMT112 PE=1 SV=1	2.09e+004	4.24e+004
TF3C5	2	112.24	0.03	1.88	General transcription factor 3C polypeptide 5 OS=Homo sapiens GN=GTF3C5 PE=1 SV=2	2.34e+004	4.39e+004
PDIA6	2	111.75	0.06	3.90	Protein disulfide-isomerase A6 OS=Homo sapiens GN=PDIA6 PE=1 SV=1	6.03e+004	2.35e+005
THOC2	3	111.57	0.19	2.15	THO complex subunit 2 OS=Homo sapiens GN=THOC2 PE=1 SV=2	9903.93	2.13e+004
SP1	2	110.89	0.02	3.10	Transcription factor Sp1 OS=Homo sapiens GN=SP1 PE=1 SV=3	4.82e+004	1.50e+005
AF1Q	4	110.18	0.94	1.14	Protein AF1q OS=Homo sapiens GN=MLLT11 PE=1 SV=1	8.27e+004	9.43e+004
ODC	3	110.08	6.95e-003	7.09	Mitochondrial 2-oxodicarboxylate carrier OS=Homo sapiens GN=SLC25A21 PE=1 SV=1	9304.86	6.60e+004
IF4G1	3	110.02	0.18	1.88	Eukaryotic translation initiation factor 4 gamma 1 OS=Homo sapiens GN=EIF4G1 PE=1 SV=4	7152.15	1.34e+004
DCTN1	2	109.68	0.59	1.24	Dynactin subunit 1 OS=Homo sapiens GN=DCTN1 PE=1 SV=3	1.00e+004	8093.83
VANG1	2	109.52	0.51	1.39	Vang-like protein 1 OS=Homo sapiens GN=VANGL1 PE=1 SV=1	9407.79	6758.67
IF4A3	3	109.46	0.26	3.33	Eukaryotic initiation factor 4A-III OS=Homo sapiens GN=EIF4A3 PE=1 SV=4	8589.66	2.86e+004
DGKE	2	109.39	0.17	1.65	Diacylglycerol kinase epsilon OS=Homo sapiens GN=DGKE PE=1 SV=1	2.89e+004	4.77e+004
RBM10	2	109.37	6.68e-003	3.39	RNA-binding protein 10 OS=Homo sapiens GN=RBM10 PE=1 SV=3	5052.34	1.71e+004
RBM34	2	109.37	0.16	3.66	RNA-binding protein 34 OS=Homo sapiens GN=RBM34 PE=1 SV=2	2494.20	9120.77
NCBP1	3	109.15	1.70e-003	2.56	Nuclear cap-binding protein subunit 1 OS=Homo sapiens GN=NCBP1 PE=1 SV=1	1.55e+004	3.97e+004
THIO	2	108.99	0.45	2.27	Thioredoxin OS=Homo sapiens GN=TXN PE=1 SV=3	2.80e+004	6.36e+004
RL27A	2	108.92	0.04	2.76	60S ribosomal protein L27a OS=Homo sapiens GN=RPL27A PE=1 SV=2	8.49e+004	2.34e+005
ZC3HF	3	108.55	0.55	1.19	Zinc finger CCCH domain-containing protein 15 OS=Homo sapiens GN=ZC3H15 PE=1 SV=1	4.05e+004	4.81e+004
RANG	2	108.31	0.29	1.57	Ran-specific GTPase-activating protein OS=Homo sapiens GN=RANBP1 PE=1 SV=1	1.29e+004	2.03e+004
PROF1	2	108.28	0.81	1.06	Profilin-1 OS=Homo sapiens GN=PFN1 PE=1 SV=2	1.66e+004	1.56e+004
DAZP1	2	108.14	0.03	1.99	DAZ-associated protein 1 OS=Homo sapiens GN=DAZAP1 PE=1 SV=1	1.01e+004	2.01e+004
UBP11	3	108.08	0.66	1.18	Ubiquitin carboxyl-terminal hydrolase 11 OS=Homo sapiens GN=USP11 PE=1 SV=3	2.60e+005	3.06e+005
RL40	3	107.84	0.79	1.07	Ubiquitin-60S ribosomal protein L40 OS=Homo sapiens GN=UBA52 PE=1 SV=2	7.36e+005	6.90e+005
CHP1	2	106.74	0.12	1.96	Calcineurin B homologous protein 1 OS=Homo sapiens GN=CHP1 PE=1 SV=3	2.09e+004	4.10e+004
COPE	2	106.64	0.32	1.48	Coatomer subunit epsilon OS=Homo sapiens GN=COPE PE=1 SV=3	2.69e+004	3.97e+004
TOP2A	3	106.44	0.06	5.42	DNA topoisomerase 2-alpha OS=Homo sapiens GN=TOP2A PE=1 SV=3	8744.75	4.74e+004
FXL17	2	106.17	0.02	6.35	F-box/LRR-repeat protein 17 OS=Homo sapiens GN=FBXL17 PE=2 SV=3	3942.96	2.50e+004
HPRT	2	105.69	0.84	1.12	Hypoxanthine-guanine phosphoribosyltransferase OS=Homo sapiens GN=HPRT1 PE=1 SV=2	1.20e+004	1.34e+004
RL22	2	105.67	0.08	3.65	60S ribosomal protein L22 OS=Homo sapiens GN=RPL22 PE=1 SV=2	8.47e+004	3.09e+005
GLYM	2	105.55	0.62	1.20	Serine hydroxymethyltransferase, mitochondrial OS=Homo sapiens GN=SHMT2 PE=1 SV=3	3.48e+004	4.16e+004
NOP56	3	105.28	0.02	4.96	Nucleolar protein 56 OS=Homo sapiens GN=NOP56 PE=1 SV=4	9375.01	4.65e+004
SFXN4	4	105.28	0.02	4.16	Sideroflexin-4 OS=Homo sapiens GN=SFXN4 PE=1 SV=1	1.62e+004	6.73e+004
GCP3	2	105.17	0.91	1.28	Gamma-tubulin complex component 3 OS=Homo sapiens GN=TUBGCP3 PE=1 SV=2	1.02e+004	1.30e+004
NIPS1	3	104.96	0.07	2.08	Protein NipSnap homolog 1 OS=Homo sapiens GN=NIPSNAP1 PE=1 SV=1	4.45e+004	9.25e+004
NUP85	2	104.78	0.09	2.43	Nuclear pore complex protein Nup85 OS=Homo sapiens GN=NUP85 PE=1 SV=1	1.64e+004	3.98e+004
RS12	2	104.72	0.45	1.66	40S ribosomal protein S12 OS=Homo sapiens GN=RPS12 PE=1 SV=3	7.38e+004	4.44e+004
RS24	2	104.28	3.14e-003	2.18	40S ribosomal protein S24 OS=Homo sapiens GN=RPS24 PE=1 SV=1	6.19e+004	1.35e+005
NDUF3	2	104.26	0.03	3.64	NADH dehydrogenase [ubiquinone] 1 alpha subcomplex assembly factor 3 OS=Homo sapiens GN=NDUFAF3 PE=1 SV=1	1.38e+004	5.03e+004
RS23	2	103.98	0.47	1.42	40S ribosomal protein S23 OS=Homo sapiens GN=RPS23 PE=1 SV=3	7953.10	1.13e+004
ZN131	3	103.96	0.59	2.21	Zinc finger protein 131 OS=Homo sapiens GN=ZNF131 PE=1 SV=2	2.14e+004	4.73e+004
ZN598	4	103.68	0.14	2.19	Zinc finger protein 598 OS=Homo sapiens GN=ZNF598 PE=1 SV=1	1.81e+004	3.98e+004
TOM22	3	103.49	0.09	2.53	Mitochondrial import receptor subunit TOM22 homolog OS=Homo sapiens GN=TOMM22 PE=1 SV=3	1.32e+004	3.34e+004
HEXA	3	103.48	0.10	1.76	Beta-hexosaminidase subunit alpha OS=Homo sapiens GN=HEXA PE=1 SV=2	9648.63	1.69e+004
FAF2	3	103.38	0.03	2.75	FAS-associated factor 2 OS=Homo sapiens GN=FAF2 PE=1 SV=2	5.65e+004	1.55e+005
TPP2	3	103.14	0.14	3.66	Tripeptidyl-peptidase 2 OS=Homo sapiens GN=TPP2 PE=1 SV=4	8319.10	3.04e+004
CHID1	2	102.72	0.98	1.30	Chitinase domain-containing protein 1 OS=Homo sapiens GN=CHID1 PE=1 SV=1	9973.42	1.30e+004
PERQ2	4	102.69	0.67	1.88	PERQ amino acid-rich with GYF domain- containing protein 2 OS=Homo sapiens GN=GIGYF2 PE=1 SV=1	1.56e+004	2.94e+004
RL21	4	102.68	0.17	2.12	60S ribosomal protein L21 OS=Homo sapiens GN=RPL21 PE=1 SV=2	9.44e+004	2.00e+005
NUFP2	2	102.61	0.14	2.87	Nuclear fragile X mental retardation- interacting protein 2 OS=Homo sapiens GN=NUFIP2 PE=1 SV=1	7392.13	2.12e+004
USMG5	1	102.38	0.02	4.31	Up-regulated during skeletal muscle growth protein 5 OS=Homo sapiens GN=USMG5 PE=1 SV=1	6.61e+004	2.85e+005
RFC5	2	102.27	1.00	1.02	Replication factor C subunit 5 OS=Homo sapiens GN=RFC5 PE=1 SV=1	2.41e+004	2.35e+004
TIDC1	3	102.14	0.09	2.67	Complex I assembly factor TIMMDC1, mitochondrial OS=Homo sapiens GN=TIMMDC1 PE=1 SV=2	1.44e+004	3.86e+004
RINI	1	101.67	0.13	3.06	Ribonuclease inhibitor OS=Homo sapiens GN=RNH1 PE=1 SV=2	3.13e+004	9.56e+004
METK2	2	101.50	0.08	2.19	S-adenosylmethionine synthase isoform type-2 OS=Homo sapiens GN=MAT2A PE=1 SV=1	1.59e+004	3.48e+004
HEM6	3	101.13	0.63	1.17	Oxygen-dependent coproporphyrinogen-III oxidase, mitochondrial OS=Homo sapiens GN=CPOX PE=1 SV=3	1.01e+004	8639.14
RS21	2	100.89	0.52	2.56	40S ribosomal protein S21 OS=Homo sapiens GN=RPS21 PE=1 SV=1	2.69e+004	6.89e+004
NUDC	2	100.83	0.11	3.01	Nuclear migration protein nudC OS=Homo sapiens GN=NUDC PE=1 SV=1	1.98e+004	5.96e+004
TRIO	3	100.74	0.19	2.46	Triple functional domain protein OS=Homo sapiens GN=TRIO PE=1 SV=2	1.81e+004	4.45e+004
COF1	3	100.37	0.75	1.32	Cofilin-1 OS=Homo sapiens GN=CFL1 PE=1 SV=3	8.90e+004	1.18e+005
KLH11	3	99.86	0.25	1.33	Kelch-like protein 11 OS=Homo sapiens GN=KLHL11 PE=1 SV=1	4.21e+004	5.60e+004
NOG1	3	99.75	0.12	5.28	Nucleolar GTP-binding protein 1 OS=Homo sapiens GN=GTPBP4 PE=1 SV=3	9419.01	4.97e+004
AMRP	3	99.69	0.04	4.04	Alpha-2-macroglobulin receptor-associated protein OS=Homo sapiens GN=LRPAP1 PE=1 SV=1	1.20e+004	4.84e+004
TM201	2	99.61	0.02	3.35	Transmembrane protein 201 OS=Homo sapiens GN=TMEM201 PE=1 SV=1	3948.79	1.32e+004
RTCB	2	99.20	0.04	3.63	tRNA-splicing ligase RtcB homolog OS=Homo sapiens GN=RTCB PE=1 SV=1	1.38e+004	5.01e+004
MLF2	3	98.53	0.04	2.67	Myeloid leukemia factor 2 OS=Homo sapiens GN=MLF2 PE=1 SV=1	4.28e+004	1.14e+005
WIZ	2	98.34	0.46	1.76	Protein Wiz OS=Homo sapiens GN=WIZ PE=1 SV=2	1.80e+004	3.18e+004
PSA7	2	97.63	0.16	1.45	Proteasome subunit alpha type-7 OS=Homo sapiens GN=PSMA7 PE=1 SV=1	1.18e+004	1.72e+004
SRP14	2	97.32	0.77	1.10	Signal recognition particle 14 kDa protein OS=Homo sapiens GN=SRP14 PE=1 SV=2	4.62e+004	4.19e+004
TRI33	2	97.25	0.08	2.75	E3 ubiquitin-protein ligase TRIM33 OS=Homo sapiens GN=TRIM33 PE=1 SV=3	1.22e+004	3.35e+004
BTF3	2	97.20	0.30	1.52	Transcription factor BTF3 OS=Homo sapiens GN=BTF3 PE=1 SV=1	6.58e+004	4.34e+004
RFA1	2	96.95	0.45	1.21	Replication protein A 70 kDa DNA-binding subunit OS=Homo sapiens GN=RPA1 PE=1 SV=2	6199.74	7523.32
SFXN2	2	96.43	0.26	2.06	Sideroflexin-2 OS=Homo sapiens GN=SFXN2 PE=1 SV=2	2.69e+004	5.54e+004
EGLN1	2	96.08	0.14	2.40	Egl nine homolog 1 OS=Homo sapiens GN=EGLN1 PE=1 SV=1	2.37e+004	5.68e+004
TSR1	3	96.02	0.34	2.35	Pre-rRNA-processing protein TSR1 homolog OS=Homo sapiens GN=TSR1 PE=1 SV=1	1.20e+005	2.83e+005
AATM	3	95.78	0.05	6.25	Aspartate aminotransferase, mitochondrial OS=Homo sapiens GN=GOT2 PE=1 SV=3	8148.55	5.09e+004
IF2B3	3	95.77	0.09	2.26	Insulin-like growth factor 2 mRNA-binding protein 3 OS=Homo sapiens GN=IGF2BP3 PE=1 SV=2	7003.47	1.59e+004
DIM1	2	95.58	0.12	8.86	Probable dimethyladenosine transferase OS=Homo sapiens GN=DIMT1 PE=1 SV=1	1821.75	1.61e+004
PCBP1	2	95.38	0.07	2.55	Poly(rC)-binding protein 1 OS=Homo sapiens GN=PCBP1 PE=1 SV=2	2.03e+004	5.17e+004
XRN2	3	95.05	0.18	1.71	5'-3' exoribonuclease 2 OS=Homo sapiens GN=XRN2 PE=1 SV=1	1.33e+004	2.27e+004
TNPO3	2	95.05	0.74	1.27	Transportin-3 OS=Homo sapiens GN=TNPO3 PE=1 SV=3	1.87e+004	2.38e+004
RICTR	2	95.00	0.02	4.05	Rapamycin-insensitive companion of mTOR OS=Homo sapiens GN=RICTOR PE=1 SV=1	4629.46	1.88e+004
LIMD2	2	94.44	0.13	3.38	LIM domain-containing protein 2 OS=Homo sapiens GN=LIMD2 PE=1 SV=1	1.86e+004	6.29e+004
K2C5	2	94.16	0.24	6.20	Keratin, type II cytoskeletal 5 OS=Homo sapiens GN=KRT5 PE=1 SV=3	3960.48	2.45e+004
GNL3L	3	93.79	0.02	2.33	Guanine nucleotide-binding protein-like 3- like protein OS=Homo sapiens GN=GNL3L PE=1 SV=1	2.05e+004	4.77e+004
FHL2	3	93.76	0.07	3.38	Four and a half LIM domains protein 2 OS=Homo sapiens GN=FHL2 PE=1 SV=3	1.02e+004	3.45e+004
XIAP	2	93.66	0.28	2.39	E3 ubiquitin-protein ligase XIAP OS=Homo sapiens GN=XIAP PE=1 SV=2	5025.70	1.20e+004
RBM39	3	93.27	0.13	1.82	RNA-binding protein 39 OS=Homo sapiens GN=RBM39 PE=1 SV=2	1.19e+004	2.18e+004
DYL1	2	93.12	0.13	3.20	Dynein light chain 1, cytoplasmic OS=Homo sapiens GN=DYNLL1 PE=1 SV=1	1.36e+004	4.33e+004
NOC2L	3	93.06	0.05	2.98	Nucleolar complex protein 2 homolog OS=Homo sapiens GN=NOC2L PE=1 SV=4	9015.00	2.68e+004
TRM2A	3	92.94	0.84	1.05	tRNA (uracil-5-)-methyltransferase homolog A OS=Homo sapiens GN=TRMT2A PE=1 SV=2	2.14e+004	2.04e+004
RT16	2	92.78	0.09	2.02	28S ribosomal protein S16, mitochondrial OS=Homo sapiens GN=MRPS16 PE=1 SV=1	3655.89	7392.51
LANC1	3	92.74	0.12	4.26	LanC-like protein 1 OS=Homo sapiens GN=LANCL1 PE=1 SV=1	2.13e+004	9.09e+004
PRP6	2	92.64	0.05	3.38	Pre-mRNA-processing factor 6 OS=Homo sapiens GN=PRPF6 PE=1 SV=1	5254.72	1.77e+004
ZCH18	4	92.51	0.02	2.52	Zinc finger CCCH domain-containing protein 18 OS=Homo sapiens GN=ZC3H18 PE=1 SV=2	3.26e+004	8.21e+004
SC31A	2	92.46	5.66e-003	1.57	Protein transport protein Sec31A OS=Homo sapiens GN=SEC31A PE=1 SV=3	7369.84	1.15e+004
RL35	2	92.35	0.02	3.13	60S ribosomal protein L35 OS=Homo sapiens GN=RPL35 PE=1 SV=2	8.56e+004	2.68e+005
PBX2	3	92.20	0.08	3.26	Pre-B-cell leukemia transcription factor 2 OS=Homo sapiens GN=PBX2 PE=1 SV=2	1.37e+004	4.46e+004
ERH	2	92.19	0.06	6.70	Enhancer of rudimentary homolog OS=Homo sapiens GN=ERH PE=1 SV=1	1.59e+004	1.06e+005
TF3C1	3	91.94	0.45	1.70	General transcription factor 3C polypeptide 1 OS=Homo sapiens GN=GTF3C1 PE=1 SV=4	1.16e+004	6837.54
RNF31	3	91.46	0.03	4.13	E3 ubiquitin-protein ligase RNF31 OS=Homo sapiens GN=RNF31 PE=1 SV=1	5912.84	2.44e+004
HMGA1	2	90.84	0.17	2.90	High mobility group protein HMG-I/HMG-Y OS=Homo sapiens GN=HMGA1 PE=1 SV=3	4.01e+004	1.17e+005
GEMI2	2	90.45	0.01	4.34	Gem-associated protein 2 OS=Homo sapiens GN=GEMIN2 PE=1 SV=1	2.62e+004	1.14e+005
VDAC1	2	90.04	0.02	2.26	Voltage-dependent anion-selective channel protein 1 OS=Homo sapiens GN=VDAC1 PE=1 SV=2	4245.20	9609.84
IMA6	2	89.88	0.87	1.25	Importin subunit alpha-6 OS=Homo sapiens GN=KPNA5 PE=1 SV=2	1.24e+004	1.55e+004
1433F	2	89.77	0.06	4.97	14-3-3 protein eta OS=Homo sapiens GN=YWHAH PE=1 SV=4	1.09e+004	5.44e+004
ROA3	2	89.72	0.13	2.93	Heterogeneous nuclear ribonucleoprotein A3 OS=Homo sapiens GN=HNRNPA3 PE=1 SV=2	2.52e+004	7.37e+004
RNPS1	2	89.45	0.13	3.10	RNA-binding protein with serine-rich domain 1 OS=Homo sapiens GN=RNPS1 PE=1 SV=1	2.94e+004	9.11e+004
LTV1	3	89.33	0.69	1.73	Protein LTV1 homolog OS=Homo sapiens GN=LTV1 PE=1 SV=1	8843.87	1.53e+004
EWS	2	89.27	0.13	2.61	RNA-binding protein EWS OS=Homo sapiens GN=EWSR1 PE=1 SV=1	7.01e+004	1.83e+005
TRI26	2	89.24	0.06	7.57	Tripartite motif-containing protein 26 OS=Homo sapiens GN=TRIM26 PE=2 SV=1	1.08e+005	8.21e+005
MYCB2	3	88.95	0.22	1.91	E3 ubiquitin-protein ligase MYCBP2 OS=Homo sapiens GN=MYCBP2 PE=1 SV=3	1.12e+007	2.13e+007
DC1L2	2	88.38	0.15	2.24	Cytoplasmic dynein 1 light intermediate chain 2 OS=Homo sapiens GN=DYNC1LI2 PE=1 SV=1	7829.50	1.75e+004
RIR1	2	88.25	0.03	4.28	Ribonucleoside-diphosphate reductase large subunit OS=Homo sapiens GN=RRM1 PE=1 SV=1	1.02e+004	4.37e+004
UBXN1	2	88.17	0.02	2.41	UBX domain-containing protein 1 OS=Homo sapiens GN=UBXN1 PE=1 SV=2	1.20e+004	2.89e+004
AMRA1	2	87.70	0.18	3.17	Activating molecule in BECN1-regulated autophagy protein 1 OS=Homo sapiens GN=AMBRA1 PE=1 SV=2	4735.26	1.50e+004
LAP2B	3	87.65	0.10	2.45	Lamina-associated polypeptide 2, isoforms beta/gamma OS=Homo sapiens GN=TMPO PE=1 SV=2	1.61e+004	3.94e+004
HMGB2	3	87.63	3.45e-003	3.45	High mobility group protein B2 OS=Homo sapiens GN=HMGB2 PE=1 SV=2	7716.94	2.66e+004
RUXE	2	86.87	0.25	1.69	Small nuclear ribonucleoprotein E OS=Homo sapiens GN=SNRPE PE=1 SV=1	5.43e+004	9.19e+004
ARP2	2	86.83	0.20	2.32	Actin-related protein 2 OS=Homo sapiens GN=ACTR2 PE=1 SV=1	3.80e+004	1.64e+004
MBNL1	3	86.72	0.66	1.35	Muscleblind-like protein 1 OS=Homo sapiens GN=MBNL1 PE=1 SV=2	2.50e+004	3.38e+004
OXA1L	3	86.25	0.10	3.27	Mitochondrial inner membrane protein OXA1L OS=Homo sapiens GN=OXA1L PE=1 SV=3	1.11e+004	3.63e+004
MPPA	2	85.11	0.15	1.54	Mitochondrial-processing peptidase subunit alpha OS=Homo sapiens GN=PMPCA PE=1 SV=2	2.24e+004	3.46e+004
HPBP1	2	84.79	0.96	1.06	Hsp70-binding protein 1 OS=Homo sapiens GN=HSPBP1 PE=1 SV=1	2.03e+004	1.92e+004
AGK	2	84.56	0.58	1.19	Acylglycerol kinase, mitochondrial OS=Homo sapiens GN=AGK PE=1 SV=2	2.40e+004	2.85e+004
MA7D1	3	84.19	0.05	3.93	MAP7 domain-containing protein 1 OS=Homo sapiens GN=MAP7D1 PE=1 SV=1	8777.34	3.45e+004
CHUR	2	83.70	0.02	2.26	Protein Churchill OS=Homo sapiens GN=CHURC1 PE=1 SV=2	4.57e+004	1.03e+005
ZC11A	3	83.34	0.13	3.34	Zinc finger CCCH domain-containing protein 11A OS=Homo sapiens GN=ZC3H11A PE=1 SV=3	6461.04	2.16e+004
SON	2	82.91	0.02	3.28	Protein SON OS=Homo sapiens GN=SON PE=1 SV=4	2.18e+004	7.16e+004
MAP2	3	82.89	0.22	1.77	Methionine aminopeptidase 2 OS=Homo sapiens GN=METAP2 PE=1 SV=1	1.73e+004	3.06e+004
PRC1	2	82.77	0.06	3.97	Protein regulator of cytokinesis 1 OS=Homo sapiens GN=PRC1 PE=1 SV=2	4097.96	1.62e+004
MDN1	3	82.64	0.39	1.50	Midasin OS=Homo sapiens GN=MDN1 PE=1 SV=2	2.16e+004	1.44e+004
TIM8A	2	82.19	0.03	2.42	Mitochondrial import inner membrane translocase subunit Tim8 A OS=Homo sapiens GN=TIMM8A PE=1 SV=1	1.95e+004	4.73e+004
NIPS2	2	81.74	0.15	2.09	Protein NipSnap homolog 2 OS=Homo sapiens GN=GBAS PE=1 SV=1	6.01e+004	1.26e+005
KLHL5	4	81.69	0.24	1.49	Kelch-like protein 5 OS=Homo sapiens GN=KLHL5 PE=2 SV=3	1.40e+004	2.09e+004
SNTB2	2	81.44	0.15	3.31	Beta-2-syntrophin OS=Homo sapiens GN=SNTB2 PE=1 SV=1	3379.63	1.12e+004
UBE2S	2	81.07	0.05	2.91	Ubiquitin-conjugating enzyme E2 S OS=Homo sapiens GN=UBE2S PE=1 SV=2	1.52e+004	4.43e+004
WDR11	3	81.03	0.44	1.49	WD repeat-containing protein 11 OS=Homo sapiens GN=WDR11 PE=1 SV=1	1.22e+004	1.82e+004
VAPA	2	80.80	0.84	1.12	Vesicle-associated membrane protein- associated protein A OS=Homo sapiens GN=VAPA PE=1 SV=3	1.10e+004	9758.91
STMN1	2	80.44	0.05	4.42	Stathmin OS=Homo sapiens GN=STMN1 PE=1 SV=3	5170.46	1170.42
SRPK1	2	80.05	0.41	1.44	SRSF protein kinase 1 OS=Homo sapiens GN=SRPK1 PE=1 SV=2	6745.47	9695.63
K0355	2	79.92	8.64e-003	4.45	Uncharacterized protein KIAA0355 OS=Homo sapiens GN=KIAA0355 PE=1 SV=2	9659.31	4.30e+004
IPO9	2	79.77	0.58	1.60	Importin-9 OS=Homo sapiens GN=IPO9 PE=1 SV=3	1.42e+004	2.28e+004
GALK1	2	79.72	0.15	1.64	Galactokinase OS=Homo sapiens GN=GALK1 PE=1 SV=1	1.64e+004	2.69e+004
ZN574	2	79.70	0.01	4.57	Zinc finger protein 574 OS=Homo sapiens GN=ZNF574 PE=1 SV=2	8834.94	4.04e+004
TRAF6	3	79.16	0.04	3.19	TNF receptor-associated factor 6 OS=Homo sapiens GN=TRAF6 PE=1 SV=1	8419.16	2.69e+004
GCP4	2	79.10	0.05	3.85	Gamma-tubulin complex component 4 OS=Homo sapiens GN=TUBGCP4 PE=1 SV=1	2145.45	8269.22
RRP12	2	78.93	0.04	5.36	RRP12-like protein OS=Homo sapiens GN=RRP12 PE=1 SV=2	6154.24	3.30e+004
GRWD1	2	78.46	0.86	1.26	Glutamate-rich WD repeat-containing protein 1 OS=Homo sapiens GN=GRWD1 PE=1 SV=1	4.12e+004	5.17e+004
YBOX3	2	78.44	0.08	4.20	Y-box-binding protein 3 OS=Homo sapiens GN=YBX3 PE=1 SV=4	2.28e+004	9.57e+004
TF3C3	2	77.98	0.05	2.47	General transcription factor 3C polypeptide 3 OS=Homo sapiens GN=GTF3C3 PE=1 SV=1	1.01e+004	2.50e+004
CBWD2	2	77.98	0.32	1.42	COBW domain-containing protein 2 OS=Homo sapiens GN=CBWD2 PE=1 SV=1	9136.56	6441.65
NCDN	2	77.92	0.02	5.65	Neurochondrin OS=Homo sapiens GN=NCDN PE=1 SV=1	1662.71	9392.02
ETFA	3	77.72	0.16	1.75	Electron transfer flavoprotein subunit alpha, mitochondrial OS=Homo sapiens GN=ETFA PE=1 SV=1	1.32e+004	2.30e+004
ZFR	2	76.83	0.02	3.23	Zinc finger RNA-binding protein OS=Homo sapiens GN=ZFR PE=1 SV=2	9014.23	2.92e+004
DCA16	2	76.78	1.98e-003	2.26	DDB1- and CUL4-associated factor 16 OS=Homo sapiens GN=DCAF16 PE=1 SV=1	1.34e+004	5917.18
PELP1	3	76.74	0.33	2.30	Proline-, glutamic acid- and leucine-rich protein 1 OS=Homo sapiens GN=PELP1 PE=1 SV=2	8962.53	2.06e+004
THOP1	2	76.53	0.05	2.69	Thimet oligopeptidase OS=Homo sapiens GN=THOP1 PE=1 SV=2	1.21e+004	3.26e+004
SRRT	3	76.18	0.05	3.62	Serrate RNA effector molecule homolog OS=Homo sapiens GN=SRRT PE=1 SV=1	8147.18	2.95e+004
BTBD6	2	76.12	0.02	8.91	BTB/POZ domain-containing protein 6 OS=Homo sapiens GN=BTBD6 PE=1 SV=3	3885.30	3.46e+004
IGHG2	2	75.75	0.10	3.88	Ig gamma-2 chain C region OS=Homo sapiens GN=IGHG2 PE=1 SV=2	7.94e+004	3.08e+005
RT18B	2	75.62	0.11	3.40	28S ribosomal protein S18b, mitochondrial OS=Homo sapiens GN=MRPS18B PE=1 SV=1	1.05e+004	3.56e+004
GRSF1	3	75.26	0.84	1.01	G-rich sequence factor 1 OS=Homo sapiens GN=GRSF1 PE=1 SV=3	8.75e+004	8.69e+004
OSBL8	3	74.68	6.99e-003	1.66	Oxysterol-binding protein-related protein 8 OS=Homo sapiens GN=OSBPL8 PE=1 SV=3	1.31e+004	7914.78
NSUN2	2	74.54	0.01	11.94	tRNA (cytosine(34)-C(5))-methyltransferase OS=Homo sapiens GN=NSUN2 PE=1 SV=2	5.34e+005	4.47e+004
TXD12	3	74.40	0.05	2.01	Thioredoxin domain-containing protein 12 OS=Homo sapiens GN=TXNDC12 PE=1 SV=1	2.12e+004	4.28e+004
ZSC18	2	74.21	0.53	2.02	Zinc finger and SCAN domain-containing protein 18 OS=Homo sapiens GN=ZSCAN18 PE=2 SV=2	5479.43	1.11e+004
SPAG5	2	74.18	0.07	3.90	Sperm-associated antigen 5 OS=Homo sapiens GN=SPAG5 PE=1 SV=2	4415.92	1.72e+004
IMDH2	2	74.12	0.92	1.29	Inosine-5'-monophosphate dehydrogenase 2 OS=Homo sapiens GN=IMPDH2 PE=1 SV=2	7183.36	9272.99
DKC1	2	73.71	0.10	2.80	H/ACA ribonucleoprotein complex subunit 4 OS=Homo sapiens GN=DKC1 PE=1 SV=3	6326.00	1.77e+004
RALY	2	73.68	0.05	4.44	RNA-binding protein Raly OS=Homo sapiens GN=RALY PE=1 SV=1	3225.12	1.43e+004
LRRC1	2	73.58	0.03	3.14	Leucine-rich repeat-containing protein 1 OS=Homo sapiens GN=LRRC1 PE=1 SV=1	6983.16	2.19e+004
ATPO	2	73.54	0.05	3.25	ATP synthase subunit O, mitochondrial OS=Homo sapiens GN=ATP5O PE=1 SV=1	4667.53	1.52e+004
GEMI8	2	73.49	0.07	3.48	Gem-associated protein 8 OS=Homo sapiens GN=GEMIN8 PE=1 SV=1	1.29e+004	4.48e+004
VPS4A	2	73.40	0.08	2.81	Vacuolar protein sorting-associated protein 4A OS=Homo sapiens GN=VPS4A PE=1 SV=1	1.35e+004	3.80e+004
ANR39	2	72.96	0.19	1.33	Ankyrin repeat domain-containing protein 39 OS=Homo sapiens GN=ANKRD39 PE=1 SV=1	1.75e+004	1.31e+004
DHCR7	3	72.89	2.07e-003	4.51	7-dehydrocholesterol reductase OS=Homo sapiens GN=DHCR7 PE=1 SV=1	7301.44	3.29e+004
RM04	3	72.86	0.67	1.23	39S ribosomal protein L4, mitochondrial OS=Homo sapiens GN=MRPL4 PE=1 SV=1	2.39e+004	2.94e+004
PABP4	2	72.60	0.63	1.56	Polyadenylate-binding protein 4 OS=Homo sapiens GN=PABPC4 PE=1 SV=1	2.05e+004	3.20e+004
DJB12	2	72.47	0.59	1.46	DnaJ homolog subfamily B member 12 OS=Homo sapiens GN=DNAJB12 PE=1 SV=4	1.22e+004	1.79e+004
ERF1	2	72.45	0.13	3.76	Eukaryotic peptide chain release factor subunit 1 OS=Homo sapiens GN=ETF1 PE=1 SV=3	4074.28	1.53e+004
INT2	2	72.44	1.95e-003	3.10	Integrator complex subunit 2 OS=Homo sapiens GN=INTS2 PE=1 SV=2	7814.53	2.42e+004
PLD3	2	72.43	0.11	4.09	Phospholipase D3 OS=Homo sapiens GN=PLD3 PE=1 SV=1	1.02e+004	4.15e+004
POP7	2	72.43	0.08	2.87	Ribonuclease P protein subunit p20 OS=Homo sapiens GN=POP7 PE=1 SV=2	1.54e+004	4.41e+004
VATH	3	72.24	0.37	1.22	V-type proton ATPase subunit H OS=Homo sapiens GN=ATP6V1H PE=1 SV=1	2.87e+004	3.51e+004
ECM29	2	71.38	0.23	1.62	Proteasome-associated protein ECM29 homolog OS=Homo sapiens GN=ECM29 PE=1 SV=2	5854.11	9463.02
NDUS7	2	71.35	0.01	2.84	NADH dehydrogenase [ubiquinone] iron- sulfur protein 7, mitochondrial OS=Homo sapiens GN=NDUFS7 PE=1 SV=3	1.39e+004	3.95e+004
TRRAP	3	71.29	0.04	1.81	Transformation/transcription domain- associated protein OS=Homo sapiens GN=TRRAP PE=1 SV=3	1.86e+005	3.37e+005
KLHL2	2	70.84	0.76	1.19	Kelch-like protein 2 OS=Homo sapiens GN=KLHL2 PE=1 SV=2	3.65e+004	3.07e+004
SPTC1	2	70.81	0.44	1.75	Serine palmitoyltransferase 1 OS=Homo sapiens GN=SPTLC1 PE=1 SV=1	8631.15	1.51e+004
SF3B2	2	70.58	0.08	4.89	Splicing factor 3B subunit 2 OS=Homo sapiens GN=SF3B2 PE=1 SV=2	6086.42	2.98e+004
MARCS	2	70.52	0.57	1.76	Myristoylated alanine-rich C-kinase substrate OS=Homo sapiens GN=MARCKS PE=1 SV=4	4391.30	7711.15
ZN207	2	70.49	0.12	4.33	BUB3-interacting and GLEBS motif- containing protein ZNF207 OS=Homo sapiens GN=ZNF207 PE=1 SV=1	1.10e+004	4.79e+004
MS18B	2	70.42	0.15	2.47	Protein Mis18-beta OS=Homo sapiens GN=OIP5 PE=1 SV=2	1.35e+004	3.32e+004
K2C6A	2	70.38	0.69	2.57	Keratin, type II cytoskeletal 6A OS=Homo sapiens GN=KRT6A PE=1 SV=3	2630.79	6748.35
PUM1	2	70.26	0.04	3.57	Pumilio homolog 1 OS=Homo sapiens GN=PUM1 PE=1 SV=3	6557.75	2.34e+004
ZC3HE	3	69.83	0.06	2.74	Zinc finger CCCH domain-containing protein 14 OS=Homo sapiens GN=ZC3H14 PE=1 SV=1	8118.29	2.23e+004
PRDX6	2	69.37	0.10	2.00	Peroxiredoxin-6 OS=Homo sapiens GN=PRDX6 PE=1 SV=3	9691.50	1.93e+004
NUBP2	3	69.14	0.77	1.16	Cytosolic Fe-S cluster assembly factor NUBP2 OS=Homo sapiens GN=NUBP2 PE=1 SV=1	4.95e+004	5.73e+004
H3C	2	68.67	0.10	6.31	Histone H3.3C OS=Homo sapiens GN=H3F3C PE=1 SV=3	2.09e+005	1.32e+006
TBC13	2	68.67	0.25	2.61	TBC1 domain family member 13 OS=Homo sapiens GN=TBC1D13 PE=1 SV=3	7918.44	2.07e+004
SSRP1	2	68.58	0.12	2.27	FACT complex subunit SSRP1 OS=Homo sapiens GN=SSRP1 PE=1 SV=1	1.24e+004	2.82e+004
VAC14	2	67.97	7.16e-003	3.52	Protein VAC14 homolog OS=Homo sapiens GN=VAC14 PE=1 SV=1	4148.71	1.46e+004
SF01	3	67.94	0.15	2.87	Splicing factor 1 OS=Homo sapiens GN=SF1 PE=1 SV=4	1.51e+004	4.34e+004
TM209	2	67.76	8.97e-003	4.93	Transmembrane protein 209 OS=Homo sapiens GN=TMEM209 PE=1 SV=2	5771.59	2.85e+004
SET	2	67.74	0.13	1.92	Protein SET OS=Homo sapiens GN=SET PE=1 SV=3	3.56e+004	1.85e+004
DJB11	3	67.47	0.15	1.43	DnaJ homolog subfamily B member 11 OS=Homo sapiens GN=DNAJB11 PE=1 SV=1	5.12e+004	7.30e+004
ZN451	2	67.15	0.18	2.04	Zinc finger protein 451 OS=Homo sapiens GN=ZNF451 PE=1 SV=2	4024.70	8228.73
PDXD1	3	67.11	0.03	2.95	Pyridoxal-dependent decarboxylase domain- containing protein 1 OS=Homo sapiens GN=PDXDC1 PE=1 SV=2	7488.43	2.21e+004
RL28	2	66.97	0.11	2.74	60S ribosomal protein L28 OS=Homo sapiens GN=RPL28 PE=1 SV=3	5.21e+004	1.43e+005
COX41	2	66.87	0.39	1.55	Cytochrome c oxidase subunit 4 isoform 1, mitochondrial OS=Homo sapiens GN=COX4I1 PE=1 SV=1	2.29e+004	1.48e+004
ITPR1	3	66.55	0.10	3.80	Inositol 1,4,5-trisphosphate receptor type 1 OS=Homo sapiens GN=ITPR1 PE=1 SV=3	1.51e+004	5.72e+004
DYLT1	2	66.45	0.83	1.17	Dynein light chain Tctex-type 1 OS=Homo sapiens GN=DYNLT1 PE=1 SV=1	1.08e+004	1.26e+004
RL7L	2	66.38	0.35	1.74	60S ribosomal protein L7-like 1 OS=Homo sapiens GN=RPL7L1 PE=1 SV=1	5440.93	9450.29
UBE2N	2	66.19	0.11	3.48	Ubiquitin-conjugating enzyme E2 N OS=Homo sapiens GN=UBE2N PE=1 SV=1	1.09e+004	3.80e+004
ABCF1	2	66.06	0.17	1.83	ATP-binding cassette sub-family F member 1 OS=Homo sapiens GN=ABCF1 PE=1 SV=2	7985.80	1.46e+004
ZN346	2	65.97	0.16	3.34	Zinc finger protein 346 OS=Homo sapiens GN=ZNF346 PE=1 SV=1	4230.76	1.41e+004
RT34	2	65.96	0.33	1.79	28S ribosomal protein S34, mitochondrial OS=Homo sapiens GN=MRPS34 PE=1 SV=2	1773.22	3181.44
FEN1	2	65.95	0.92	1.16	Flap endonuclease 1 OS=Homo sapiens GN=FEN1 PE=1 SV=1	8251.53	7102.15
NUP62	2	65.66	0.37	1.60	Nuclear pore glycoprotein p62 OS=Homo sapiens GN=NUP62 PE=1 SV=3	1.46e+004	9123.06
AAKG1	2	65.41	0.03	1.82	5'-AMP-activated protein kinase subunit gamma-1 OS=Homo sapiens GN=PRKAG1 PE=1 SV=1	1.13e+004	2.05e+004
COG4	2	65.23	0.01	3.72	Conserved oligomeric Golgi complex subunit 4 OS=Homo sapiens GN=COG4 PE=1 SV=3	6985.81	2.60e+004
AMFR	2	65.06	0.36	1.89	E3 ubiquitin-protein ligase AMFR OS=Homo sapiens GN=AMFR PE=1 SV=2	8141.47	1.54e+004
RT26	2	64.97	0.12	5.05	28S ribosomal protein S26, mitochondrial OS=Homo sapiens GN=MRPS26 PE=1 SV=1	4113.42	2.08e+004
PA2G4	2	64.94	0.44	1.45	Proliferation-associated protein 2G4 OS=Homo sapiens GN=PA2G4 PE=1 SV=3	1.85e+004	2.68e+004
NAMPT	2	64.87	0.20	1.22	Nicotinamide phosphoribosyltransferase OS=Homo sapiens GN=NAMPT PE=1 SV=1	1.86e+004	2.28e+004
BASI	2	64.86	0.21	2.77	Basigin OS=Homo sapiens GN=BSG PE=1 SV=2	5818.01	1.61e+004
DDX1	3	64.78	0.64	1.34	ATP-dependent RNA helicase DDX1 OS=Homo sapiens GN=DDX1 PE=1 SV=2	1.96e+004	1.46e+004
KIF2C	2	64.75	0.88	1.42	Kinesin-like protein KIF2C OS=Homo sapiens GN=KIF2C PE=1 SV=2	3.51e+004	4.97e+004
DEK	2	64.60	0.07	1.89	Protein DEK OS=Homo sapiens GN=DEK PE=1 SV=1	9981.55	1.89e+004
CTBP2	2	64.58	0.02	1.87	C-terminal-binding protein 2 OS=Homo sapiens GN=CTBP2 PE=1 SV=1	1.82e+004	3.40e+004
MCM2	2	64.54	0.79	1.15	DNA replication licensing factor MCM2 OS=Homo sapiens GN=MCM2 PE=1 SV=4	4547.66	5233.59
TARB1	2	64.06	0.15	3.65	Probable methyltransferase TARBP1 OS=Homo sapiens GN=TARBP1 PE=1 SV=1	3984.57	1.46e+004
KIF3A	2	64.05	0.15	1.39	Kinesin-like protein KIF3A OS=Homo sapiens GN=KIF3A PE=1 SV=4	9402.32	1.31e+004
RN138	2	63.68	0.10	2.99	E3 ubiquitin-protein ligase RNF138 OS=Homo sapiens GN=RNF138 PE=1 SV=1	3.39e+004	1.01e+005
RL17	3	63.34	0.08	2.10	60S ribosomal protein L17 OS=Homo sapiens GN=RPL17 PE=1 SV=3	9.95e+004	2.09e+005
DNA2	2	63.33	0.92	1.03	DNA replication ATP-dependent helicase/nuclease DNA2 OS=Homo sapiens GN=DNA2 PE=1 SV=3	9993.24	1.02e+004
RL34	2	63.30	0.07	5.02	60S ribosomal protein L34 OS=Homo sapiens GN=RPL34 PE=1 SV=3	2.03e+004	1.02e+005
PHB2	2	62.92	0.24	1.49	Prohibitin-2 OS=Homo sapiens GN=PHB2 PE=1 SV=2	2.98e+004	4.44e+004
SRPR	2	62.72	0.07	3.07	Signal recognition particle receptor subunit alpha OS=Homo sapiens GN=SRPR PE=1 SV=2	5056.91	1.55e+004
MST4	2	62.08	0.15	3.28	Serine/threonine-protein kinase MST4 OS=Homo sapiens GN=MST4 PE=1 SV=2	2253.47	7401.52
COR1B	2	62.06	0.22	2.15	Coronin-1B OS=Homo sapiens GN=CORO1B PE=1 SV=1	2665.79	5729.54
MSI1H	2	61.69	0.19	1.51	RNA-binding protein Musashi homolog 1 OS=Homo sapiens GN=MSI1 PE=1 SV=1	1.14e+004	1.73e+004
TM9S3	2	61.57	0.15	1.92	Transmembrane 9 superfamily member 3 OS=Homo sapiens GN=TM9SF3 PE=1 SV=2	1.67e+004	8718.73
UBC12	2	61.33	0.79	1.12	NEDD8-conjugating enzyme Ubc12 OS=Homo sapiens GN=UBE2M PE=1 SV=1	9785.61	1.09e+004
RL10A	2	61.26	0.06	4.21	60S ribosomal protein L10a OS=Homo sapiens GN=RPL10A PE=1 SV=2	2.27e+004	9.57e+004
PLST	2	61.10	0.21	1.34	Plastin-3 OS=Homo sapiens GN=PLS3 PE=1 SV=4	1.09e+004	1.47e+004
MRT4	3	60.84	0.12	4.35	mRNA turnover protein 4 homolog OS=Homo sapiens GN=MRTO4 PE=1 SV=2	9598.63	4.18e+004
G3BP1	2	60.56	0.90	1.24	Ras GTPase-activating protein-binding protein 1 OS=Homo sapiens GN=G3BP1 PE=1 SV=1	8382.91	1.04e+004
NDUS8	2	60.32	0.03	4.33	NADH dehydrogenase [ubiquinone] iron- sulfur protein 8, mitochondrial OS=Homo sapiens GN=NDUFS8 PE=1 SV=1	1.78e+004	7.70e+004
ACACA	3	60.11	0.02	2.39	Acetyl-CoA carboxylase 1 OS=Homo sapiens GN=ACACA PE=1 SV=2	1.16e+004	2.76e+004
T2FA	2	60.01	0.09	1.85	General transcription factor IIF subunit 1 OS=Homo sapiens GN=GTF2F1 PE=1 SV=2	7547.89	1.40e+004
NFX1	2	59.67	0.80	1.06	Transcriptional repressor NF-X1 OS=Homo sapiens GN=NFX1 PE=1 SV=2	1.01e+004	1.07e+004
RAE1L	2	59.58	0.50	1.34	mRNA export factor OS=Homo sapiens GN=RAE1 PE=1 SV=1	4.10e+004	5.51e+004
CPNE3	2	59.13	0.17	4.46	Copine-3 OS=Homo sapiens GN=CPNE3 PE=1 SV=1	2.17e+004	9.66e+004
CK5P1	2	58.89	0.08	2.26	CDK5 regulatory subunit-associated protein 1 OS=Homo sapiens GN=CDK5RAP1 PE=1 SV=2	1.75e+004	3.96e+004
PAPD1	3	58.77	0.11	2.71	Poly(A) RNA polymerase, mitochondrial OS=Homo sapiens GN=MTPAP PE=1 SV=1	7922.50	2.15e+004
TTK	2	58.71	0.19	1.74	Dual specificity protein kinase TTK OS=Homo sapiens GN=TTK PE=1 SV=2	1.81e+004	1.04e+004
E41L2	2	58.67	0.26	1.82	Band 4.1-like protein 2 OS=Homo sapiens GN=EPB41L2 PE=1 SV=1	2.20e+005	4.01e+005
IMA4	2	58.63	0.03	2.46	Importin subunit alpha-4 OS=Homo sapiens GN=KPNA3 PE=1 SV=2	6513.72	1.60e+004
PRDX4	2	58.59	0.96	1.03	Peroxiredoxin-4 OS=Homo sapiens GN=PRDX4 PE=1 SV=1	2.01e+004	1.94e+004
XRCC3	2	57.94	0.12	2.79	DNA repair protein XRCC3 OS=Homo sapiens GN=XRCC3 PE=1 SV=1	2713.51	7559.50
SAC1	2	57.73	0.21	7.27	Phosphatidylinositide phosphatase SAC1 OS=Homo sapiens GN=SACM1L PE=1 SV=2	5518.97	4.01e+004
RNZ2	2	57.61	0.83	1.03	Zinc phosphodiesterase ELAC protein 2 OS=Homo sapiens GN=ELAC2 PE=1 SV=2	5248.13	5076.07
FHL3	2	57.32	0.19	2.25	Four and a half LIM domains protein 3 OS=Homo sapiens GN=FHL3 PE=1 SV=4	1.48e+004	3.34e+004
ZN326	2	57.08	0.06	4.69	DBIRD complex subunit ZNF326 OS=Homo sapiens GN=ZNF326 PE=1 SV=2	3958.39	1.85e+004
PSDE	2	57.01	0.42	1.62	26S proteasome non-ATPase regulatory subunit 14 OS=Homo sapiens GN=PSMD14 PE=1 SV=1	2.50e+004	4.05e+004
TSYL1	2	56.33	0.49	1.59	Testis-specific Y-encoded-like protein 1 OS=Homo sapiens GN=TSPYL1 PE=1 SV=3	8112.86	5110.55
LARP1	2	56.32	0.40	1.29	La-related protein 1 OS=Homo sapiens GN=LARP1 PE=1 SV=2	3.81e+004	2.96e+004
RABE2	2	55.78	0.73	1.87	Rab GTPase-binding effector protein 2 OS=Homo sapiens GN=RABEP2 PE=1 SV=2	4313.16	8081.30
ERP29	2	54.90	6.48e-003	3.41	Endoplasmic reticulum resident protein 29 OS=Homo sapiens GN=ERP29 PE=1 SV=4	6765.69	2.31e+004
UGGG1	2	54.86	0.35	1.39	UDP-glucose:glycoprotein glucosyltransferase 1 OS=Homo sapiens GN=UGGT1 PE=1 SV=3	4.18e+004	5.80e+004
FA69B	2	54.82	0.05	3.06	Protein FAM69B OS=Homo sapiens GN=FAM69B PE=2 SV=3	7275.60	2.22e+004
SPT6H	2	54.64	0.06	2.80	Transcription elongation factor SPT6 OS=Homo sapiens GN=SUPT6H PE=1 SV=2	3.65e+004	1.02e+005
SMD2	2	54.39	0.03	2.44	Small nuclear ribonucleoprotein Sm D2 OS=Homo sapiens GN=SNRPD2 PE=1 SV=1	7.84e+004	1.91e+005
GCSP	2	54.25	0.91	1.02	Glycine dehydrogenase (decarboxylating), mitochondrial OS=Homo sapiens GN=GLDC PE=1 SV=2	8971.12	9170.21
IPO4	2	54.23	0.02	3.86	Importin-4 OS=Homo sapiens GN=IPO4 PE=1 SV=2	2771.13	1.07e+004
KDM1A	2	54.17	0.67	1.31	Lysine-specific histone demethylase 1A OS=Homo sapiens GN=KDM1A PE=1 SV=2	8410.57	1.10e+004
SYDM	2	53.97	0.25	1.55	Aspartate--tRNA ligase, mitochondrial OS=Homo sapiens GN=DARS2 PE=1 SV=1	6602.57	1.02e+004
HXK2	2	53.96	0.01	1.74	Hexokinase-2 OS=Homo sapiens GN=HK2 PE=1 SV=2	6719.59	1.17e+004
NDUF4	2	53.93	0.15	2.30	NADH dehydrogenase [ubiquinone] 1 alpha subcomplex assembly factor 4 OS=Homo sapiens GN=NDUFAF4 PE=1 SV=1	7798.25	1.80e+004
Z3H7A	2	53.08	0.05	3.83	Zinc finger CCCH domain-containing protein 7A OS=Homo sapiens GN=ZC3H7A PE=1 SV=1	1272.86	4878.85
HMGB1	2	52.94	0.13	3.30	High mobility group protein B1 OS=Homo sapiens GN=HMGB1 PE=1 SV=3	1.02e+004	3.38e+004
HAUS6	2	52.92	0.63	1.73	HAUS augmin-like complex subunit 6 OS=Homo sapiens GN=HAUS6 PE=1 SV=2	9780.96	1.69e+004
CPSF1	2	51.12	0.21	1.21	Cleavage and polyadenylation specificity factor subunit 1 OS=Homo sapiens GN=CPSF1 PE=1 SV=2	3.10e+004	2.56e+004
ZNHI2	2	50.29	0.05	3.68	Zinc finger HIT domain-containing protein 2 OS=Homo sapiens GN=ZNHIT2 PE=1 SV=1	5624.50	2.07e+004
COPZ1	2	50.22	0.09	4.83	Coatomer subunit zeta-1 OS=Homo sapiens GN=COPZ1 PE=1 SV=1	6.34e+004	1.31e+004
CTU2	2	50.09	0.25	3.04	Cytoplasmic tRNA 2-thiolation protein 2 OS=Homo sapiens GN=CTU2 PE=1 SV=1	8.72e+004	2.87e+004
2A5D	2	49.92	0.06	3.64	Serine/threonine-protein phosphatase 2A 56 kDa regulatory subunit delta isoform OS=Homo sapiens GN=PPP2R5D PE=1 SV=1	6568.50	2.39e+004
RT27	2	49.89	0.27	1.75	28S ribosomal protein S27, mitochondrial OS=Homo sapiens GN=MRPS27 PE=1 SV=3	8110.04	1.42e+004
IF2P	2	49.85	0.24	1.59	Eukaryotic translation initiation factor 5B OS=Homo sapiens GN=EIF5B PE=1 SV=4	4.05e+004	6.43e+004
HOIL1	2	49.82	0.03	3.91	RanBP-type and C3HC4-type zinc finger- containing protein 1 OS=Homo sapiens GN=RBCK1 PE=1 SV=2	6788.04	2.66e+004
NOB1	2	49.60	0.94	1.36	RNA-binding protein NOB1 OS=Homo sapiens GN=NOB1 PE=1 SV=1	8318.95	6097.36
YTDC2	2	49.32	0.20	2.19	Probable ATP-dependent RNA helicase YTHDC2 OS=Homo sapiens GN=YTHDC2 PE=1 SV=2	2.95e+004	6.48e+004
GAPD1	2	48.05	0.06	3.36	GTPase-activating protein and VPS9 domain- containing protein 1 OS=Homo sapiens GN=GAPVD1 PE=1 SV=2	3.17e+004	9438.72
CISY	2	47.88	0.99	1.02	Citrate synthase, mitochondrial OS=Homo sapiens GN=CS PE=1 SV=2	1.83e+004	1.79e+004
TITIN	2	46.83	0.03	1.58	Titin OS=Homo sapiens GN=TTN PE=1 SV=4	1.89e+004	2.98e+004
THUM3	2	45.64	0.02	5.11	THUMP domain-containing protein 3 OS=Homo sapiens GN=THUMPD3 PE=1 SV=1	1.08e+004	5.52e+004
CRKL	2	45.53	0.74	1.71	Crk-like protein OS=Homo sapiens GN=CRKL PE=1 SV=1	1.45e+004	2.48e+004
ADNP	2	45.47	0.11	4.42	Activity-dependent neuroprotector homeobox protein OS=Homo sapiens GN=ADNP PE=1 SV=1	3880.66	1.72e+004
SC24C	2	45.44	0.07	3.28	Protein transport protein Sec24C OS=Homo sapiens GN=SEC24C PE=1 SV=3	3138.24	1.03e+004
MZT2B	2	44.98	0.05	1.92	Mitotic-spindle organizing protein 2B OS=Homo sapiens GN=MZT2B PE=1 SV=1	5832.67	1.12e+004
RT02	2	44.96	0.03	3.23	28S ribosomal protein S2, mitochondrial OS=Homo sapiens GN=MRPS2 PE=1 SV=1	3921.17	1.27e+004
PPIL1	2	44.88	0.07	2.54	Peptidyl-prolyl cis-trans isomerase-like 1 OS=Homo sapiens GN=PPIL1 PE=1 SV=1	1.56e+004	3.95e+004
PTN14	2	44.83	0.05	1.99	Tyrosine-protein phosphatase non-receptor type 14 OS=Homo sapiens GN=PTPN14 PE=1 SV=2	8437.77	1.68e+004
AGM1	2	44.80	0.68	1.10	Phosphoacetylglucosamine mutase OS=Homo sapiens GN=PGM3 PE=1 SV=1	2.08e+004	2.30e+004
PGK1	2	44.79	0.30	2.42	Phosphoglycerate kinase 1 OS=Homo sapiens GN=PGK1 PE=1 SV=3	6.97e+004	2.88e+004
EMC3	2	44.65	0.01	3.98	ER membrane protein complex subunit 3 OS=Homo sapiens GN=EMC3 PE=1 SV=3	4.58e+004	1.82e+005
RSU1	2	44.42	0.39	1.86	Ras suppressor protein 1 OS=Homo sapiens GN=RSU1 PE=1 SV=3	6783.70	1.26e+004
HBS1L	2	43.90	0.05	2.55	HBS1-like protein OS=Homo sapiens GN=HBS1L PE=1 SV=1	3.99e+005	1.02e+006
PSB3	2	43.59	0.81	1.16	Proteasome subunit beta type-3 OS=Homo sapiens GN=PSMB3 PE=1 SV=2	6295.74	5410.14
SPT5H	2	43.43	8.81e-003	2.07	Transcription elongation factor SPT5 OS=Homo sapiens GN=SUPT5H PE=1 SV=1	6751.99	1.40e+004
AN30A	2	43.34	0.06	1.97	Ankyrin repeat domain-containing protein 30A OS=Homo sapiens GN=ANKRD30A PE=1 SV=3	1.83e+004	3.61e+004
CALR	2	43.15	0.68	1.12	Calreticulin OS=Homo sapiens GN=CALR PE=1 SV=1	3.18e+004	3.55e+004
TAU	2	42.41	0.14	3.37	Microtubule-associated protein tau OS=Homo sapiens GN=MAPT PE=1 SV=5	3.08e+004	1.04e+005
IF172	2	41.25	4.39e-003	3.93	Intraflagellar transport protein 172 homolog OS=Homo sapiens GN=IFT172 PE=1 SV=2	8.74e+004	3.43e+005
PLPL8	2	40.11	0.20	2.78	Calcium-independent phospholipase A2- gamma OS=Homo sapiens GN=PNPLA8 PE=1 SV=1	3.95e+005	1.10e+006
DHB12	2	39.91	0.17	2.99	Estradiol 17-beta-dehydrogenase 12 OS=Homo sapiens GN=HSD17B12 PE=1 SV=2	1.02e+004	3.05e+004
DYN3	2	38.81	0.13	3.68	Dynamin-3 OS=Homo sapiens GN=DNM3 PE=1 SV=4	1.53e+004	5.64e+004
MIRO2	2	38.70	0.19	2.22	Mitochondrial Rho GTPase 2 OS=Homo sapiens GN=RHOT2 PE=1 SV=2	5923.62	1.32e+004
ASCC3	2	38.25	0.04	4.53	Activating signal cointegrator 1 complex subunit 3 OS=Homo sapiens GN=ASCC3 PE=1 SV=3	3.60e+004	1.63e+005
MTA2	2	37.23	0.13	2.24	Metastasis-associated protein MTA2 OS=Homo sapiens GN=MTA2 PE=1 SV=1	5310.31	1.19e+004
BRCC3	2	36.70	0.80	1.04	Lys-63-specific deubiquitinase BRCC36 OS=Homo sapiens GN=BRCC3 PE=1 SV=2	6577.55	6822.96
SRRM1	2	35.46	0.07	4.82	Serine/arginine repetitive matrix protein 1 OS=Homo sapiens GN=SRRM1 PE=1 SV=2	5743.45	2.77e+004
MKRN2	2	35.44	0.03	2.88	Probable E3 ubiquitin-protein ligase makorin- 2 OS=Homo sapiens GN=MKRN2 PE=1 SV=2	2.18e+004	6.29e+004
K1109	2	35.44	0.11	2.68	Uncharacterized protein KIAA1109 OS=Homo sapiens GN=KIAA1109 PE=1 SV=2	2.55e+004	6.83e+004
EXOS7	2	35.30	0.15	4.73	Exosome complex component RRP42 OS=Homo sapiens GN=EXOSC7 PE=1 SV=3	2.51e+004	1.19e+005
HDAC2	2	34.64	0.17	2.07	Histone deacetylase 2 OS=Homo sapiens GN=HDAC2 PE=1 SV=2	2.80e+004	5.78e+004
KITH	2	34.54	0.32	1.98	Thymidine kinase, cytosolic OS=Homo sapiens GN=TK1 PE=1 SV=2	9758.69	1.94e+004
K1377	2	34.12	0.18	2.09	Uncharacterized protein KIAA1377 OS=Homo sapiens GN=KIAA1377 PE=1 SV=3	1.62e+004	3.38e+004
EPIPL	2	34.05	0.50	2.26	Epiplakin OS=Homo sapiens GN=EPPK1 PE=1 SV=2	6460.10	1.46e+004

## Sheet: TABLE S1B (Experiment 2
Accession	Peptides	Score	Anova (p)*	Fold	Description	Average Normalised Abundances
	WT (Delta9)					WT	Delta9
PRKDC_HUMAN	143 (143)	8323.00	0.04	1.84	DNA-dependent protein kinase catalytic subunit OS=Homo sapiens GN=PRKDC PE=1 SV=3	2.39e+007	4.40e+007
TIF1B_HUMAN	104 (104)	7213.40	5.08e-003	2.64	Transcription intermediary factor 1-beta OS=Homo sapiens GN=TRIM28 PE=1 SV=5	5.39e+008	1.42e+009
RBP2_HUMAN	117 (87)	7102.93	1.01e-003	2.39	E3 SUMO-protein ligase RanBP2 OS=Homo sapiens GN=RANBP2 PE=1 SV=2	1.76e+007	4.21e+007
CUL3_HUMAN	95 (95)	6717.88	0.90	1.01	Cullin-3 OS=Homo sapiens GN=CUL3 PE=1 SV=2	2.11e+008	2.13e+008
HSP71_HUMAN	54 (54)	5467.90	0.05	1.99	Heat shock 70 kDa protein 1A/1B OS=Homo sapiens GN=HSPA1A PE=1 SV=5	1.12e+008	2.23e+008
CAND1_HUMAN	75 (75)	5301.78	3.79e-003	9.65	Cullin-associated NEDD8-dissociated protein 1 OS=Homo sapiens GN=CAND1 PE=1 SV=2	1.65e+008	1.71e+007
TBB5_HUMAN	49 (49)	4197.62	2.76e-003	2.73	Tubulin beta chain OS=Homo sapiens GN=TUBB PE=1 SV=2	1.79e+008	4.90e+008
PYR1_HUMAN	63 (63)	3763.03	5.43e-003	2.41	CAD protein OS=Homo sapiens GN=CAD PE=1 SV=3	5.19e+006	1.25e+007
MYH9_HUMAN	55 (51)	3575.89	0.08	3.22	Myosin-9 OS=Homo sapiens GN=MYH9 PE=1 SV=4	2.33e+006	7.50e+006
GRP75_HUMAN	40 (40)	3563.23	0.15	1.87	Stress-70 protein, mitochondrial OS=Homo sapiens GN=HSPA9 PE=1 SV=2	1.37e+007	2.55e+007
DYHC1_HUMAN	69 (69)	3386.73	0.04	2.03	Cytoplasmic dynein 1 heavy chain 1 OS=Homo sapiens GN=DYNC1H1 PE=1 SV=5	2.84e+006	5.77e+006
TBA1C_HUMAN	42 (42)	3283.61	0.01	2.82	Tubulin alpha-1C chain OS=Homo sapiens GN=TUBA1C PE=1 SV=1	1.12e+008	3.17e+008
GRP78_HUMAN	41 (41)	3046.23	3.14e-003	2.32	78 kDa glucose-regulated protein OS=Homo sapiens GN=HSPA5 PE=1 SV=2	8.15e+006	1.89e+007
GCN1L_HUMAN	52 (52)	2805.32	0.08	1.91	Translational activator GCN1 OS=Homo sapiens GN=GCN1L1 PE=1 SV=6	2.97e+006	5.66e+006
ZNFX1_HUMAN	48 (48)	2787.55	0.41	1.41	NFX1-type zinc finger-containing protein 1 OS=Homo sapiens GN=ZNFX1 PE=1 SV=2	6.06e+006	8.56e+006
IQGA2_HUMAN	45 (45)	2737.07	0.07	2.36	Ras GTPase-activating-like protein IQGAP2 OS=Homo sapiens GN=IQGAP2 PE=1 SV=4	2.23e+006	5.26e+006
NU153_HUMAN	43 (43)	2649.01	4.11e-005	3.13	Nuclear pore complex protein Nup153 OS=Homo sapiens GN=NUP153 PE=1 SV=2	6.78e+006	2.12e+007
RAGP1_HUMAN	36 (36)	2647.34	0.40	1.54	Ran GTPase-activating protein 1 OS=Homo sapiens GN=RANGAP1 PE=1 SV=1	7.88e+006	1.22e+007
USP9X_HUMAN	48 (48)	2576.61	0.05	2.07	Probable ubiquitin carboxyl-terminal hydrolase FAF-X OS=Homo sapiens GN=USP9X PE=1 SV=3	3.94e+006	8.18e+006
IRS4_HUMAN	40 (39)	2546.35	0.02	1.76	Insulin receptor substrate 4 OS=Homo sapiens GN=IRS4 PE=1 SV=1	1.06e+007	1.86e+007
IPO5_HUMAN	35 (35)	2436.51	3.08e-003	2.71	Importin-5 OS=Homo sapiens GN=IPO5 PE=1 SV=4	4.23e+006	1.15e+007
UBR5_HUMAN	48 (48)	2426.59	7.83e-003	2.43	E3 ubiquitin-protein ligase UBR5 OS=Homo sapiens GN=UBR5 PE=1 SV=2	2.26e+006	5.49e+006
TRIM9_HUMAN	38 (38)	2404.28	0.10	2.23	E3 ubiquitin-protein ligase TRIM9 OS=Homo sapiens GN=TRIM9 PE=1 SV=1	2.78e+007	6.22e+007
CUL5_HUMAN	42 (42)	2357.60	0.03	1.71	Cullin-5 OS=Homo sapiens GN=CUL5 PE=1 SV=4	7.99e+006	1.37e+007
PML_HUMAN	41 (41)	2355.74	3.00e-003	2.61	Protein PML OS=Homo sapiens GN=PML PE=1 SV=3	9.03e+006	2.36e+007
TUT4_HUMAN	47 (47)	2308.47	2.84e-003	2.15	Terminal uridylyltransferase 4 OS=Homo sapiens GN=ZCCHC11 PE=1 SV=3	3.00e+006	6.45e+006
FAS_HUMAN	48 (48)	2286.49	5.86e-003	2.11	Fatty acid synthase OS=Homo sapiens GN=FASN PE=1 SV=3	2.10e+006	4.43e+006
ZC3HE_HUMAN	33 (33)	2176.78	0.03	2.66	Zinc finger CCCH domain-containing protein 14 OS=Homo sapiens GN=ZC3H14 PE=1 SV=1	6.30e+006	1.67e+007
IMB1_HUMAN	29 (29)	2142.36	4.83e-003	2.40	Importin subunit beta-1 OS=Homo sapiens GN=KPNB1 PE=1 SV=2	7.57e+006	1.82e+007
TRI25_HUMAN	38 (38)	2133.35	3.25e-003	2.30	E3 ubiquitin/ISG15 ligase TRIM25 OS=Homo sapiens GN=TRIM25 PE=1 SV=2	8.04e+006	1.85e+007
TCPA_HUMAN	26 (26)	2056.03	0.04	2.37	T-complex protein 1 subunit alpha OS=Homo sapiens GN=TCP1 PE=1 SV=1	4.97e+006	1.18e+007
MSH6_HUMAN	34 (34)	1945.10	0.07	2.11	DNA mismatch repair protein Msh6 OS=Homo sapiens GN=MSH6 PE=1 SV=2	3.94e+006	8.31e+006
LRP4_HUMAN	32 (32)	1932.59	7.80e-003	2.55	Low-density lipoprotein receptor-related protein 4 OS=Homo sapiens GN=LRP4 PE=1 SV=4	1.04e+006	2.66e+006
CSN4_HUMAN	23 (22)	1900.00	0.01	5.66	COP9 signalosome complex subunit 4 OS=Homo sapiens GN=COPS4 PE=1 SV=1	4.84e+006	8.54e+005
HNRPM_HUMAN	31 (31)	1864.90	0.02	2.07	Heterogeneous nuclear ribonucleoprotein M OS=Homo sapiens GN=HNRNPM PE=1 SV=3	2.17e+006	4.51e+006
MYCB2_HUMAN	47 (47)	1854.38	0.68	1.07	E3 ubiquitin-protein ligase MYCBP2 OS=Homo sapiens GN=MYCBP2 PE=1 SV=3	2.14e+006	2.28e+006
AT1A1_HUMAN	26 (26)	1816.51	0.10	2.18	Sodium/potassium-transporting ATPase subunit alpha-1 OS=Homo sapiens GN=ATP1A1 PE=1 SV=1	2.68e+006	5.83e+006
FRAS1_HUMAN	35 (35)	1814.62	0.08	2.13	Extracellular matrix protein FRAS1 OS=Homo sapiens GN=FRAS1 PE=1 SV=2	1.79e+006	3.83e+006
ROCK1_HUMAN	38 (38)	1802.86	0.06	2.16	Rho-associated protein kinase 1 OS=Homo sapiens GN=ROCK1 PE=1 SV=1	1.63e+006	3.51e+006
POGK_HUMAN	26 (26)	1741.13	0.10	2.36	Pogo transposable element with KRAB domain OS=Homo sapiens GN=POGK PE=1 SV=2	1.03e+007	2.43e+007
TRI65_HUMAN	22 (22)	1725.53	0.11	2.78	Tripartite motif-containing protein 65 OS=Homo sapiens GN=TRIM65 PE=1 SV=3	1.76e+007	4.89e+007
NOTC2_HUMAN	23 (22)	1721.48	0.04	2.16	Neurogenic locus notch homolog protein 2 OS=Homo sapiens GN=NOTCH2 PE=1 SV=3	2.63e+006	5.69e+006
TRI33_HUMAN	27 (26)	1697.72	0.11	2.13	E3 ubiquitin-protein ligase TRIM33 OS=Homo sapiens GN=TRIM33 PE=1 SV=3	4.92e+006	1.05e+007
UHRF1_HUMAN	26 (26)	1694.64	1.02e-003	2.21	E3 ubiquitin-protein ligase UHRF1 OS=Homo sapiens GN=UHRF1 PE=1 SV=1	2.07e+006	4.57e+006
AGRIN_HUMAN	25 (25)	1685.16	0.02	2.34	Agrin OS=Homo sapiens GN=AGRN PE=1 SV=5	2.62e+006	6.14e+006
MSH2_HUMAN	30 (30)	1682.76	0.01	2.40	DNA mismatch repair protein Msh2 OS=Homo sapiens GN=MSH2 PE=1 SV=1	1.92e+006	4.61e+006
NT5D2_HUMAN	25 (25)	1672.85	0.02	2.84	5'-nucleotidase domain-containing protein 2 OS=Homo sapiens GN=NT5DC2 PE=1 SV=1	1.12e+007	3.18e+007
ZYX_HUMAN	24 (24)	1667.09	0.02	2.87	Zyxin OS=Homo sapiens GN=ZYX PE=1 SV=1	2.14e+007	6.16e+007
ATPA_HUMAN	21 (21)	1646.50	3.09e-003	2.59	ATP synthase subunit alpha, mitochondrial OS=Homo sapiens GN=ATP5A1 PE=1 SV=1	2.55e+006	6.62e+006
MYH10_HUMAN	32 (29)	1638.30	0.10	3.58	Myosin-10 OS=Homo sapiens GN=MYH10 PE=1 SV=3	8.25e+005	2.95e+006
RCN2_HUMAN	18 (18)	1631.47	0.30	1.54	Reticulocalbin-2 OS=Homo sapiens GN=RCN2 PE=1 SV=1	4.48e+006	6.90e+006
DPOD1_HUMAN	30 (30)	1623.98	0.01	1.97	DNA polymerase delta catalytic subunit OS=Homo sapiens GN=POLD1 PE=1 SV=2	3.22e+006	6.34e+006
EF1A1_HUMAN	26 (26)	1619.52	0.01	2.25	Elongation factor 1-alpha 1 OS=Homo sapiens GN=EEF1A1 PE=1 SV=1	1.35e+007	3.03e+007
2AAA_HUMAN	23 (23)	1613.25	0.19	2.12	Serine/threonine-protein phosphatase 2A 65 kDa regulatory subunit A alpha isoform OS=Homo sapiens GN=PPP2R1A PE=1 SV=4	4.23e+006	8.97e+006
TBK1_HUMAN	27 (27)	1610.72	0.02	2.52	Serine/threonine-protein kinase TBK1 OS=Homo sapiens GN=TBK1 PE=1 SV=1	2.76e+006	6.96e+006
CAN15_HUMAN	29 (29)	1599.79	7.31e-003	2.69	Calpain-15 OS=Homo sapiens GN=CAPN15 PE=1 SV=1	3.16e+006	8.49e+006
NFKB2_HUMAN	28 (28)	1588.25	0.06	3.01	Nuclear factor NF-kappa-B p100 subunit OS=Homo sapiens GN=NFKB2 PE=1 SV=4	4.59e+006	1.38e+007
MEGF8_HUMAN	24 (24)	1578.03	1.95e-003	1.98	Multiple epidermal growth factor-like domains protein 8 OS=Homo sapiens GN=MEGF8 PE=1 SV=2	1.11e+006	2.19e+006
TRI18_HUMAN	24 (24)	1570.74	0.19	1.72	E3 ubiquitin-protein ligase Midline-1 OS=Homo sapiens GN=MID1 PE=1 SV=1	1.22e+007	2.10e+007
RUVB2_HUMAN	27 (27)	1565.76	0.02	2.07	RuvB-like 2 OS=Homo sapiens GN=RUVBL2 PE=1 SV=3	4.53e+006	9.39e+006
AIFM1_HUMAN	30 (30)	1565.63	0.01	2.30	Apoptosis-inducing factor 1, mitochondrial OS=Homo sapiens GN=AIFM1 PE=1 SV=1	7.39e+006	1.70e+007
FANCJ_HUMAN	35 (35)	1551.50	9.69e-004	2.50	Fanconi anemia group J protein OS=Homo sapiens GN=BRIP1 PE=1 SV=1	7.00e+005	1.75e+006
DDB1_HUMAN	33 (33)	1544.61	0.04	3.03	DNA damage-binding protein 1 OS=Homo sapiens GN=DDB1 PE=1 SV=1	1.20e+006	3.63e+006
CH60_HUMAN	23 (21)	1544.48	0.02	2.27	60 kDa heat shock protein, mitochondrial OS=Homo sapiens GN=HSPD1 PE=1 SV=2	1.60e+006	3.64e+006
TRI47_HUMAN	18 (18)	1542.77	0.29	1.62	Tripartite motif-containing protein 47 OS=Homo sapiens GN=TRIM47 PE=1 SV=2	7.29e+006	1.18e+007
RNF31_HUMAN	23 (23)	1534.93	0.05	2.86	E3 ubiquitin-protein ligase RNF31 OS=Homo sapiens GN=RNF31 PE=1 SV=1	3.22e+006	9.23e+006
TRAF2_HUMAN	24 (24)	1524.61	8.23e-003	2.74	TNF receptor-associated factor 2 OS=Homo sapiens GN=TRAF2 PE=1 SV=2	9.41e+006	2.58e+007
RUFY3_HUMAN	21 (21)	1517.70	2.33e-003	2.53	Protein RUFY3 OS=Homo sapiens GN=RUFY3 PE=1 SV=1	3.50e+006	8.85e+006
TRIM4_HUMAN	22 (22)	1508.82	0.11	1.74	Tripartite motif-containing protein 4 OS=Homo sapiens GN=TRIM4 PE=2 SV=2	3.42e+006	5.94e+006
RGPD8_HUMAN	33 (2)	1505.27	0.03	1.95	RANBP2-like and GRIP domain-containing protein 8 OS=Homo sapiens GN=RGPD8 PE=1 SV=2	2.89e+006	5.62e+006
NFXL1_HUMAN	15 (15)	1484.88	1.90e-003	2.79	NF-X1-type zinc finger protein NFXL1 OS=Homo sapiens GN=NFXL1 PE=1 SV=2	2.83e+006	7.89e+006
KLH42_HUMAN	22 (22)	1472.26	0.02	2.33	Kelch-like protein 42 OS=Homo sapiens GN=KLHL42 PE=1 SV=2	3.79e+006	8.84e+006
SYMC_HUMAN	22 (22)	1461.44	0.10	2.21	Methionine--tRNA ligase, cytoplasmic OS=Homo sapiens GN=MARS PE=1 SV=2	2.53e+006	5.60e+006
EF2_HUMAN	26 (24)	1456.12	0.05	2.34	Elongation factor 2 OS=Homo sapiens GN=EEF2 PE=1 SV=4	2.98e+006	6.95e+006
GLYM_HUMAN	22 (22)	1453.12	0.02	2.15	Serine hydroxymethyltransferase, mitochondrial OS=Homo sapiens GN=SHMT2 PE=1 SV=3	1.79e+006	3.85e+006
EFTU_HUMAN	24 (24)	1447.61	5.35e-003	2.68	Elongation factor Tu, mitochondrial OS=Homo sapiens GN=TUFM PE=1 SV=2	3.24e+006	8.68e+006
CHD4_HUMAN	27 (27)	1436.11	4.68e-003	2.69	Chromodomain-helicase-DNA-binding protein 4 OS=Homo sapiens GN=CHD4 PE=1 SV=2	9.05e+005	2.44e+006
HS90A_HUMAN	26 (26)	1435.78	0.33	1.69	Heat shock protein HSP 90-alpha OS=Homo sapiens GN=HSP90AA1 PE=1 SV=5	1.85e+006	3.11e+006
TES_HUMAN	27 (27)	1408.15	4.90e-003	2.41	Testin OS=Homo sapiens GN=TES PE=1 SV=1	6.17e+006	1.49e+007
DICER_HUMAN	28 (27)	1406.90	0.02	2.53	Endoribonuclease Dicer OS=Homo sapiens GN=DICER1 PE=1 SV=3	9.65e+005	2.44e+006
ARHG2_HUMAN	24 (24)	1404.54	0.01	2.50	Rho guanine nucleotide exchange factor 2 OS=Homo sapiens GN=ARHGEF2 PE=1 SV=4	7.94e+005	1.98e+006
TRAD1_HUMAN	17 (17)	1401.47	0.13	2.08	TRAF-type zinc finger domain-containing protein 1 OS=Homo sapiens GN=TRAFD1 PE=1 SV=1	7.52e+006	1.56e+007
DESP_HUMAN	29 (29)	1397.96	1.93e-003	2.27	Desmoplakin OS=Homo sapiens GN=DSP PE=1 SV=3	5.64e+005	1.28e+006
NUCL_HUMAN	20 (20)	1391.35	0.03	2.40	Nucleolin OS=Homo sapiens GN=NCL PE=1 SV=3	1.20e+006	2.88e+006
PR14L_HUMAN	27 (27)	1388.44	0.16	2.71	Protein PRR14L OS=Homo sapiens GN=PRR14L PE=1 SV=1	2.13e+006	5.78e+006
UBP19_HUMAN	25 (25)	1387.12	0.10	1.60	Ubiquitin carboxyl-terminal hydrolase 19 OS=Homo sapiens GN=USP19 PE=1 SV=2	2.72e+006	4.34e+006
MAP1B_HUMAN	26 (26)	1386.85	0.11	1.82	Microtubule-associated protein 1B OS=Homo sapiens GN=MAP1B PE=1 SV=2	1.33e+006	2.43e+006
HUWE1_HUMAN	27 (27)	1378.10	0.08	2.42	E3 ubiquitin-protein ligase HUWE1 OS=Homo sapiens GN=HUWE1 PE=1 SV=3	1.20e+006	2.92e+006
PRP8_HUMAN	29 (29)	1361.99	0.09	2.07	Pre-mRNA-processing-splicing factor 8 OS=Homo sapiens GN=PRPF8 PE=1 SV=2	1.17e+006	2.42e+006
ZN646_HUMAN	19 (19)	1342.83	0.06	1.96	Zinc finger protein 646 OS=Homo sapiens GN=ZNF646 PE=1 SV=1	2.30e+006	4.50e+006
ACTB_HUMAN	19 (19)	1342.33	5.47e-003	2.56	Actin, cytoplasmic 1 OS=Homo sapiens GN=ACTB PE=1 SV=1	2.70e+006	6.92e+006
CUL2_HUMAN	27 (27)	1341.86	0.06	2.25	Cullin-2 OS=Homo sapiens GN=CUL2 PE=1 SV=2	1.90e+006	4.27e+006
KLHL9_HUMAN	23 (23)	1339.69	8.25e-003	2.55	Kelch-like protein 9 OS=Homo sapiens GN=KLHL9 PE=1 SV=2	3.96e+006	1.01e+007
PASK_HUMAN	23 (23)	1312.20	0.12	1.49	PAS domain-containing serine/threonine-protein kinase OS=Homo sapiens GN=PASK PE=1 SV=3	2.10e+006	3.14e+006
NDUS1_HUMAN	23 (23)	1311.66	3.53e-003	2.56	NADH-ubiquinone oxidoreductase 75 kDa subunit, mitochondrial OS=Homo sapiens GN=NDUFS1 PE=1 SV=3	5.79e+005	1.48e+006
CUL1_HUMAN	23 (23)	1305.86	0.02	3.02	Cullin-1 OS=Homo sapiens GN=CUL1 PE=1 SV=2	8.78e+005	2.65e+006
TRI36_HUMAN	23 (23)	1297.65	0.04	2.77	E3 ubiquitin-protein ligase TRIM36 OS=Homo sapiens GN=TRIM36 PE=2 SV=2	1.31e+006	3.62e+006
LRSM1_HUMAN	24 (24)	1294.26	0.05	2.64	E3 ubiquitin-protein ligase LRSAM1 OS=Homo sapiens GN=LRSAM1 PE=1 SV=1	1.32e+006	3.49e+006
KBTB7_HUMAN	21 (21)	1280.95	0.36	1.09	Kelch repeat and BTB domain-containing protein 7 OS=Homo sapiens GN=KBTBD7 PE=1 SV=1	5.60e+006	5.13e+006
ATPB_HUMAN	18 (18)	1273.44	0.11	2.55	ATP synthase subunit beta, mitochondrial OS=Homo sapiens GN=ATP5B PE=1 SV=3	2.23e+006	5.68e+006
ANM5_HUMAN	20 (20)	1273.05	0.03	2.22	Protein arginine N-methyltransferase 5 OS=Homo sapiens GN=PRMT5 PE=1 SV=4	8.09e+006	1.80e+007
LRP1_HUMAN	28 (28)	1272.69	3.70e-003	2.31	Prolow-density lipoprotein receptor-related protein 1 OS=Homo sapiens GN=LRP1 PE=1 SV=2	6.56e+005	1.52e+006
HNRPK_HUMAN	23 (23)	1271.28	0.01	2.58	Heterogeneous nuclear ribonucleoprotein K OS=Homo sapiens GN=HNRNPK PE=1 SV=1	1.76e+006	4.53e+006
IMA1_HUMAN	16 (16)	1266.60	4.20e-003	2.15	Importin subunit alpha-1 OS=Homo sapiens GN=KPNA2 PE=1 SV=1	4.51e+006	9.72e+006
ZNF8_HUMAN	18 (18)	1265.04	2.43e-004	2.20	Zinc finger protein 8 OS=Homo sapiens GN=ZNF8 PE=1 SV=2	1.08e+007	2.39e+007
VPRBP_HUMAN	25 (25)	1261.49	0.04	2.27	Protein VPRBP OS=Homo sapiens GN=VPRBP PE=1 SV=3	1.27e+006	2.89e+006
TRIM2_HUMAN	21 (21)	1256.35	0.33	1.54	Tripartite motif-containing protein 2 OS=Homo sapiens GN=TRIM2 PE=1 SV=1	1.20e+006	1.86e+006
MBB1A_HUMAN	24 (24)	1252.29	0.12	2.13	Myb-binding protein 1A OS=Homo sapiens GN=MYBBP1A PE=1 SV=2	1.63e+006	3.47e+006
PXDN_HUMAN	24 (24)	1247.91	2.74e-003	1.91	Peroxidasin homolog OS=Homo sapiens GN=PXDN PE=1 SV=2	1.29e+006	2.46e+006
PSME3_HUMAN	18 (18)	1241.68	4.96e-003	2.64	Proteasome activator complex subunit 3 OS=Homo sapiens GN=PSME3 PE=1 SV=1	1.87e+006	4.92e+006
TRAF3_HUMAN	23 (23)	1234.95	5.70e-003	2.60	TNF receptor-associated factor 3 OS=Homo sapiens GN=TRAF3 PE=1 SV=2	9.22e+005	2.40e+006
IBTK_HUMAN	26 (26)	1221.15	0.01	3.69	Inhibitor of Bruton tyrosine kinase OS=Homo sapiens GN=IBTK PE=1 SV=3	6.69e+005	2.47e+006
MTMR3_HUMAN	25 (25)	1218.60	0.02	2.48	Myotubularin-related protein 3 OS=Homo sapiens GN=MTMR3 PE=1 SV=3	1.43e+006	3.55e+006
INP4A_HUMAN	19 (19)	1211.01	4.40e-004	2.32	Type I inositol 3,4-bisphosphate 4-phosphatase OS=Homo sapiens GN=INPP4A PE=1 SV=1	1.09e+006	2.52e+006
NUP93_HUMAN	20 (20)	1207.68	0.28	2.47	Nuclear pore complex protein Nup93 OS=Homo sapiens GN=NUP93 PE=1 SV=2	1.68e+006	4.14e+006
LAMA5_HUMAN	22 (22)	1195.45	0.01	2.20	Laminin subunit alpha-5 OS=Homo sapiens GN=LAMA5 PE=1 SV=8	7.62e+005	1.68e+006
IMA7_HUMAN	16 (16)	1192.93	0.05	2.00	Importin subunit alpha-7 OS=Homo sapiens GN=KPNA6 PE=1 SV=1	4.44e+006	8.91e+006
TIF1A_HUMAN	18 (17)	1178.35	1.36e-004	2.45	Transcription intermediary factor 1-alpha OS=Homo sapiens GN=TRIM24 PE=1 SV=3	9.16e+005	2.24e+006
K6PP_HUMAN	24 (24)	1176.31	5.49e-004	3.17	6-phosphofructokinase type C OS=Homo sapiens GN=PFKP PE=1 SV=2	1.03e+006	3.26e+006
ZMYM2_HUMAN	24 (24)	1166.89	0.15	3.23	Zinc finger MYM-type protein 2 OS=Homo sapiens GN=ZMYM2 PE=1 SV=1	1.70e+006	5.50e+006
KPYM_HUMAN	21 (21)	1165.44	0.07	2.01	Pyruvate kinase PKM OS=Homo sapiens GN=PKM PE=1 SV=4	2.23e+006	4.49e+006
U5S1_HUMAN	18 (17)	1160.43	0.05	1.84	116 kDa U5 small nuclear ribonucleoprotein component OS=Homo sapiens GN=EFTUD2 PE=1 SV=1	9.74e+005	1.79e+006
ZCCHV_HUMAN	15 (15)	1154.62	0.02	2.28	Zinc finger CCCH-type antiviral protein 1 OS=Homo sapiens GN=ZC3HAV1 PE=1 SV=3	7.12e+005	1.62e+006
TEN3_HUMAN	19 (19)	1150.44	0.36	1.48	Teneurin-3 OS=Homo sapiens GN=TENM3 PE=2 SV=3	9.24e+005	1.37e+006
ABLM1_HUMAN	24 (24)	1142.12	8.40e-004	2.74	Actin-binding LIM protein 1 OS=Homo sapiens GN=ABLIM1 PE=1 SV=3	1.63e+006	4.48e+006
FANCI_HUMAN	24 (24)	1138.80	8.55e-003	2.29	Fanconi anemia group I protein OS=Homo sapiens GN=FANCI PE=1 SV=4	6.63e+005	1.52e+006
SYEP_HUMAN	21 (21)	1137.08	5.00e-003	2.67	Bifunctional glutamate/proline--tRNA ligase OS=Homo sapiens GN=EPRS PE=1 SV=5	5.05e+005	1.35e+006
ECHA_HUMAN	19 (19)	1129.57	0.06	2.42	Trifunctional enzyme subunit alpha, mitochondrial OS=Homo sapiens GN=HADHA PE=1 SV=2	6.42e+005	1.55e+006
DNJA1_HUMAN	18 (16)	1126.50	0.05	2.81	DnaJ homolog subfamily A member 1 OS=Homo sapiens GN=DNAJA1 PE=1 SV=2	2.71e+006	7.60e+006
SC16A_HUMAN	25 (25)	1122.11	0.05	1.83	Protein transport protein Sec16A OS=Homo sapiens GN=SEC16A PE=1 SV=3	1.71e+006	3.14e+006
ANR27_HUMAN	20 (20)	1119.37	0.02	1.87	Ankyrin repeat domain-containing protein 27 OS=Homo sapiens GN=ANKRD27 PE=1 SV=2	8.77e+005	1.64e+006
ENOA_HUMAN	17 (17)	1111.13	0.21	2.93	Alpha-enolase OS=Homo sapiens GN=ENO1 PE=1 SV=2	6.23e+005	1.82e+006
SMC1A_HUMAN	27 (27)	1109.47	4.52e-003	2.23	Structural maintenance of chromosomes protein 1A OS=Homo sapiens GN=SMC1A PE=1 SV=2	5.43e+005	1.21e+006
HCFC1_HUMAN	20 (20)	1104.79	6.66e-003	2.23	Host cell factor 1 OS=Homo sapiens GN=HCFC1 PE=1 SV=2	1.08e+006	2.42e+006
LDLR_HUMAN	20 (19)	1103.73	0.06	2.06	Low-density lipoprotein receptor OS=Homo sapiens GN=LDLR PE=1 SV=1	4.03e+006	8.30e+006
GGNB2_HUMAN	17 (17)	1094.25	0.14	2.10	Gametogenetin-binding protein 2 OS=Homo sapiens GN=GGNBP2 PE=1 SV=1	5.49e+006	1.15e+007
PARP9_HUMAN	23 (23)	1091.87	0.01	2.51	Poly [ADP-ribose] polymerase 9 OS=Homo sapiens GN=PARP9 PE=1 SV=2	2.93e+006	7.35e+006
HNRPF_HUMAN	15 (13)	1088.61	0.09	2.08	Heterogeneous nuclear ribonucleoprotein F OS=Homo sapiens GN=HNRNPF PE=1 SV=3	5.78e+006	1.20e+007
ATD3A_HUMAN	21 (21)	1088.33	2.04e-003	2.08	ATPase family AAA domain-containing protein 3A OS=Homo sapiens GN=ATAD3A PE=1 SV=2	1.83e+006	3.82e+006
CPIN1_HUMAN	20 (20)	1084.23	0.23	1.50	Anamorsin OS=Homo sapiens GN=CIAPIN1 PE=1 SV=2	2.26e+007	3.40e+007
ADT2_HUMAN	19 (19)	1083.56	1.22e-003	2.51	ADP/ATP translocase 2 OS=Homo sapiens GN=SLC25A5 PE=1 SV=7	3.91e+006	9.82e+006
VIME_HUMAN	18 (18)	1081.47	0.06	3.87	Vimentin OS=Homo sapiens GN=VIM PE=1 SV=4	3.37e+005	1.30e+006
NFX1_HUMAN	20 (20)	1076.51	0.02	2.54	Transcriptional repressor NF-X1 OS=Homo sapiens GN=NFX1 PE=1 SV=2	1.99e+006	5.06e+006
C1QBP_HUMAN	14 (14)	1075.57	0.38	1.66	Complement component 1 Q subcomponent-binding protein, mitochondrial OS=Homo sapiens GN=C1QBP PE=1 SV=1	1.71e+007	2.85e+007
BIRC2_HUMAN	20 (20)	1063.57	1.66e-003	2.21	Baculoviral IAP repeat-containing protein 2 OS=Homo sapiens GN=BIRC2 PE=1 SV=2	1.23e+006	2.72e+006
DHE3_HUMAN	19 (19)	1055.03	0.04	2.04	Glutamate dehydrogenase 1, mitochondrial OS=Homo sapiens GN=GLUD1 PE=1 SV=2	1.35e+006	2.75e+006
RRP44_HUMAN	21 (21)	1053.60	8.44e-003	2.80	Exosome complex exonuclease RRP44 OS=Homo sapiens GN=DIS3 PE=1 SV=2	6.82e+005	1.91e+006
IRAK1_HUMAN	13 (13)	1043.57	0.03	2.50	Interleukin-1 receptor-associated kinase 1 OS=Homo sapiens GN=IRAK1 PE=1 SV=2	8.18e+005	2.05e+006
SAMH1_HUMAN	21 (21)	1038.10	0.01	2.06	Deoxynucleoside triphosphate triphosphohydrolase SAMHD1 OS=Homo sapiens GN=SAMHD1 PE=1 SV=2	1.53e+006	3.15e+006
CSN1_HUMAN	10 (10)	1034.11	0.05	5.97	COP9 signalosome complex subunit 1 OS=Homo sapiens GN=GPS1 PE=1 SV=4	5.46e+006	9.14e+005
PAXI_HUMAN	15 (15)	1033.08	0.28	1.96	Paxillin OS=Homo sapiens GN=PXN PE=1 SV=3	2.57e+006	5.04e+006
SKP1_HUMAN	12 (12)	1028.78	0.06	1.97	S-phase kinase-associated protein 1 OS=Homo sapiens GN=SKP1 PE=1 SV=2	9.81e+006	1.93e+007
XPO1_HUMAN	19 (19)	1025.97	0.06	2.81	Exportin-1 OS=Homo sapiens GN=XPO1 PE=1 SV=1	6.57e+005	1.84e+006
PCNT_HUMAN	26 (26)	1017.00	0.37	1.27	Pericentrin OS=Homo sapiens GN=PCNT PE=1 SV=4	1.01e+006	1.28e+006
HNRH1_HUMAN	16 (15)	1015.62	0.04	2.48	Heterogeneous nuclear ribonucleoprotein H OS=Homo sapiens GN=HNRNPH1 PE=1 SV=4	3.61e+006	8.95e+006
LRP8_HUMAN	17 (16)	1012.83	0.01	2.17	Low-density lipoprotein receptor-related protein 8 OS=Homo sapiens GN=LRP8 PE=1 SV=4	6.80e+005	1.47e+006
RUVB1_HUMAN	18 (18)	995.95	1.97e-003	2.29	RuvB-like 1 OS=Homo sapiens GN=RUVBL1 PE=1 SV=1	2.00e+006	4.58e+006
CBL_HUMAN	22 (22)	994.72	4.01e-003	2.23	E3 ubiquitin-protein ligase CBL OS=Homo sapiens GN=CBL PE=1 SV=2	1.46e+006	3.26e+006
TRI27_HUMAN	13 (12)	988.64	4.41e-003	2.58	Zinc finger protein RFP OS=Homo sapiens GN=TRIM27 PE=1 SV=1	2.21e+006	5.70e+006
KLH26_HUMAN	14 (14)	982.60	8.09e-003	2.55	Kelch-like protein 26 OS=Homo sapiens GN=KLHL26 PE=1 SV=2	5.80e+005	1.48e+006
IF4A1_HUMAN	16 (14)	975.35	0.12	3.18	Eukaryotic initiation factor 4A-I OS=Homo sapiens GN=EIF4A1 PE=1 SV=1	1.19e+006	3.79e+006
KLH12_HUMAN	17 (17)	972.32	6.50e-003	2.28	Kelch-like protein 12 OS=Homo sapiens GN=KLHL12 PE=1 SV=2	1.16e+006	2.66e+006
CSN2_HUMAN	16 (16)	969.32	2.47e-003	5.89	COP9 signalosome complex subunit 2 OS=Homo sapiens GN=COPS2 PE=1 SV=1	3.91e+006	6.63e+005
PCH2_HUMAN	18 (18)	964.48	0.08	2.41	Pachytene checkpoint protein 2 homolog OS=Homo sapiens GN=TRIP13 PE=1 SV=2	1.57e+006	3.78e+006
PSMD2_HUMAN	17 (17)	962.32	0.03	2.18	26S proteasome non-ATPase regulatory subunit 2 OS=Homo sapiens GN=PSMD2 PE=1 SV=3	1.28e+006	2.79e+006
TBKB1_HUMAN	16 (16)	960.03	0.01	2.27	TANK-binding kinase 1-binding protein 1 OS=Homo sapiens GN=TBKBP1 PE=1 SV=1	9.38e+005	2.13e+006
MYOME_HUMAN	19 (17)	958.25	1.68e-003	2.45	Myomegalin OS=Homo sapiens GN=PDE4DIP PE=1 SV=1	4.94e+005	1.21e+006
UNK_HUMAN	20 (18)	952.75	0.02	2.75	RING finger protein unkempt homolog OS=Homo sapiens GN=UNK PE=1 SV=2	6.90e+006	1.90e+007
XPOT_HUMAN	13 (13)	951.73	0.12	2.79	Exportin-T OS=Homo sapiens GN=XPOT PE=1 SV=2	3.85e+005	1.08e+006
MCM5_HUMAN	21 (20)	951.52	0.17	1.42	DNA replication licensing factor MCM5 OS=Homo sapiens GN=MCM5 PE=1 SV=5	1.13e+006	1.60e+006
DHX9_HUMAN	19 (19)	951.42	0.06	2.96	ATP-dependent RNA helicase A OS=Homo sapiens GN=DHX9 PE=1 SV=4	1.20e+006	3.56e+006
U520_HUMAN	15 (15)	939.80	8.90e-003	1.94	U5 small nuclear ribonucleoprotein 200 kDa helicase OS=Homo sapiens GN=SNRNP200 PE=1 SV=2	5.77e+005	1.12e+006
LAMC1_HUMAN	16 (16)	938.32	0.04	1.49	Laminin subunit gamma-1 OS=Homo sapiens GN=LAMC1 PE=1 SV=3	7.37e+005	1.10e+006
SERA_HUMAN	18 (18)	937.56	0.08	1.83	D-3-phosphoglycerate dehydrogenase OS=Homo sapiens GN=PHGDH PE=1 SV=4	1.69e+006	3.09e+006
SQSTM_HUMAN	13 (13)	932.13	0.08	1.91	Sequestosome-1 OS=Homo sapiens GN=SQSTM1 PE=1 SV=1	2.86e+006	5.45e+006
TCPG_HUMAN	17 (17)	930.84	0.15	2.46	T-complex protein 1 subunit gamma OS=Homo sapiens GN=CCT3 PE=1 SV=4	7.66e+005	1.89e+006
ZC3H4_HUMAN	19 (19)	930.18	0.01	2.09	Zinc finger CCCH domain-containing protein 4 OS=Homo sapiens GN=ZC3H4 PE=1 SV=3	1.16e+006	2.43e+006
DDX21_HUMAN	18 (15)	925.10	0.03	2.43	Nucleolar RNA helicase 2 OS=Homo sapiens GN=DDX21 PE=1 SV=5	1.31e+006	3.17e+006
FBN2_HUMAN	12 (12)	923.23	2.36e-003	2.60	Fibrillin-2 OS=Homo sapiens GN=FBN2 PE=1 SV=3	2.10e+006	5.46e+006
DTX3L_HUMAN	18 (18)	920.26	0.03	2.29	E3 ubiquitin-protein ligase DTX3L OS=Homo sapiens GN=DTX3L PE=1 SV=1	1.32e+006	3.03e+006
OAT_HUMAN	14 (14)	914.89	0.20	2.10	Ornithine aminotransferase, mitochondrial OS=Homo sapiens GN=OAT PE=1 SV=1	1.43e+006	3.00e+006
KIF4A_HUMAN	20 (20)	914.75	0.07	1.79	Chromosome-associated kinesin KIF4A OS=Homo sapiens GN=KIF4A PE=1 SV=3	6.35e+005	1.14e+006
SMC3_HUMAN	25 (25)	911.66	0.02	2.15	Structural maintenance of chromosomes protein 3 OS=Homo sapiens GN=SMC3 PE=1 SV=2	6.75e+005	1.45e+006
ARMC5_HUMAN	10 (10)	911.57	0.02	4.78	Armadillo repeat-containing protein 5 OS=Homo sapiens GN=ARMC5 PE=1 SV=2	3.15e+005	1.51e+006
LAMB1_HUMAN	15 (15)	911.49	0.13	2.23	Laminin subunit beta-1 OS=Homo sapiens GN=LAMB1 PE=1 SV=2	9.17e+005	2.05e+006
MS18A_HUMAN	9 (9)	901.65	6.56e-004	3.33	Protein Mis18-alpha OS=Homo sapiens GN=MIS18A PE=1 SV=1	3.40e+006	1.13e+007
RPB2_HUMAN	18 (18)	899.13	0.43	1.59	DNA-directed RNA polymerase II subunit RPB2 OS=Homo sapiens GN=POLR2B PE=1 SV=1	4.83e+005	7.69e+005
TRI32_HUMAN	16 (16)	898.30	0.01	2.86	E3 ubiquitin-protein ligase TRIM32 OS=Homo sapiens GN=TRIM32 PE=1 SV=2	4.33e+005	1.24e+006
TCPQ_HUMAN	16 (16)	889.59	7.00e-003	2.54	T-complex protein 1 subunit theta OS=Homo sapiens GN=CCT8 PE=1 SV=4	3.78e+005	9.59e+005
MPCP_HUMAN	16 (16)	882.78	0.07	1.96	Phosphate carrier protein, mitochondrial OS=Homo sapiens GN=SLC25A3 PE=1 SV=2	1.77e+006	3.47e+006
XPO2_HUMAN	17 (16)	876.75	0.19	1.78	Exportin-2 OS=Homo sapiens GN=CSE1L PE=1 SV=3	9.77e+005	1.74e+006
CACO2_HUMAN	18 (18)	876.62	0.03	2.55	Calcium-binding and coiled-coil domain-containing protein 2 OS=Homo sapiens GN=CALCOCO2 PE=1 SV=1	1.18e+006	3.01e+006
P5CS_HUMAN	17 (17)	875.07	0.07	2.02	Delta-1-pyrroline-5-carboxylate synthase OS=Homo sapiens GN=ALDH18A1 PE=1 SV=2	1.08e+006	2.17e+006
VLDLR_HUMAN	14 (14)	873.73	0.07	1.63	Very low-density lipoprotein receptor OS=Homo sapiens GN=VLDLR PE=1 SV=1	1.07e+006	1.75e+006
LTN1_HUMAN	17 (17)	869.46	0.14	1.85	E3 ubiquitin-protein ligase listerin OS=Homo sapiens GN=LTN1 PE=1 SV=6	6.67e+005	1.23e+006
LRP2_HUMAN	16 (16)	868.28	0.18	1.84	Low-density lipoprotein receptor-related protein 2 OS=Homo sapiens GN=LRP2 PE=1 SV=3	5.45e+005	1.00e+006
RIF1_HUMAN	15 (15)	867.72	9.98e-003	1.86	Telomere-associated protein RIF1 OS=Homo sapiens GN=RIF1 PE=1 SV=2	9.04e+005	1.68e+006
1433E_HUMAN	16 (16)	866.27	0.12	1.91	14-3-3 protein epsilon OS=Homo sapiens GN=YWHAE PE=1 SV=1	3.64e+006	6.96e+006
RN214_HUMAN	18 (17)	865.34	0.02	1.69	RING finger protein 214 OS=Homo sapiens GN=RNF214 PE=1 SV=2	1.01e+006	1.70e+006
DNJA2_HUMAN	16 (16)	862.20	0.23	2.31	DnaJ homolog subfamily A member 2 OS=Homo sapiens GN=DNAJA2 PE=1 SV=1	1.19e+007	2.74e+007
OST48_HUMAN	13 (13)	857.42	0.05	2.55	Dolichyl-diphosphooligosaccharide--protein glycosyltransferase 48 kDa subunit OS=Homo sapiens GN=DDOST PE=1 SV=4	7.99e+005	2.04e+006
EGLN1_HUMAN	18 (18)	855.70	0.03	1.59	Egl nine homolog 1 OS=Homo sapiens GN=EGLN1 PE=1 SV=1	3.66e+006	5.80e+006
UBP34_HUMAN	18 (18)	853.72	0.04	2.69	Ubiquitin carboxyl-terminal hydrolase 34 OS=Homo sapiens GN=USP34 PE=1 SV=2	3.61e+005	9.71e+005
CHFR_HUMAN	12 (12)	853.48	5.60e-003	2.54	E3 ubiquitin-protein ligase CHFR OS=Homo sapiens GN=CHFR PE=1 SV=2	2.87e+005	7.28e+005
LIMA1_HUMAN	16 (15)	844.27	1.39e-003	2.26	LIM domain and actin-binding protein 1 OS=Homo sapiens GN=LIMA1 PE=1 SV=1	5.24e+005	1.19e+006
PRS6B_HUMAN	13 (13)	843.38	0.06	2.61	26S protease regulatory subunit 6B OS=Homo sapiens GN=PSMC4 PE=1 SV=2	1.71e+006	4.47e+006
KCTD9_HUMAN	11 (10)	842.04	0.07	2.16	BTB/POZ domain-containing protein KCTD9 OS=Homo sapiens GN=KCTD9 PE=2 SV=1	2.61e+006	5.64e+006
BACH1_HUMAN	15 (14)	839.70	0.01	2.63	Transcription regulator protein BACH1 OS=Homo sapiens GN=BACH1 PE=1 SV=2	1.09e+006	2.86e+006
RNF14_HUMAN	9 (9)	839.39	0.42	1.62	E3 ubiquitin-protein ligase RNF14 OS=Homo sapiens GN=RNF14 PE=1 SV=1	5.43e+006	8.80e+006
LAMB2_HUMAN	18 (18)	835.79	0.03	2.09	Laminin subunit beta-2 OS=Homo sapiens GN=LAMB2 PE=1 SV=2	9.31e+005	1.95e+006
CMC2_HUMAN	15 (15)	835.09	0.09	1.96	Calcium-binding mitochondrial carrier protein Aralar2 OS=Homo sapiens GN=SLC25A13 PE=1 SV=2	1.45e+006	2.83e+006
RN114_HUMAN	15 (15)	834.09	0.12	3.94	E3 ubiquitin-protein ligase RNF114 OS=Homo sapiens GN=RNF114 PE=1 SV=1	9.83e+006	3.87e+007
Z3H7B_HUMAN	19 (19)	828.32	0.12	1.88	Zinc finger CCCH domain-containing protein 7B OS=Homo sapiens GN=ZC3H7B PE=1 SV=1	1.88e+006	3.53e+006
ELP1_HUMAN	14 (14)	827.87	0.06	2.29	Elongator complex protein 1 OS=Homo sapiens GN=IKBKAP PE=1 SV=3	1.45e+006	3.31e+006
PPIA_HUMAN	12 (12)	827.81	0.15	2.54	Peptidyl-prolyl cis-trans isomerase A OS=Homo sapiens GN=PPIA PE=1 SV=2	3.13e+006	7.94e+006
UBP11_HUMAN	16 (16)	827.44	0.10	2.19	Ubiquitin carboxyl-terminal hydrolase 11 OS=Homo sapiens GN=USP11 PE=1 SV=3	1.05e+006	2.29e+006
TELO2_HUMAN	13 (13)	824.23	0.02	2.11	Telomere length regulation protein TEL2 homolog OS=Homo sapiens GN=TELO2 PE=1 SV=2	9.16e+005	1.93e+006
ITB1_HUMAN	13 (12)	822.87	0.06	1.90	Integrin beta-1 OS=Homo sapiens GN=ITGB1 PE=1 SV=2	2.83e+006	5.39e+006
TCPB_HUMAN	15 (15)	822.01	0.05	2.76	T-complex protein 1 subunit beta OS=Homo sapiens GN=CCT2 PE=1 SV=4	3.22e+005	8.88e+005
RLA0_HUMAN	14 (14)	821.94	0.30	1.60	60S acidic ribosomal protein P0 OS=Homo sapiens GN=RPLP0 PE=1 SV=1	1.77e+006	2.83e+006
LASP1_HUMAN	14 (14)	819.63	0.01	2.06	LIM and SH3 domain protein 1 OS=Homo sapiens GN=LASP1 PE=1 SV=2	2.28e+006	4.70e+006
ZNHI2_HUMAN	10 (10)	819.49	5.18e-003	2.15	Zinc finger HIT domain-containing protein 2 OS=Homo sapiens GN=ZNHIT2 PE=1 SV=1	1.15e+006	2.48e+006
KCRB_HUMAN	12 (12)	813.36	0.18	2.82	Creatine kinase B-type OS=Homo sapiens GN=CKB PE=1 SV=1	5.75e+005	1.62e+006
RA54B_HUMAN	14 (14)	811.70	0.03	2.48	DNA repair and recombination protein RAD54B OS=Homo sapiens GN=RAD54B PE=1 SV=1	7.23e+005	1.79e+006
SOGA1_HUMAN	18 (18)	805.30	0.02	1.89	Protein SOGA1 OS=Homo sapiens GN=SOGA1 PE=1 SV=2	3.54e+005	6.71e+005
CALX_HUMAN	15 (15)	802.71	0.12	1.99	Calnexin OS=Homo sapiens GN=CANX PE=1 SV=2	3.02e+006	6.01e+006
PABP1_HUMAN	19 (19)	799.47	0.20	1.73	Polyadenylate-binding protein 1 OS=Homo sapiens GN=PABPC1 PE=1 SV=2	1.15e+006	1.99e+006
EP300_HUMAN	21 (10)	799.42	0.05	1.97	Histone acetyltransferase p300 OS=Homo sapiens GN=EP300 PE=1 SV=2	9.30e+005	1.84e+006
ADCK3_HUMAN	11 (11)	797.23	0.10	2.03	Chaperone activity of bc1 complex-like, mitochondrial OS=Homo sapiens GN=ADCK3 PE=1 SV=1	8.30e+005	1.68e+006
UHRF2_HUMAN	16 (16)	796.75	0.11	2.04	E3 ubiquitin-protein ligase UHRF2 OS=Homo sapiens GN=UHRF2 PE=1 SV=1	8.55e+005	1.74e+006
RS3_HUMAN	18 (18)	796.41	4.64e-003	2.31	40S ribosomal protein S3 OS=Homo sapiens GN=RPS3 PE=1 SV=2	1.02e+006	2.37e+006
ROCK2_HUMAN	18 (17)	794.57	0.63	1.16	Rho-associated protein kinase 2 OS=Homo sapiens GN=ROCK2 PE=1 SV=4	1.49e+006	1.73e+006
SORL_HUMAN	21 (21)	792.03	3.20e-003	2.00	Sortilin-related receptor OS=Homo sapiens GN=SORL1 PE=1 SV=2	6.27e+005	1.25e+006
MTNB_HUMAN	12 (12)	790.09	8.13e-003	2.68	Methylthioribulose-1-phosphate dehydratase OS=Homo sapiens GN=APIP PE=1 SV=1	2.94e+006	7.89e+006
RPN2_HUMAN	11 (11)	789.96	4.85e-003	2.67	Dolichyl-diphosphooligosaccharide--protein glycosyltransferase subunit 2 OS=Homo sapiens GN=RPN2 PE=1 SV=3	5.42e+005	1.45e+006
HMMR_HUMAN	15 (15)	785.86	1.02e-003	2.27	Hyaluronan mediated motility receptor OS=Homo sapiens GN=HMMR PE=1 SV=2	3.61e+005	8.21e+005
HS105_HUMAN	14 (14)	781.75	0.02	2.51	Heat shock protein 105 kDa OS=Homo sapiens GN=HSPH1 PE=1 SV=1	6.89e+005	1.73e+006
RO52_HUMAN	16 (13)	780.20	0.01	2.70	E3 ubiquitin-protein ligase TRIM21 OS=Homo sapiens GN=TRIM21 PE=1 SV=1	1.25e+006	3.38e+006
UBP7_HUMAN	20 (20)	780.17	0.13	2.71	Ubiquitin carboxyl-terminal hydrolase 7 OS=Homo sapiens GN=USP7 PE=1 SV=2	1.47e+006	4.00e+006
DBLOH_HUMAN	9 (9)	776.18	0.04	2.26	Diablo homolog, mitochondrial OS=Homo sapiens GN=DIABLO PE=1 SV=1	8.50e+005	1.92e+006
CO039_HUMAN	18 (18)	773.48	0.02	2.08	Uncharacterized protein C15orf39 OS=Homo sapiens GN=C15orf39 PE=1 SV=3	7.25e+005	1.51e+006
KLH22_HUMAN	15 (15)	770.15	0.65	1.06	Kelch-like protein 22 OS=Homo sapiens GN=KLHL22 PE=1 SV=2	1.40e+006	1.48e+006
NU133_HUMAN	15 (15)	768.46	6.90e-003	2.99	Nuclear pore complex protein Nup133 OS=Homo sapiens GN=NUP133 PE=1 SV=2	3.44e+005	1.03e+006
NOTC1_HUMAN	17 (16)	766.13	0.03	2.06	Neurogenic locus notch homolog protein 1 OS=Homo sapiens GN=NOTCH1 PE=1 SV=4	4.90e+005	1.01e+006
HNRPU_HUMAN	14 (14)	758.30	4.21e-003	2.56	Heterogeneous nuclear ribonucleoprotein U OS=Homo sapiens GN=HNRNPU PE=1 SV=6	5.48e+005	1.40e+006
IMA4_HUMAN	12 (9)	758.13	0.29	1.50	Importin subunit alpha-4 OS=Homo sapiens GN=KPNA3 PE=1 SV=2	1.64e+006	2.46e+006
DNJA3_HUMAN	13 (13)	755.42	0.01	2.22	DnaJ homolog subfamily A member 3, mitochondrial OS=Homo sapiens GN=DNAJA3 PE=1 SV=2	1.76e+006	3.91e+006
MILK1_HUMAN	17 (17)	755.22	0.03	2.68	MICAL-like protein 1 OS=Homo sapiens GN=MICALL1 PE=1 SV=2	4.68e+005	1.25e+006
2ABA_HUMAN	16 (16)	752.88	1.90e-003	2.76	Serine/threonine-protein phosphatase 2A 55 kDa regulatory subunit B alpha isoform OS=Homo sapiens GN=PPP2R2A PE=1 SV=1	1.41e+006	3.89e+006
IF5A1_HUMAN	12 (12)	751.59	0.08	2.55	Eukaryotic translation initiation factor 5A-1 OS=Homo sapiens GN=EIF5A PE=1 SV=2	2.34e+006	5.96e+006
XPO5_HUMAN	11 (11)	750.86	0.10	2.33	Exportin-5 OS=Homo sapiens GN=XPO5 PE=1 SV=1	5.76e+005	1.34e+006
SYLC_HUMAN	16 (16)	744.24	0.13	2.03	Leucine--tRNA ligase, cytoplasmic OS=Homo sapiens GN=LARS PE=1 SV=2	4.21e+005	8.54e+005
BTBD2_HUMAN	11 (8)	742.10	0.15	2.58	BTB/POZ domain-containing protein 2 OS=Homo sapiens GN=BTBD2 PE=1 SV=1	6.88e+005	1.78e+006
ZSWM8_HUMAN	16 (16)	738.20	1.88e-003	4.04	Zinc finger SWIM domain-containing protein 8 OS=Homo sapiens GN=ZSWIM8 PE=1 SV=1	2.82e+005	1.14e+006
NDUS2_HUMAN	14 (14)	736.49	0.07	2.43	NADH dehydrogenase [ubiquinone] iron-sulfur protein 2, mitochondrial OS=Homo sapiens GN=NDUFS2 PE=1 SV=2	7.24e+005	1.76e+006
BCD1_HUMAN	16 (16)	732.15	0.01	2.54	Box C/D snoRNA protein 1 OS=Homo sapiens GN=ZNHIT6 PE=1 SV=1	4.72e+005	1.20e+006
XRCC5_HUMAN	14 (14)	730.30	0.04	2.40	X-ray repair cross-complementing protein 5 OS=Homo sapiens GN=XRCC5 PE=1 SV=3	1.07e+006	2.56e+006
MCMBP_HUMAN	14 (14)	729.97	0.10	2.00	Mini-chromosome maintenance complex-binding protein OS=Homo sapiens GN=MCMBP PE=1 SV=2	9.80e+005	1.96e+006
TRAF6_HUMAN	14 (14)	728.13	0.05	2.94	TNF receptor-associated factor 6 OS=Homo sapiens GN=TRAF6 PE=1 SV=1	1.89e+006	5.55e+006
TRI11_HUMAN	15 (14)	725.59	6.01e-003	3.03	E3 ubiquitin-protein ligase TRIM11 OS=Homo sapiens GN=TRIM11 PE=1 SV=2	6.49e+005	1.97e+006
TRIP6_HUMAN	12 (12)	725.45	4.52e-003	2.34	Thyroid receptor-interacting protein 6 OS=Homo sapiens GN=TRIP6 PE=1 SV=3	2.34e+006	5.49e+006
MS18B_HUMAN	7 (7)	725.40	0.01	3.75	Protein Mis18-beta OS=Homo sapiens GN=OIP5 PE=1 SV=2	2.73e+006	1.02e+007
WDR82_HUMAN	12 (12)	718.92	0.04	3.02	WD repeat-containing protein 82 OS=Homo sapiens GN=WDR82 PE=1 SV=1	5.33e+005	1.61e+006
TCPE_HUMAN	10 (10)	717.98	0.10	2.21	T-complex protein 1 subunit epsilon OS=Homo sapiens GN=CCT5 PE=1 SV=1	7.56e+005	1.67e+006
CENPF_HUMAN	18 (18)	717.76	0.01	1.77	Centromere protein F OS=Homo sapiens GN=CENPF PE=1 SV=2	2.00e+005	3.53e+005
TIM50_HUMAN	11 (11)	716.42	4.08e-003	2.60	Mitochondrial import inner membrane translocase subunit TIM50 OS=Homo sapiens GN=TIMM50 PE=1 SV=2	2.87e+006	7.44e+006
TBG1_HUMAN	12 (12)	714.47	0.01	2.28	Tubulin gamma-1 chain OS=Homo sapiens GN=TUBG1 PE=1 SV=2	1.57e+006	3.58e+006
MTG8R_HUMAN	16 (13)	711.39	8.59e-003	2.49	Protein CBFA2T2 OS=Homo sapiens GN=CBFA2T2 PE=1 SV=1	4.89e+005	1.22e+006
UBE3C_HUMAN	11 (11)	710.41	0.03	1.96	Ubiquitin-protein ligase E3C OS=Homo sapiens GN=UBE3C PE=1 SV=3	5.57e+005	1.09e+006
CDK1_HUMAN	15 (14)	707.90	0.05	1.80	Cyclin-dependent kinase 1 OS=Homo sapiens GN=CDK1 PE=1 SV=3	1.29e+006	2.31e+006
Z324A_HUMAN	9 (7)	705.28	0.02	2.35	Zinc finger protein 324A OS=Homo sapiens GN=ZNF324 PE=2 SV=1	5.75e+005	1.35e+006
KLH21_HUMAN	13 (13)	703.79	0.01	3.67	Kelch-like protein 21 OS=Homo sapiens GN=KLHL21 PE=1 SV=4	5.05e+005	1.85e+006
TRI56_HUMAN	12 (12)	700.69	0.04	3.06	E3 ubiquitin-protein ligase TRIM56 OS=Homo sapiens GN=TRIM56 PE=1 SV=3	6.17e+005	1.89e+006
KLH15_HUMAN	13 (13)	699.89	0.03	2.00	Kelch-like protein 15 OS=Homo sapiens GN=KLHL15 PE=1 SV=2	9.44e+005	1.89e+006
RS2_HUMAN	11 (11)	698.60	0.03	2.17	40S ribosomal protein S2 OS=Homo sapiens GN=RPS2 PE=1 SV=2	1.22e+006	2.65e+006
TRI26_HUMAN	14 (14)	698.56	0.03	2.26	Tripartite motif-containing protein 26 OS=Homo sapiens GN=TRIM26 PE=2 SV=1	9.31e+005	2.11e+006
KMT2D_HUMAN	19 (17)	697.46	0.02	2.06	Histone-lysine N-methyltransferase 2D OS=Homo sapiens GN=KMT2D PE=1 SV=2	6.37e+005	1.31e+006
TCPH_HUMAN	14 (14)	696.80	0.04	2.67	T-complex protein 1 subunit eta OS=Homo sapiens GN=CCT7 PE=1 SV=2	4.92e+005	1.31e+006
GEPH_HUMAN	11 (11)	694.45	0.20	2.01	Gephyrin OS=Homo sapiens GN=GPHN PE=1 SV=1	2.23e+006	4.49e+006
RL6_HUMAN	12 (12)	693.76	8.77e-003	2.12	60S ribosomal protein L6 OS=Homo sapiens GN=RPL6 PE=1 SV=3	6.10e+005	1.30e+006
F221A_HUMAN	9 (9)	693.21	0.05	1.91	Protein FAM221A OS=Homo sapiens GN=FAM221A PE=2 SV=1	1.50e+006	2.86e+006
WAPL_HUMAN	10 (10)	692.94	0.04	2.37	Wings apart-like protein homolog OS=Homo sapiens GN=WAPAL PE=1 SV=1	7.78e+005	1.84e+006
ANC2_HUMAN	13 (13)	692.71	0.09	1.93	Anaphase-promoting complex subunit 2 OS=Homo sapiens GN=ANAPC2 PE=1 SV=1	1.11e+006	2.14e+006
KLH18_HUMAN	9 (9)	692.59	0.36	2.12	Kelch-like protein 18 OS=Homo sapiens GN=KLHL18 PE=2 SV=3	1.10e+006	2.35e+006
PP6R3_HUMAN	13 (13)	691.01	0.03	2.02	Serine/threonine-protein phosphatase 6 regulatory subunit 3 OS=Homo sapiens GN=PPP6R3 PE=1 SV=2	1.19e+006	2.41e+006
K0355_HUMAN	10 (10)	687.70	0.12	1.76	Uncharacterized protein KIAA0355 OS=Homo sapiens GN=KIAA0355 PE=1 SV=2	1.25e+006	2.21e+006
NU205_HUMAN	15 (15)	686.93	0.12	2.48	Nuclear pore complex protein Nup205 OS=Homo sapiens GN=NUP205 PE=1 SV=3	7.36e+005	1.83e+006
LPP_HUMAN	15 (15)	685.19	0.01	2.44	Lipoma-preferred partner OS=Homo sapiens GN=LPP PE=1 SV=1	1.68e+006	4.10e+006
G3P_HUMAN	11 (11)	684.85	0.29	2.15	Glyceraldehyde-3-phosphate dehydrogenase OS=Homo sapiens GN=GAPDH PE=1 SV=3	8.56e+005	1.84e+006
HOIL1_HUMAN	14 (14)	684.27	2.08e-003	3.01	RanBP-type and C3HC4-type zinc finger-containing protein 1 OS=Homo sapiens GN=RBCK1 PE=1 SV=2	4.17e+005	1.25e+006
PRS7_HUMAN	12 (11)	683.90	0.04	2.61	26S protease regulatory subunit 7 OS=Homo sapiens GN=PSMC2 PE=1 SV=3	2.58e+005	6.75e+005
PARP1_HUMAN	12 (12)	682.64	0.08	1.85	Poly [ADP-ribose] polymerase 1 OS=Homo sapiens GN=PARP1 PE=1 SV=4	5.42e+005	1.00e+006
MYO1B_HUMAN	13 (13)	681.69	0.02	2.22	Unconventional myosin-Ib OS=Homo sapiens GN=MYO1B PE=1 SV=3	1.10e+006	2.44e+006
ZFP82_HUMAN	10 (10)	680.51	0.04	2.86	Zinc finger protein 82 homolog OS=Homo sapiens GN=ZFP82 PE=2 SV=1	1.27e+006	3.62e+006
UTRO_HUMAN	14 (14)	674.33	0.04	1.91	Utrophin OS=Homo sapiens GN=UTRN PE=1 SV=2	2.35e+005	4.48e+005
CUL4B_HUMAN	14 (14)	670.39	0.02	1.70	Cullin-4B OS=Homo sapiens GN=CUL4B PE=1 SV=4	8.22e+005	1.39e+006
CD97_HUMAN	7 (7)	668.93	5.66e-003	2.93	CD97 antigen OS=Homo sapiens GN=CD97 PE=1 SV=4	8.52e+005	2.50e+006
CARM1_HUMAN	13 (13)	667.82	0.09	1.80	Histone-arginine methyltransferase CARM1 OS=Homo sapiens GN=CARM1 PE=1 SV=3	2.07e+006	3.72e+006
KIF11_HUMAN	15 (15)	666.65	0.05	2.48	Kinesin-like protein KIF11 OS=Homo sapiens GN=KIF11 PE=1 SV=2	6.82e+005	1.69e+006
DUS1L_HUMAN	11 (11)	666.37	0.02	1.64	tRNA-dihydrouridine(16/17) synthase [NAD(P)(+)]-like OS=Homo sapiens GN=DUS1L PE=1 SV=1	1.25e+006	2.05e+006
RNF37_HUMAN	12 (12)	663.66	2.54e-003	2.62	RING finger protein 37 OS=Homo sapiens GN=UBOX5 PE=2 SV=1	6.91e+005	1.81e+006
PCNA_HUMAN	10 (10)	663.33	0.11	2.43	Proliferating cell nuclear antigen OS=Homo sapiens GN=PCNA PE=1 SV=1	4.72e+005	1.15e+006
RSU1_HUMAN	9 (9)	662.45	0.04	2.02	Ras suppressor protein 1 OS=Homo sapiens GN=RSU1 PE=1 SV=3	1.85e+006	3.74e+006
MDN1_HUMAN	15 (15)	662.39	0.11	1.99	Midasin OS=Homo sapiens GN=MDN1 PE=1 SV=2	2.41e+005	4.80e+005
KEAP1_HUMAN	11 (11)	661.44	4.80e-004	2.51	Kelch-like ECH-associated protein 1 OS=Homo sapiens GN=KEAP1 PE=1 SV=2	3.79e+005	9.53e+005
CTU2_HUMAN	14 (14)	660.15	0.02	1.95	Cytoplasmic tRNA 2-thiolation protein 2 OS=Homo sapiens GN=CTU2 PE=1 SV=1	8.17e+005	1.59e+006
UBR4_HUMAN	14 (13)	658.68	0.03	1.92	E3 ubiquitin-protein ligase UBR4 OS=Homo sapiens GN=UBR4 PE=1 SV=1	5.39e+005	1.03e+006
TCPZ_HUMAN	13 (10)	657.82	1.92e-003	2.85	T-complex protein 1 subunit zeta OS=Homo sapiens GN=CCT6A PE=1 SV=3	5.91e+005	1.69e+006
KI20A_HUMAN	16 (16)	656.67	0.10	2.73	Kinesin-like protein KIF20A OS=Homo sapiens GN=KIF20A PE=1 SV=1	6.97e+005	1.90e+006
ILF2_HUMAN	11 (11)	655.19	0.11	2.51	Interleukin enhancer-binding factor 2 OS=Homo sapiens GN=ILF2 PE=1 SV=2	5.78e+005	1.45e+006
SYFA_HUMAN	14 (13)	654.32	9.98e-004	2.70	Phenylalanine--tRNA ligase alpha subunit OS=Homo sapiens GN=FARSA PE=1 SV=3	4.44e+005	1.20e+006
UBAC1_HUMAN	10 (10)	650.93	0.14	2.70	Ubiquitin-associated domain-containing protein 1 OS=Homo sapiens GN=UBAC1 PE=1 SV=1	5.34e+005	1.44e+006
ATG2B_HUMAN	13 (13)	649.40	0.07	2.91	Autophagy-related protein 2 homolog B OS=Homo sapiens GN=ATG2B PE=1 SV=5	1.58e+005	4.59e+005
TRM1_HUMAN	13 (13)	649.39	5.70e-003	2.33	tRNA (guanine(26)-N(2))-dimethyltransferase OS=Homo sapiens GN=TRMT1 PE=1 SV=1	3.13e+005	7.29e+005
SMC4_HUMAN	17 (16)	648.99	0.01	1.86	Structural maintenance of chromosomes protein 4 OS=Homo sapiens GN=SMC4 PE=1 SV=2	6.85e+005	1.27e+006
ANM1_HUMAN	13 (13)	647.24	9.14e-004	2.85	Protein arginine N-methyltransferase 1 OS=Homo sapiens GN=PRMT1 PE=1 SV=2	1.13e+006	3.23e+006
MGRN1_HUMAN	12 (12)	646.32	7.01e-003	2.19	E3 ubiquitin-protein ligase MGRN1 OS=Homo sapiens GN=MGRN1 PE=1 SV=2	8.83e+005	1.93e+006
ATPG_HUMAN	10 (10)	645.43	0.12	2.27	ATP synthase subunit gamma, mitochondrial OS=Homo sapiens GN=ATP5C1 PE=1 SV=1	1.57e+006	3.56e+006
BTBDB_HUMAN	10 (10)	644.56	0.01	1.95	Ankyrin repeat and BTB/POZ domain-containing protein BTBD11 OS=Homo sapiens GN=BTBD11 PE=2 SV=3	1.78e+006	3.48e+006
MMS19_HUMAN	14 (14)	641.84	3.91e-003	3.13	MMS19 nucleotide excision repair protein homolog OS=Homo sapiens GN=MMS19 PE=1 SV=2	7.87e+005	2.46e+006
BACD3_HUMAN	12 (9)	635.37	0.05	8.73	BTB/POZ domain-containing adapter for CUL3-mediated RhoA degradation protein 3 OS=Homo sapiens GN=KCTD10 PE=1 SV=1	2.17e+005	1.90e+006
COR1C_HUMAN	11 (11)	634.98	0.11	3.47	Coronin-1C OS=Homo sapiens GN=CORO1C PE=1 SV=1	1.17e+006	4.07e+006
LIMD1_HUMAN	12 (12)	632.62	0.01	2.02	LIM domain-containing protein 1 OS=Homo sapiens GN=LIMD1 PE=1 SV=1	5.07e+005	1.02e+006
CSN7A_HUMAN	8 (8)	631.80	0.09	8.65	COP9 signalosome complex subunit 7a OS=Homo sapiens GN=COPS7A PE=1 SV=1	6.03e+006	6.97e+005
SLN11_HUMAN	13 (12)	628.97	0.06	2.47	Schlafen family member 11 OS=Homo sapiens GN=SLFN11 PE=1 SV=2	5.99e+005	1.48e+006
CEP72_HUMAN	13 (12)	625.91	0.08	2.11	Centrosomal protein of 72 kDa OS=Homo sapiens GN=CEP72 PE=1 SV=2	1.08e+006	2.27e+006
EHMT2_HUMAN	15 (15)	622.34	0.11	2.11	Histone-lysine N-methyltransferase EHMT2 OS=Homo sapiens GN=EHMT2 PE=1 SV=3	5.47e+005	1.15e+006
RS4X_HUMAN	14 (14)	622.26	0.03	1.79	40S ribosomal protein S4, X isoform OS=Homo sapiens GN=RPS4X PE=1 SV=2	7.20e+005	1.29e+006
ELP3_HUMAN	16 (16)	621.75	3.94e-003	2.37	Elongator complex protein 3 OS=Homo sapiens GN=ELP3 PE=1 SV=2	1.58e+006	3.74e+006
NDUS3_HUMAN	11 (11)	619.82	0.04	2.26	NADH dehydrogenase [ubiquinone] iron-sulfur protein 3, mitochondrial OS=Homo sapiens GN=NDUFS3 PE=1 SV=1	2.92e+005	6.60e+005
TRAF5_HUMAN	14 (14)	619.79	0.02	2.70	TNF receptor-associated factor 5 OS=Homo sapiens GN=TRAF5 PE=1 SV=2	6.71e+005	1.81e+006
CSN6_HUMAN	10 (10)	619.17	0.08	7.29	COP9 signalosome complex subunit 6 OS=Homo sapiens GN=COPS6 PE=1 SV=1	1.17e+006	1.60e+005
DDX17_HUMAN	15 (12)	618.37	3.95e-003	2.39	Probable ATP-dependent RNA helicase DDX17 OS=Homo sapiens GN=DDX17 PE=1 SV=2	3.24e+005	7.74e+005
QCR2_HUMAN	11 (11)	618.24	0.16	1.90	Cytochrome b-c1 complex subunit 2, mitochondrial OS=Homo sapiens GN=UQCRC2 PE=1 SV=3	5.65e+005	1.08e+006
ZN483_HUMAN	12 (12)	618.21	0.05	2.59	Zinc finger protein 483 OS=Homo sapiens GN=ZNF483 PE=1 SV=3	5.05e+005	1.31e+006
NUBP2_HUMAN	9 (9)	617.63	0.14	1.90	Cytosolic Fe-S cluster assembly factor NUBP2 OS=Homo sapiens GN=NUBP2 PE=1 SV=1	2.71e+006	5.13e+006
RL7_HUMAN	13 (13)	617.61	0.03	2.01	60S ribosomal protein L7 OS=Homo sapiens GN=RPL7 PE=1 SV=1	7.93e+005	1.59e+006
MAP11_HUMAN	11 (11)	615.32	9.79e-003	2.04	Methionine aminopeptidase 1 OS=Homo sapiens GN=METAP1 PE=1 SV=2	1.77e+006	3.62e+006
MCM3_HUMAN	13 (13)	613.25	0.01	2.38	DNA replication licensing factor MCM3 OS=Homo sapiens GN=MCM3 PE=1 SV=3	3.11e+005	7.39e+005
PEG10_HUMAN	12 (12)	612.12	0.05	1.66	Retrotransposon-derived protein PEG10 OS=Homo sapiens GN=PEG10 PE=1 SV=2	2.89e+006	4.80e+006
ADA15_HUMAN	10 (10)	612.00	0.09	2.00	Disintegrin and metalloproteinase domain-containing protein 15 OS=Homo sapiens GN=ADAM15 PE=1 SV=4	9.43e+005	1.89e+006
RS15_HUMAN	7 (6)	608.04	0.52	1.35	40S ribosomal protein S15 OS=Homo sapiens GN=RPS15 PE=1 SV=2	5.71e+006	7.70e+006
DJB11_HUMAN	10 (10)	606.02	0.03	2.53	DnaJ homolog subfamily B member 11 OS=Homo sapiens GN=DNAJB11 PE=1 SV=1	7.33e+005	1.85e+006
RS3A_HUMAN	10 (10)	603.09	7.74e-003	2.31	40S ribosomal protein S3a OS=Homo sapiens GN=RPS3A PE=1 SV=2	7.22e+005	1.67e+006
TRIM5_HUMAN	12 (12)	602.77	0.93	1.54	Tripartite motif-containing protein 5 OS=Homo sapiens GN=TRIM5 PE=1 SV=1	2.08e+006	1.35e+006
CSDE1_HUMAN	16 (16)	602.54	0.13	1.91	Cold shock domain-containing protein E1 OS=Homo sapiens GN=CSDE1 PE=1 SV=2	5.50e+005	1.05e+006
TCPD_HUMAN	9 (8)	601.88	0.43	1.57	T-complex protein 1 subunit delta OS=Homo sapiens GN=CCT4 PE=1 SV=4	2.65e+005	4.16e+005
CBX3_HUMAN	9 (8)	599.51	4.07e-003	2.62	Chromobox protein homolog 3 OS=Homo sapiens GN=CBX3 PE=1 SV=4	1.87e+006	4.91e+006
MBNL1_HUMAN	10 (6)	598.08	9.05e-003	2.31	Muscleblind-like protein 1 OS=Homo sapiens GN=MBNL1 PE=1 SV=2	4.29e+006	9.92e+006
AMRP_HUMAN	11 (11)	598.05	0.07	1.96	Alpha-2-macroglobulin receptor-associated protein OS=Homo sapiens GN=LRPAP1 PE=1 SV=1	3.83e+005	7.52e+005
ABCE1_HUMAN	13 (13)	597.60	0.05	2.80	ATP-binding cassette sub-family E member 1 OS=Homo sapiens GN=ABCE1 PE=1 SV=1	6.85e+005	1.91e+006
ACLY_HUMAN	11 (11)	595.97	0.78	1.03	ATP-citrate synthase OS=Homo sapiens GN=ACLY PE=1 SV=3	3.59e+005	3.70e+005
DNJC7_HUMAN	13 (13)	595.04	0.10	1.87	DnaJ homolog subfamily C member 7 OS=Homo sapiens GN=DNAJC7 PE=1 SV=2	4.94e+005	9.24e+005
PYRG1_HUMAN	12 (10)	594.51	0.02	2.14	CTP synthase 1 OS=Homo sapiens GN=CTPS1 PE=1 SV=2	6.94e+005	1.48e+006
SG223_HUMAN	16 (16)	594.50	0.26	1.53	Tyrosine-protein kinase SgK223 OS=Homo sapiens GN=SGK223 PE=1 SV=3	6.64e+005	1.01e+006
SMC2_HUMAN	15 (15)	593.12	0.02	2.34	Structural maintenance of chromosomes protein 2 OS=Homo sapiens GN=SMC2 PE=1 SV=2	2.84e+005	6.64e+005
AKP8L_HUMAN	10 (10)	590.70	0.05	2.28	A-kinase anchor protein 8-like OS=Homo sapiens GN=AKAP8L PE=1 SV=3	8.29e+005	1.89e+006
ZNF45_HUMAN	9 (9)	590.49	0.06	2.62	Zinc finger protein 45 OS=Homo sapiens GN=ZNF45 PE=2 SV=2	5.07e+005	1.33e+006
SLIT2_HUMAN	11 (11)	590.33	4.64e-003	2.13	Slit homolog 2 protein OS=Homo sapiens GN=SLIT2 PE=1 SV=1	4.01e+005	8.54e+005
KAP0_HUMAN	12 (10)	588.07	0.04	2.32	cAMP-dependent protein kinase type I-alpha regulatory subunit OS=Homo sapiens GN=PRKAR1A PE=1 SV=1	4.21e+005	9.77e+005
RLA2_HUMAN	8 (6)	587.43	0.05	2.59	60S acidic ribosomal protein P2 OS=Homo sapiens GN=RPLP2 PE=1 SV=1	1.79e+006	4.63e+006
CBP_HUMAN	16 (6)	585.11	0.12	1.76	CREB-binding protein OS=Homo sapiens GN=CREBBP PE=1 SV=3	9.08e+005	1.60e+006
KLHL8_HUMAN	11 (11)	582.29	0.06	1.36	Kelch-like protein 8 OS=Homo sapiens GN=KLHL8 PE=1 SV=4	6.50e+005	8.87e+005
STRAP_HUMAN	11 (11)	581.71	4.88e-003	2.05	Serine-threonine kinase receptor-associated protein OS=Homo sapiens GN=STRAP PE=1 SV=1	3.81e+005	7.80e+005
KITH_HUMAN	8 (8)	580.94	0.10	2.51	Thymidine kinase, cytosolic OS=Homo sapiens GN=TK1 PE=1 SV=2	1.18e+006	2.97e+006
PRS4_HUMAN	9 (7)	580.85	3.68e-003	2.64	26S protease regulatory subunit 4 OS=Homo sapiens GN=PSMC1 PE=1 SV=1	3.70e+005	9.77e+005
ZN274_HUMAN	13 (13)	580.55	0.39	1.51	Neurotrophin receptor-interacting factor homolog OS=Homo sapiens GN=ZNF274 PE=1 SV=2	2.27e+006	3.44e+006
TRI14_HUMAN	10 (10)	579.62	0.12	2.78	Tripartite motif-containing protein 14 OS=Homo sapiens GN=TRIM14 PE=2 SV=2	1.95e+005	5.43e+005
MARF1_HUMAN	14 (14)	578.24	0.01	2.09	Meiosis arrest female protein 1 OS=Homo sapiens GN=KIAA0430 PE=1 SV=6	5.66e+005	1.19e+006
ZN229_HUMAN	6 (6)	577.77	0.17	1.72	Zinc finger protein 229 OS=Homo sapiens GN=ZNF229 PE=2 SV=3	7.96e+005	1.37e+006
DUS3L_HUMAN	12 (12)	575.40	0.01	2.56	tRNA-dihydrouridine(47) synthase [NAD(P)(+)]-like OS=Homo sapiens GN=DUS3L PE=1 SV=2	3.03e+005	7.77e+005
IPYR_HUMAN	12 (12)	575.21	0.08	2.47	Inorganic pyrophosphatase OS=Homo sapiens GN=PPA1 PE=1 SV=2	9.18e+005	2.27e+006
ZN227_HUMAN	12 (11)	575.02	0.02	2.51	Zinc finger protein 227 OS=Homo sapiens GN=ZNF227 PE=2 SV=1	6.57e+005	1.65e+006
CSN5_HUMAN	12 (12)	574.27	9.15e-004	4.88	COP9 signalosome complex subunit 5 OS=Homo sapiens GN=COPS5 PE=1 SV=4	6.98e+005	1.43e+005
IPO8_HUMAN	12 (12)	573.57	0.02	2.62	Importin-8 OS=Homo sapiens GN=IPO8 PE=1 SV=2	2.91e+005	7.62e+005
CSN8_HUMAN	9 (9)	573.36	0.09	2.09	COP9 signalosome complex subunit 8 OS=Homo sapiens GN=COPS8 PE=1 SV=1	1.56e+006	7.48e+005
HERC1_HUMAN	11 (11)	569.33	0.08	1.92	Probable E3 ubiquitin-protein ligase HERC1 OS=Homo sapiens GN=HERC1 PE=1 SV=2	2.74e+005	5.25e+005
RPB3_HUMAN	10 (10)	569.30	0.09	2.22	DNA-directed RNA polymerase II subunit RPB3 OS=Homo sapiens GN=POLR2C PE=1 SV=2	5.29e+005	1.18e+006
FURIN_HUMAN	11 (11)	568.89	1.97e-003	2.47	Furin OS=Homo sapiens GN=FURIN PE=1 SV=2	4.82e+005	1.19e+006
NPM_HUMAN	8 (8)	568.82	0.10	2.20	Nucleophosmin OS=Homo sapiens GN=NPM1 PE=1 SV=2	1.30e+006	2.87e+006
YBOX1_HUMAN	11 (7)	567.20	0.06	2.13	Nuclease-sensitive element-binding protein 1 OS=Homo sapiens GN=YBX1 PE=1 SV=3	5.73e+005	1.22e+006
EMD_HUMAN	7 (7)	567.00	0.06	2.31	Emerin OS=Homo sapiens GN=EMD PE=1 SV=1	2.51e+005	5.79e+005
HAX1_HUMAN	12 (12)	566.87	0.02	1.92	HCLS1-associated protein X-1 OS=Homo sapiens GN=HAX1 PE=1 SV=2	4.45e+006	8.52e+006
RXRB_HUMAN	10 (10)	566.65	0.08	2.65	Retinoic acid receptor RXR-beta OS=Homo sapiens GN=RXRB PE=1 SV=2	2.25e+006	5.94e+006
DEFI8_HUMAN	10 (10)	565.59	2.38e-003	2.23	Differentially expressed in FDCP 8 homolog OS=Homo sapiens GN=DEF8 PE=1 SV=2	3.35e+005	7.47e+005
FNIP1_HUMAN	11 (11)	564.37	0.06	1.88	Folliculin-interacting protein 1 OS=Homo sapiens GN=FNIP1 PE=1 SV=3	8.44e+005	1.59e+006
ZN598_HUMAN	12 (12)	562.06	0.03	2.05	Zinc finger protein 598 OS=Homo sapiens GN=ZNF598 PE=1 SV=1	3.22e+005	6.62e+005
RS5_HUMAN	7 (7)	559.94	0.65	1.16	40S ribosomal protein S5 OS=Homo sapiens GN=RPS5 PE=1 SV=4	1.42e+006	1.65e+006
BTBD1_HUMAN	9 (6)	557.52	0.06	2.66	BTB/POZ domain-containing protein 1 OS=Homo sapiens GN=BTBD1 PE=1 SV=1	4.70e+005	1.25e+006
FBLI1_HUMAN	9 (9)	555.69	0.06	2.26	Filamin-binding LIM protein 1 OS=Homo sapiens GN=FBLIM1 PE=1 SV=2	5.28e+005	1.19e+006
SYIC_HUMAN	15 (15)	554.69	0.01	2.89	Isoleucine--tRNA ligase, cytoplasmic OS=Homo sapiens GN=IARS PE=1 SV=2	1.58e+005	4.57e+005
DDX20_HUMAN	10 (10)	552.85	0.24	1.63	Probable ATP-dependent RNA helicase DDX20 OS=Homo sapiens GN=DDX20 PE=1 SV=2	1.67e+006	2.72e+006
RL23_HUMAN	8 (8)	552.63	7.75e-003	2.58	60S ribosomal protein L23 OS=Homo sapiens GN=RPL23 PE=1 SV=1	7.97e+005	2.05e+006
DJC10_HUMAN	12 (12)	551.52	0.07	3.12	DnaJ homolog subfamily C member 10 OS=Homo sapiens GN=DNAJC10 PE=1 SV=2	3.27e+005	1.02e+006
AS3MT_HUMAN	13 (13)	551.19	0.01	2.02	Arsenite methyltransferase OS=Homo sapiens GN=AS3MT PE=1 SV=3	7.59e+005	1.54e+006
CB044_HUMAN	14 (14)	549.20	0.02	2.15	WD repeat-containing protein C2orf44 OS=Homo sapiens GN=C2orf44 PE=1 SV=1	3.89e+005	8.37e+005
IGBP1_HUMAN	7 (7)	547.54	0.24	2.23	Immunoglobulin-binding protein 1 OS=Homo sapiens GN=IGBP1 PE=1 SV=1	1.98e+005	4.40e+005
CNDG2_HUMAN	11 (10)	547.11	0.45	1.43	Condensin-2 complex subunit G2 OS=Homo sapiens GN=NCAPG2 PE=1 SV=1	5.73e+005	8.21e+005
AT2A2_HUMAN	12 (12)	546.80	0.09	2.02	Sarcoplasmic/endoplasmic reticulum calcium ATPase 2 OS=Homo sapiens GN=ATP2A2 PE=1 SV=1	3.14e+005	6.32e+005
ZNF24_HUMAN	10 (10)	545.87	0.15	2.86	Zinc finger protein 24 OS=Homo sapiens GN=ZNF24 PE=1 SV=4	8.22e+005	2.35e+006
UNKL_HUMAN	12 (12)	545.17	0.37	2.05	Putative E3 ubiquitin-protein ligase UNKL OS=Homo sapiens GN=UNKL PE=1 SV=3	3.26e+006	6.69e+006
KLH20_HUMAN	12 (12)	544.67	0.01	2.97	Kelch-like protein 20 OS=Homo sapiens GN=KLHL20 PE=1 SV=4	2.06e+006	6.10e+006
DHX15_HUMAN	11 (11)	543.84	0.01	2.81	Putative pre-mRNA-splicing factor ATP-dependent RNA helicase DHX15 OS=Homo sapiens GN=DHX15 PE=1 SV=2	5.37e+005	1.51e+006
ECH1_HUMAN	6 (6)	543.42	0.01	2.09	Delta(3,5)-Delta(2,4)-dienoyl-CoA isomerase, mitochondrial OS=Homo sapiens GN=ECH1 PE=1 SV=2	7.33e+005	1.53e+006
PSMD3_HUMAN	12 (12)	541.99	0.06	2.68	26S proteasome non-ATPase regulatory subunit 3 OS=Homo sapiens GN=PSMD3 PE=1 SV=2	3.94e+005	1.05e+006
NP1L1_HUMAN	9 (8)	539.51	0.22	1.56	Nucleosome assembly protein 1-like 1 OS=Homo sapiens GN=NAP1L1 PE=1 SV=1	7.28e+006	1.14e+007
FBX22_HUMAN	9 (9)	539.14	0.04	2.52	F-box only protein 22 OS=Homo sapiens GN=FBXO22 PE=1 SV=1	4.02e+005	1.01e+006
BACH2_HUMAN	11 (11)	538.48	6.39e-003	2.50	Transcription regulator protein BACH2 OS=Homo sapiens GN=BACH2 PE=1 SV=1	4.78e+005	1.20e+006
CBWD1_HUMAN	8 (8)	537.18	0.04	3.47	COBW domain-containing protein 1 OS=Homo sapiens GN=CBWD1 PE=1 SV=1	1.67e+005	5.81e+005
MTMR4_HUMAN	12 (12)	537.02	1.70e-003	2.99	Myotubularin-related protein 4 OS=Homo sapiens GN=MTMR4 PE=1 SV=2	2.54e+005	7.61e+005
K1C10_HUMAN	8 (8)	536.84	0.23	8.72	Keratin, type I cytoskeletal 10 OS=Homo sapiens GN=KRT10 PE=1 SV=6	4.13e+004	3.60e+005
FACD2_HUMAN	9 (9)	535.56	0.23	1.93	Fanconi anemia group D2 protein OS=Homo sapiens GN=FANCD2 PE=1 SV=1	8.02e+005	1.55e+006
KLH23_HUMAN	9 (9)	535.23	0.01	3.38	Kelch-like protein 23 OS=Homo sapiens GN=KLHL23 PE=2 SV=1	3.98e+005	1.35e+006
PRS8_HUMAN	11 (10)	535.11	1.51e-003	2.71	26S protease regulatory subunit 8 OS=Homo sapiens GN=PSMC5 PE=1 SV=1	4.53e+005	1.23e+006
PANK4_HUMAN	13 (13)	534.65	0.28	1.71	Pantothenate kinase 4 OS=Homo sapiens GN=PANK4 PE=1 SV=1	1.56e+006	2.67e+006
U2AF2_HUMAN	7 (7)	531.11	9.71e-003	2.28	Splicing factor U2AF 65 kDa subunit OS=Homo sapiens GN=U2AF2 PE=1 SV=4	1.03e+006	2.35e+006
LAS1L_HUMAN	9 (9)	530.24	0.16	2.20	Ribosomal biogenesis protein LAS1L OS=Homo sapiens GN=LAS1L PE=1 SV=2	4.14e+005	9.12e+005
UBP25_HUMAN	15 (15)	529.74	0.02	3.84	Ubiquitin carboxyl-terminal hydrolase 25 OS=Homo sapiens GN=USP25 PE=1 SV=4	2.87e+005	1.10e+006
RICTR_HUMAN	13 (13)	528.66	0.04	1.90	Rapamycin-insensitive companion of mTOR OS=Homo sapiens GN=RICTOR PE=1 SV=1	5.26e+005	9.99e+005
RIPK2_HUMAN	11 (11)	527.32	5.04e-003	1.82	Receptor-interacting serine/threonine-protein kinase 2 OS=Homo sapiens GN=RIPK2 PE=1 SV=2	3.94e+005	7.18e+005
ECM29_HUMAN	7 (7)	526.50	0.03	1.95	Proteasome-associated protein ECM29 homolog OS=Homo sapiens GN=ECM29 PE=1 SV=2	3.36e+005	6.55e+005
P4HA1_HUMAN	10 (10)	526.39	0.06	2.59	Prolyl 4-hydroxylase subunit alpha-1 OS=Homo sapiens GN=P4HA1 PE=1 SV=2	2.91e+005	7.53e+005
RSSA_HUMAN	8 (8)	525.84	0.05	2.21	40S ribosomal protein SA OS=Homo sapiens GN=RPSA PE=1 SV=4	6.98e+005	1.54e+006
ZMYM3_HUMAN	14 (13)	525.22	0.26	2.26	Zinc finger MYM-type protein 3 OS=Homo sapiens GN=ZMYM3 PE=1 SV=2	5.57e+005	1.26e+006
BTBD9_HUMAN	11 (11)	523.56	0.19	1.72	BTB/POZ domain-containing protein 9 OS=Homo sapiens GN=BTBD9 PE=2 SV=2	2.66e+006	1.55e+006
R113A_HUMAN	7 (7)	522.37	0.07	2.32	RING finger protein 113A OS=Homo sapiens GN=RNF113A PE=1 SV=1	7.56e+005	1.76e+006
PNMA2_HUMAN	10 (10)	522.12	0.11	1.98	Paraneoplastic antigen Ma2 OS=Homo sapiens GN=PNMA2 PE=1 SV=2	1.61e+006	3.19e+006
RL4_HUMAN	13 (13)	521.69	0.02	2.42	60S ribosomal protein L4 OS=Homo sapiens GN=RPL4 PE=1 SV=5	5.90e+005	1.43e+006
SNP23_HUMAN	10 (10)	521.55	0.03	1.83	Synaptosomal-associated protein 23 OS=Homo sapiens GN=SNAP23 PE=1 SV=1	4.63e+005	8.47e+005
AKAP8_HUMAN	7 (7)	520.09	0.33	2.26	A-kinase anchor protein 8 OS=Homo sapiens GN=AKAP8 PE=1 SV=1	9.00e+005	2.03e+006
H2A2A_HUMAN	6 (6)	518.28	0.14	2.52	Histone H2A type 2-A OS=Homo sapiens GN=HIST2H2AA3 PE=1 SV=3	1.08e+006	2.71e+006
EWS_HUMAN	8 (8)	515.44	0.47	2.07	RNA-binding protein EWS OS=Homo sapiens GN=EWSR1 PE=1 SV=1	7.97e+006	1.65e+007
PRS6A_HUMAN	11 (11)	515.13	0.15	2.34	26S protease regulatory subunit 6A OS=Homo sapiens GN=PSMC3 PE=1 SV=3	5.04e+005	1.18e+006
RFC5_HUMAN	9 (9)	514.96	1.05e-003	2.60	Replication factor C subunit 5 OS=Homo sapiens GN=RFC5 PE=1 SV=1	3.32e+005	8.62e+005
PGAM5_HUMAN	14 (14)	513.61	0.02	2.24	Serine/threonine-protein phosphatase PGAM5, mitochondrial OS=Homo sapiens GN=PGAM5 PE=1 SV=2	5.19e+005	1.16e+006
ZKSC4_HUMAN	11 (10)	513.59	0.04	2.91	Zinc finger protein with KRAB and SCAN domains 4 OS=Homo sapiens GN=ZKSCAN4 PE=1 SV=1	3.22e+005	9.38e+005
CNOT1_HUMAN	12 (12)	511.87	0.05	2.45	CCR4-NOT transcription complex subunit 1 OS=Homo sapiens GN=CNOT1 PE=1 SV=2	1.20e+005	2.94e+005
KCC1A_HUMAN	10 (10)	510.70	0.04	2.16	Calcium/calmodulin-dependent protein kinase type 1 OS=Homo sapiens GN=CAMK1 PE=1 SV=1	4.49e+005	9.70e+005
HACD3_HUMAN	11 (11)	508.73	0.01	2.38	Very-long-chain (3R)-3-hydroxyacyl-[acyl-carrier protein] dehydratase 3 OS=Homo sapiens GN=PTPLAD1 PE=1 SV=2	5.52e+005	1.31e+006
ESYT2_HUMAN	10 (10)	505.74	6.55e-004	3.17	Extended synaptotagmin-2 OS=Homo sapiens GN=ESYT2 PE=1 SV=1	1.48e+005	4.69e+005
RN219_HUMAN	10 (10)	505.34	0.06	2.41	RING finger protein 219 OS=Homo sapiens GN=RNF219 PE=1 SV=1	4.15e+005	9.99e+005
RBM22_HUMAN	9 (9)	505.19	0.02	2.11	Pre-mRNA-splicing factor RBM22 OS=Homo sapiens GN=RBM22 PE=1 SV=1	3.75e+005	7.90e+005
EF1G_HUMAN	11 (11)	504.76	0.03	2.02	Elongation factor 1-gamma OS=Homo sapiens GN=EEF1G PE=1 SV=3	6.15e+005	1.24e+006
NU188_HUMAN	9 (9)	503.89	0.13	1.82	Nucleoporin NUP188 homolog OS=Homo sapiens GN=NUP188 PE=1 SV=1	1.90e+005	3.47e+005
KRBX4_HUMAN	6 (2)	498.56	0.25	1.98	KRAB domain-containing protein 4 OS=Homo sapiens GN=KRBOX4 PE=2 SV=1	1.06e+006	2.09e+006
ZN316_HUMAN	11 (11)	498.01	0.06	2.51	Zinc finger protein 316 OS=Homo sapiens GN=ZNF316 PE=1 SV=1	1.23e+006	3.07e+006
FXL19_HUMAN	12 (12)	494.82	6.40e-003	2.20	F-box/LRR-repeat protein 19 OS=Homo sapiens GN=FBXL19 PE=1 SV=3	2.66e+005	5.85e+005
RSPRY_HUMAN	6 (6)	490.64	0.13	2.07	RING finger and SPRY domain-containing protein 1 OS=Homo sapiens GN=RSPRY1 PE=2 SV=1	2.16e+006	4.47e+006
XRCC6_HUMAN	11 (11)	489.78	0.05	1.97	X-ray repair cross-complementing protein 6 OS=Homo sapiens GN=XRCC6 PE=1 SV=2	3.76e+005	7.42e+005
NEDD8_HUMAN	5 (5)	487.20	0.02	2.07	NEDD8 OS=Homo sapiens GN=NEDD8 PE=1 SV=1	2.92e+006	6.05e+006
RBX1_HUMAN	7 (7)	485.58	0.88	1.06	E3 ubiquitin-protein ligase RBX1 OS=Homo sapiens GN=RBX1 PE=1 SV=1	4.15e+006	3.93e+006
LRRC1_HUMAN	8 (6)	485.20	0.10	2.77	Leucine-rich repeat-containing protein 1 OS=Homo sapiens GN=LRRC1 PE=1 SV=1	4.36e+005	1.21e+006
L2GL1_HUMAN	11 (11)	483.93	0.01	2.17	Lethal(2) giant larvae protein homolog 1 OS=Homo sapiens GN=LLGL1 PE=1 SV=3	1.93e+005	4.18e+005
RB_HUMAN	10 (10)	483.79	2.71e-003	1.88	Retinoblastoma-associated protein OS=Homo sapiens GN=RB1 PE=1 SV=2	4.01e+005	7.55e+005
RUFY1_HUMAN	10 (10)	481.98	0.02	2.32	RUN and FYVE domain-containing protein 1 OS=Homo sapiens GN=RUFY1 PE=1 SV=2	2.73e+005	6.33e+005
DPM1_HUMAN	12 (12)	481.79	0.02	2.73	Dolichol-phosphate mannosyltransferase subunit 1 OS=Homo sapiens GN=DPM1 PE=1 SV=1	5.54e+005	1.51e+006
ZN250_HUMAN	7 (7)	481.48	0.03	2.23	Zinc finger protein 250 OS=Homo sapiens GN=ZNF250 PE=2 SV=3	9.78e+005	2.18e+006
TACC1_HUMAN	10 (10)	480.90	0.02	2.37	Transforming acidic coiled-coil-containing protein 1 OS=Homo sapiens GN=TACC1 PE=1 SV=2	1.65e+005	3.90e+005
VPS4A_HUMAN	14 (14)	478.36	0.07	2.27	Vacuolar protein sorting-associated protein 4A OS=Homo sapiens GN=VPS4A PE=1 SV=1	4.08e+005	9.26e+005
FXL17_HUMAN	9 (9)	475.45	0.02	2.27	F-box/LRR-repeat protein 17 OS=Homo sapiens GN=FBXL17 PE=2 SV=3	2.17e+005	4.94e+005
KAD2_HUMAN	9 (9)	475.04	0.13	1.90	Adenylate kinase 2, mitochondrial OS=Homo sapiens GN=AK2 PE=1 SV=2	5.22e+005	9.92e+005
MEP50_HUMAN	6 (6)	473.48	0.02	3.79	Methylosome protein 50 OS=Homo sapiens GN=WDR77 PE=1 SV=1	3.11e+005	1.18e+006
HDC_HUMAN	9 (9)	472.18	4.63e-003	2.31	Headcase protein homolog OS=Homo sapiens GN=HECA PE=1 SV=1	6.04e+005	1.40e+006
ZFP1_HUMAN	10 (10)	471.28	0.03	2.31	Zinc finger protein 1 homolog OS=Homo sapiens GN=ZFP1 PE=2 SV=2	7.21e+005	1.66e+006
ZFYV1_HUMAN	12 (12)	471.13	5.04e-003	2.20	Zinc finger FYVE domain-containing protein 1 OS=Homo sapiens GN=ZFYVE1 PE=1 SV=1	3.60e+005	7.93e+005
K2C8_HUMAN	12 (11)	468.71	0.02	2.12	Keratin, type II cytoskeletal 8 OS=Homo sapiens GN=KRT8 PE=1 SV=7	1.77e+005	3.75e+005
COPA_HUMAN	12 (12)	466.74	0.05	2.91	Coatomer subunit alpha OS=Homo sapiens GN=COPA PE=1 SV=2	1.46e+005	4.27e+005
IMA3_HUMAN	10 (7)	464.06	8.69e-003	2.51	Importin subunit alpha-3 OS=Homo sapiens GN=KPNA4 PE=1 SV=1	7.34e+005	1.84e+006
SIMC1_HUMAN	8 (8)	463.57	0.02	2.43	SUMO-interacting motif-containing protein 1 OS=Homo sapiens GN=SIMC1 PE=1 SV=3	2.21e+005	5.37e+005
NU107_HUMAN	8 (8)	462.99	0.08	1.88	Nuclear pore complex protein Nup107 OS=Homo sapiens GN=NUP107 PE=1 SV=1	5.89e+005	1.11e+006
EHMT1_HUMAN	9 (9)	462.35	0.03	2.56	Histone-lysine N-methyltransferase EHMT1 OS=Homo sapiens GN=EHMT1 PE=1 SV=4	2.32e+005	5.95e+005
HAUS6_HUMAN	7 (7)	461.72	0.16	1.45	HAUS augmin-like complex subunit 6 OS=Homo sapiens GN=HAUS6 PE=1 SV=2	2.42e+005	3.53e+005
NISCH_HUMAN	9 (9)	461.43	0.07	4.00	Nischarin OS=Homo sapiens GN=NISCH PE=1 SV=3	1.00e+005	4.02e+005
RL7A_HUMAN	10 (10)	461.15	0.02	1.94	60S ribosomal protein L7a OS=Homo sapiens GN=RPL7A PE=1 SV=2	4.51e+005	8.76e+005
Z3H7A_HUMAN	10 (10)	460.26	0.21	1.86	Zinc finger CCCH domain-containing protein 7A OS=Homo sapiens GN=ZC3H7A PE=1 SV=1	6.41e+005	1.19e+006
GEN_HUMAN	9 (9)	459.99	0.04	2.45	Flap endonuclease GEN homolog 1 OS=Homo sapiens GN=GEN1 PE=1 SV=2	8.20e+005	2.01e+006
TTC27_HUMAN	8 (8)	457.44	0.05	3.91	Tetratricopeptide repeat protein 27 OS=Homo sapiens GN=TTC27 PE=1 SV=1	2.77e+005	1.08e+006
RS17L_HUMAN	7 (7)	456.80	0.10	3.04	40S ribosomal protein S17-like OS=Homo sapiens GN=RPS17L PE=1 SV=1	7.91e+005	2.40e+006
EIF3D_HUMAN	9 (9)	454.56	7.60e-004	2.22	Eukaryotic translation initiation factor 3 subunit D OS=Homo sapiens GN=EIF3D PE=1 SV=1	3.62e+005	8.02e+005
PAPD1_HUMAN	11 (11)	453.48	0.68	1.12	Poly(A) RNA polymerase, mitochondrial OS=Homo sapiens GN=MTPAP PE=1 SV=1	7.58e+005	8.51e+005
RS8_HUMAN	8 (8)	453.43	9.46e-003	1.94	40S ribosomal protein S8 OS=Homo sapiens GN=RPS8 PE=1 SV=2	6.07e+005	1.18e+006
ZN674_HUMAN	5 (1)	448.49	0.30	1.88	Zinc finger protein 674 OS=Homo sapiens GN=ZNF674 PE=2 SV=1	1.06e+006	2.00e+006
NTPCR_HUMAN	5 (5)	447.98	0.04	2.19	Cancer-related nucleoside-triphosphatase OS=Homo sapiens GN=NTPCR PE=1 SV=1	4.52e+005	9.89e+005
PHF8_HUMAN	7 (6)	447.54	0.22	2.03	Histone lysine demethylase PHF8 OS=Homo sapiens GN=PHF8 PE=1 SV=3	1.73e+005	3.52e+005
I2BP2_HUMAN	8 (8)	445.55	0.02	1.93	Interferon regulatory factor 2-binding protein 2 OS=Homo sapiens GN=IRF2BP2 PE=1 SV=2	1.86e+005	3.58e+005
NARF_HUMAN	8 (8)	445.07	5.59e-003	2.10	Nuclear prelamin A recognition factor OS=Homo sapiens GN=NARF PE=1 SV=1	3.15e+005	6.61e+005
RBBP7_HUMAN	9 (4)	442.78	0.07	2.26	Histone-binding protein RBBP7 OS=Homo sapiens GN=RBBP7 PE=1 SV=1	8.86e+005	2.00e+006
IPO7_HUMAN	10 (10)	440.66	0.01	2.26	Importin-7 OS=Homo sapiens GN=IPO7 PE=1 SV=1	3.87e+005	8.74e+005
PPP6_HUMAN	8 (8)	440.04	0.03	2.81	Serine/threonine-protein phosphatase 6 catalytic subunit OS=Homo sapiens GN=PPP6C PE=1 SV=1	2.00e+005	5.61e+005
ITB5_HUMAN	7 (7)	438.25	3.04e-003	2.42	Integrin beta-5 OS=Homo sapiens GN=ITGB5 PE=1 SV=1	6.17e+005	1.49e+006
KPCI_HUMAN	6 (6)	438.13	0.14	2.60	Protein kinase C iota type OS=Homo sapiens GN=PRKCI PE=1 SV=2	3.10e+005	8.05e+005
SPAT5_HUMAN	7 (6)	438.08	0.05	2.04	Spermatogenesis-associated protein 5 OS=Homo sapiens GN=SPATA5 PE=1 SV=3	2.73e+005	5.58e+005
DYR1A_HUMAN	11 (11)	435.37	0.03	2.26	Dual specificity tyrosine-phosphorylation-regulated kinase 1A OS=Homo sapiens GN=DYRK1A PE=1 SV=2	1.53e+005	3.47e+005
DPYL3_HUMAN	9 (7)	433.26	0.01	2.94	Dihydropyrimidinase-related protein 3 OS=Homo sapiens GN=DPYSL3 PE=1 SV=1	1.27e+005	3.73e+005
LYAR_HUMAN	8 (8)	432.69	0.06	3.19	Cell growth-regulating nucleolar protein OS=Homo sapiens GN=LYAR PE=1 SV=2	3.80e+005	1.21e+006
FBRL_HUMAN	11 (11)	431.49	0.03	2.31	rRNA 2'-O-methyltransferase fibrillarin OS=Homo sapiens GN=FBL PE=1 SV=2	5.36e+005	1.24e+006
SMRC2_HUMAN	9 (4)	430.76	0.40	1.61	SWI/SNF complex subunit SMARCC2 OS=Homo sapiens GN=SMARCC2 PE=1 SV=1	4.82e+005	7.74e+005
KDM2A_HUMAN	11 (11)	428.81	1.74e-003	2.41	Lysine-specific demethylase 2A OS=Homo sapiens GN=KDM2A PE=1 SV=3	2.33e+005	5.63e+005
M2OM_HUMAN	11 (11)	428.66	5.55e-003	2.18	Mitochondrial 2-oxoglutarate/malate carrier protein OS=Homo sapiens GN=SLC25A11 PE=1 SV=3	1.05e+006	2.28e+006
CSK21_HUMAN	9 (8)	427.84	3.98e-003	3.27	Casein kinase II subunit alpha OS=Homo sapiens GN=CSNK2A1 PE=1 SV=1	5.31e+005	1.74e+006
FAT1_HUMAN	9 (9)	425.78	0.11	1.91	Protocadherin Fat 1 OS=Homo sapiens GN=FAT1 PE=1 SV=2	4.56e+005	8.70e+005
PUR2_HUMAN	10 (10)	424.70	0.03	2.80	Trifunctional purine biosynthetic protein adenosine-3 OS=Homo sapiens GN=GART PE=1 SV=1	2.16e+005	6.05e+005
DCAF7_HUMAN	6 (6)	422.71	0.04	2.59	DDB1- and CUL4-associated factor 7 OS=Homo sapiens GN=DCAF7 PE=1 SV=1	1.37e+006	3.56e+006
ZNF84_HUMAN	7 (7)	420.09	0.20	1.81	Zinc finger protein 84 OS=Homo sapiens GN=ZNF84 PE=1 SV=2	1.69e+006	3.07e+006
RBBP4_HUMAN	8 (3)	419.87	0.08	1.86	Histone-binding protein RBBP4 OS=Homo sapiens GN=RBBP4 PE=1 SV=3	1.26e+006	2.33e+006
CSN3_HUMAN	11 (11)	419.50	0.02	2.80	COP9 signalosome complex subunit 3 OS=Homo sapiens GN=COPS3 PE=1 SV=3	1.26e+006	4.50e+005
PCBP1_HUMAN	8 (6)	418.20	3.27e-003	2.20	Poly(rC)-binding protein 1 OS=Homo sapiens GN=PCBP1 PE=1 SV=2	4.89e+005	1.08e+006
FAKD5_HUMAN	9 (9)	416.00	0.06	2.42	FAST kinase domain-containing protein 5 OS=Homo sapiens GN=FASTKD5 PE=1 SV=1	4.83e+005	1.17e+006
SSRD_HUMAN	6 (6)	415.29	3.72e-004	3.10	Translocon-associated protein subunit delta OS=Homo sapiens GN=SSR4 PE=1 SV=1	4.76e+005	1.47e+006
FHL1_HUMAN	6 (6)	415.10	4.27e-003	2.48	Four and a half LIM domains protein 1 OS=Homo sapiens GN=FHL1 PE=1 SV=4	1.51e+007	3.74e+007
FACR1_HUMAN	8 (8)	414.76	8.42e-003	2.90	Fatty acyl-CoA reductase 1 OS=Homo sapiens GN=FAR1 PE=1 SV=1	1.66e+005	4.83e+005
1C07_HUMAN	9 (9)	412.75	0.02	2.28	HLA class I histocompatibility antigen, Cw-7 alpha chain OS=Homo sapiens GN=HLA-C PE=1 SV=3	1.75e+005	3.98e+005
FLCN_HUMAN	9 (9)	412.58	0.09	1.80	Folliculin OS=Homo sapiens GN=FLCN PE=1 SV=1	2.26e+005	4.07e+005
FBX3_HUMAN	8 (8)	412.41	0.02	2.77	F-box only protein 3 OS=Homo sapiens GN=FBXO3 PE=1 SV=3	1.49e+005	4.13e+005
PDLI1_HUMAN	8 (8)	411.39	0.01	2.36	PDZ and LIM domain protein 1 OS=Homo sapiens GN=PDLIM1 PE=1 SV=4	3.57e+005	8.43e+005
ZFY19_HUMAN	6 (6)	411.08	0.10	2.17	Zinc finger FYVE domain-containing protein 19 OS=Homo sapiens GN=ZFYVE19 PE=1 SV=3	4.00e+005	8.67e+005
CCD47_HUMAN	6 (5)	409.06	0.09	2.38	Coiled-coil domain-containing protein 47 OS=Homo sapiens GN=CCDC47 PE=1 SV=1	4.39e+005	1.04e+006
RL5_HUMAN	8 (8)	408.58	0.02	2.21	60S ribosomal protein L5 OS=Homo sapiens GN=RPL5 PE=1 SV=3	3.53e+005	7.81e+005
GLCNE_HUMAN	8 (8)	408.15	0.03	1.74	Bifunctional UDP-N-acetylglucosamine 2-epimerase/N-acetylmannosamine kinase OS=Homo sapiens GN=GNE PE=1 SV=1	2.69e+005	4.67e+005
FBX38_HUMAN	6 (6)	408.00	0.10	2.00	F-box only protein 38 OS=Homo sapiens GN=FBXO38 PE=1 SV=3	3.87e+005	7.74e+005
CHAP1_HUMAN	9 (9)	407.67	8.59e-003	2.16	Chromosome alignment-maintaining phosphoprotein 1 OS=Homo sapiens GN=CHAMP1 PE=1 SV=2	2.08e+005	4.50e+005
CATB_HUMAN	7 (7)	406.49	0.02	1.61	Cathepsin B OS=Homo sapiens GN=CTSB PE=1 SV=3	5.04e+005	8.14e+005
HTRA2_HUMAN	6 (6)	406.45	0.02	3.25	Serine protease HTRA2, mitochondrial OS=Homo sapiens GN=HTRA2 PE=1 SV=2	1.97e+005	6.40e+005
ECHB_HUMAN	8 (8)	406.17	0.01	2.56	Trifunctional enzyme subunit beta, mitochondrial OS=Homo sapiens GN=HADHB PE=1 SV=3	1.47e+005	3.78e+005
ZN234_HUMAN	5 (5)	405.40	0.22	1.69	Zinc finger protein 234 OS=Homo sapiens GN=ZNF234 PE=2 SV=3	2.86e+005	4.83e+005
PJA2_HUMAN	5 (5)	403.65	0.11	3.18	E3 ubiquitin-protein ligase Praja-2 OS=Homo sapiens GN=PJA2 PE=1 SV=4	3.07e+005	9.78e+005
NDUA9_HUMAN	8 (8)	402.25	0.04	2.05	NADH dehydrogenase [ubiquinone] 1 alpha subcomplex subunit 9, mitochondrial OS=Homo sapiens GN=NDUFA9 PE=1 SV=2	2.74e+005	5.63e+005
LDHB_HUMAN	9 (9)	402.15	0.16	2.79	L-lactate dehydrogenase B chain OS=Homo sapiens GN=LDHB PE=1 SV=2	8.38e+004	2.33e+005
CDC45_HUMAN	8 (8)	401.47	0.01	2.24	Cell division control protein 45 homolog OS=Homo sapiens GN=CDC45 PE=1 SV=1	4.00e+005	8.93e+005
FSTL1_HUMAN	6 (6)	401.31	0.08	1.87	Follistatin-related protein 1 OS=Homo sapiens GN=FSTL1 PE=1 SV=1	7.06e+006	1.32e+007
PHF3_HUMAN	6 (6)	400.57	0.11	1.98	PHD finger protein 3 OS=Homo sapiens GN=PHF3 PE=1 SV=3	3.48e+005	6.91e+005
YMEL1_HUMAN	7 (7)	400.41	0.04	2.99	ATP-dependent zinc metalloprotease YME1L1 OS=Homo sapiens GN=YME1L1 PE=1 SV=2	1.82e+005	5.46e+005
SI1L2_HUMAN	8 (8)	400.27	0.28	1.57	Signal-induced proliferation-associated 1-like protein 2 OS=Homo sapiens GN=SIPA1L2 PE=1 SV=2	1.70e+005	2.66e+005
CK5P1_HUMAN	6 (6)	399.99	0.03	2.47	CDK5 regulatory subunit-associated protein 1 OS=Homo sapiens GN=CDK5RAP1 PE=1 SV=2	1.76e+005	4.36e+005
SYRM_HUMAN	6 (6)	399.57	0.03	2.87	Probable arginine--tRNA ligase, mitochondrial OS=Homo sapiens GN=RARS2 PE=1 SV=1	1.78e+005	5.12e+005
S61A1_HUMAN	7 (4)	398.85	0.45	1.44	Protein transport protein Sec61 subunit alpha isoform 1 OS=Homo sapiens GN=SEC61A1 PE=1 SV=2	4.08e+005	5.88e+005
BRE_HUMAN	7 (7)	397.92	0.04	2.10	BRCA1-A complex subunit BRE OS=Homo sapiens GN=BRE PE=1 SV=2	2.80e+005	5.87e+005
ATX10_HUMAN	9 (9)	397.65	6.33e-004	2.66	Ataxin-10 OS=Homo sapiens GN=ATXN10 PE=1 SV=1	1.18e+005	3.14e+005
CSN7B_HUMAN	7 (7)	396.91	0.03	5.76	COP9 signalosome complex subunit 7b OS=Homo sapiens GN=COPS7B PE=1 SV=1	2.95e+006	5.11e+005
PDCD2_HUMAN	6 (6)	396.38	0.05	1.88	Programmed cell death protein 2 OS=Homo sapiens GN=PDCD2 PE=1 SV=2	3.77e+005	7.09e+005
GSTM3_HUMAN	6 (6)	396.35	2.62e-003	2.32	Glutathione S-transferase Mu 3 OS=Homo sapiens GN=GSTM3 PE=1 SV=3	5.84e+005	1.35e+006
RAF1_HUMAN	11 (11)	396.23	0.04	2.67	RAF proto-oncogene serine/threonine-protein kinase OS=Homo sapiens GN=RAF1 PE=1 SV=1	4.33e+005	1.16e+006
TERA_HUMAN	8 (8)	394.96	0.23	1.58	Transitional endoplasmic reticulum ATPase OS=Homo sapiens GN=VCP PE=1 SV=4	3.21e+005	5.08e+005
RS18_HUMAN	9 (9)	394.76	0.03	1.78	40S ribosomal protein S18 OS=Homo sapiens GN=RPS18 PE=1 SV=3	4.85e+005	8.61e+005
CDKAL_HUMAN	8 (8)	393.88	8.60e-003	2.50	Threonylcarbamoyladenosine tRNA methylthiotransferase OS=Homo sapiens GN=CDKAL1 PE=1 SV=1	1.03e+005	2.59e+005
PHB2_HUMAN	9 (9)	393.49	1.21e-003	2.48	Prohibitin-2 OS=Homo sapiens GN=PHB2 PE=1 SV=2	1.63e+005	4.04e+005
ARP2_HUMAN	8 (8)	393.09	0.08	1.93	Actin-related protein 2 OS=Homo sapiens GN=ACTR2 PE=1 SV=1	8.16e+005	1.58e+006
GID8_HUMAN	7 (6)	392.05	7.14e-003	2.43	Glucose-induced degradation protein 8 homolog OS=Homo sapiens GN=GID8 PE=1 SV=1	2.27e+005	5.52e+005
FBX5_HUMAN	8 (8)	391.22	0.01	2.70	F-box only protein 5 OS=Homo sapiens GN=FBXO5 PE=1 SV=1	2.81e+005	7.57e+005
RL3_HUMAN	10 (9)	391.16	0.01	2.34	60S ribosomal protein L3 OS=Homo sapiens GN=RPL3 PE=1 SV=2	5.31e+005	1.24e+006
TNPO1_HUMAN	8 (8)	391.01	0.06	1.68	Transportin-1 OS=Homo sapiens GN=TNPO1 PE=1 SV=2	4.87e+005	8.21e+005
AZI2_HUMAN	8 (8)	390.92	0.01	3.67	5-azacytidine-induced protein 2 OS=Homo sapiens GN=AZI2 PE=1 SV=1	1.26e+005	4.64e+005
ZN793_HUMAN	6 (6)	390.70	0.04	2.99	Zinc finger protein 793 OS=Homo sapiens GN=ZNF793 PE=2 SV=2	6.92e+005	2.07e+006
ILF3_HUMAN	6 (6)	390.35	0.18	2.76	Interleukin enhancer-binding factor 3 OS=Homo sapiens GN=ILF3 PE=1 SV=3	1.71e+005	4.71e+005
SAE2_HUMAN	8 (8)	389.97	7.57e-003	2.02	SUMO-activating enzyme subunit 2 OS=Homo sapiens GN=UBA2 PE=1 SV=2	2.36e+005	4.77e+005
KCTD3_HUMAN	7 (7)	389.12	0.02	1.96	BTB/POZ domain-containing protein KCTD3 OS=Homo sapiens GN=KCTD3 PE=1 SV=2	4.28e+005	8.38e+005
PSB2_HUMAN	5 (5)	388.89	0.05	2.03	Proteasome subunit beta type-2 OS=Homo sapiens GN=PSMB2 PE=1 SV=1	3.35e+005	6.81e+005
TRIM3_HUMAN	6 (6)	388.47	0.06	2.10	Tripartite motif-containing protein 3 OS=Homo sapiens GN=TRIM3 PE=1 SV=2	3.35e+005	7.03e+005
ZN529_HUMAN	5 (5)	388.42	7.50e-004	3.19	Zinc finger protein 529 OS=Homo sapiens GN=ZNF529 PE=2 SV=2	8.55e+005	2.73e+006
RL13_HUMAN	9 (9)	388.01	0.04	1.99	60S ribosomal protein L13 OS=Homo sapiens GN=RPL13 PE=1 SV=4	4.71e+005	9.37e+005
AAR2_HUMAN	6 (6)	387.72	0.02	2.28	Protein AAR2 homolog OS=Homo sapiens GN=AAR2 PE=1 SV=2	1.32e+005	3.02e+005
UBP10_HUMAN	7 (7)	387.47	0.01	2.03	Ubiquitin carboxyl-terminal hydrolase 10 OS=Homo sapiens GN=USP10 PE=1 SV=2	1.58e+005	3.21e+005
DPYL2_HUMAN	8 (6)	387.05	0.03	2.65	Dihydropyrimidinase-related protein 2 OS=Homo sapiens GN=DPYSL2 PE=1 SV=1	1.47e+005	3.88e+005
LARP1_HUMAN	10 (10)	385.89	0.14	2.19	La-related protein 1 OS=Homo sapiens GN=LARP1 PE=1 SV=2	1.15e+005	2.53e+005
FA83D_HUMAN	6 (6)	385.24	2.38e-003	1.75	Protein FAM83D OS=Homo sapiens GN=FAM83D PE=1 SV=3	4.11e+005	7.17e+005
TECR_HUMAN	9 (9)	384.94	0.03	2.06	Very-long-chain enoyl-CoA reductase OS=Homo sapiens GN=TECR PE=1 SV=1	3.95e+005	8.16e+005
SYPM_HUMAN	8 (8)	384.64	0.14	2.35	Probable proline--tRNA ligase, mitochondrial OS=Homo sapiens GN=PARS2 PE=1 SV=1	4.96e+005	1.17e+006
STAT3_HUMAN	6 (6)	384.41	0.28	1.55	Signal transducer and activator of transcription 3 OS=Homo sapiens GN=STAT3 PE=1 SV=2	4.99e+005	7.75e+005
NU160_HUMAN	5 (5)	383.75	0.15	1.95	Nuclear pore complex protein Nup160 OS=Homo sapiens GN=NUP160 PE=1 SV=3	2.82e+005	5.49e+005
ARL1_HUMAN	7 (7)	383.45	7.89e-004	2.98	ADP-ribosylation factor-like protein 1 OS=Homo sapiens GN=ARL1 PE=1 SV=1	1.82e+006	5.42e+006
ZN773_HUMAN	5 (4)	382.62	7.22e-003	2.92	Zinc finger protein 773 OS=Homo sapiens GN=ZNF773 PE=2 SV=1	2.72e+006	7.92e+006
HEXB_HUMAN	9 (8)	382.10	8.13e-004	2.91	Beta-hexosaminidase subunit beta OS=Homo sapiens GN=HEXB PE=1 SV=3	2.48e+005	7.22e+005
DNA2_HUMAN	10 (10)	381.97	0.07	2.12	DNA replication ATP-dependent helicase/nuclease DNA2 OS=Homo sapiens GN=DNA2 PE=1 SV=3	1.48e+005	3.15e+005
ZRAB2_HUMAN	8 (8)	380.47	0.13	1.94	Zinc finger Ran-binding domain-containing protein 2 OS=Homo sapiens GN=ZRANB2 PE=1 SV=2	5.08e+005	9.86e+005
TF3C4_HUMAN	8 (8)	378.40	0.02	2.69	General transcription factor 3C polypeptide 4 OS=Homo sapiens GN=GTF3C4 PE=1 SV=2	1.73e+005	4.66e+005
BUD31_HUMAN	6 (6)	378.31	8.05e-004	2.84	Protein BUD31 homolog OS=Homo sapiens GN=BUD31 PE=1 SV=2	3.67e+005	1.04e+006
MAZ_HUMAN	8 (8)	378.19	0.02	2.52	Myc-associated zinc finger protein OS=Homo sapiens GN=MAZ PE=1 SV=1	1.43e+006	3.62e+006
IF2G_HUMAN	8 (8)	376.42	0.02	2.60	Eukaryotic translation initiation factor 2 subunit 3 OS=Homo sapiens GN=EIF2S3 PE=1 SV=3	1.29e+005	3.35e+005
ZN460_HUMAN	4 (4)	374.72	0.09	3.16	Zinc finger protein 460 OS=Homo sapiens GN=ZNF460 PE=1 SV=2	1.40e+006	4.42e+006
PCM1_HUMAN	9 (9)	374.10	0.09	2.99	Pericentriolar material 1 protein OS=Homo sapiens GN=PCM1 PE=1 SV=4	9.43e+004	2.82e+005
4F2_HUMAN	8 (8)	373.95	7.82e-003	2.34	4F2 cell-surface antigen heavy chain OS=Homo sapiens GN=SLC3A2 PE=1 SV=3	2.79e+005	6.52e+005
FUS_HUMAN	7 (7)	372.67	0.13	2.74	RNA-binding protein FUS OS=Homo sapiens GN=FUS PE=1 SV=1	3.03e+005	8.29e+005
RS13_HUMAN	8 (7)	369.85	6.58e-003	2.42	40S ribosomal protein S13 OS=Homo sapiens GN=RPS13 PE=1 SV=2	3.60e+005	8.69e+005
NAA40_HUMAN	7 (7)	369.81	0.05	1.89	N-alpha-acetyltransferase 40 OS=Homo sapiens GN=NAA40 PE=2 SV=1	4.50e+005	8.51e+005
WIZ_HUMAN	7 (7)	369.80	0.02	1.83	Protein Wiz OS=Homo sapiens GN=WIZ PE=1 SV=2	1.75e+005	3.21e+005
BUB1B_HUMAN	8 (8)	369.02	0.05	2.31	Mitotic checkpoint serine/threonine-protein kinase BUB1 beta OS=Homo sapiens GN=BUB1B PE=1 SV=3	4.45e+005	1.03e+006
FAD1_HUMAN	8 (8)	368.47	0.04	2.61	FAD synthase OS=Homo sapiens GN=FLAD1 PE=1 SV=1	2.14e+005	5.57e+005
ATS1_HUMAN	7 (7)	367.70	0.08	3.03	A disintegrin and metalloproteinase with thrombospondin motifs 1 OS=Homo sapiens GN=ADAMTS1 PE=1 SV=4	2.80e+005	8.51e+005
ZN226_HUMAN	10 (10)	367.56	0.03	2.31	Zinc finger protein 226 OS=Homo sapiens GN=ZNF226 PE=1 SV=2	2.59e+005	6.00e+005
RCC1_HUMAN	8 (8)	367.51	0.01	3.20	Regulator of chromosome condensation OS=Homo sapiens GN=RCC1 PE=1 SV=1	1.68e+005	5.38e+005
NID1_HUMAN	10 (10)	367.46	2.37e-003	2.67	Nidogen-1 OS=Homo sapiens GN=NID1 PE=1 SV=3	2.13e+006	5.69e+006
EEA1_HUMAN	9 (9)	366.02	0.07	3.19	Early endosome antigen 1 OS=Homo sapiens GN=EEA1 PE=1 SV=2	5.48e+004	1.75e+005
RTCB_HUMAN	6 (6)	365.68	0.23	1.65	tRNA-splicing ligase RtcB homolog OS=Homo sapiens GN=RTCB PE=1 SV=1	1.89e+005	3.12e+005
DEST_HUMAN	7 (7)	365.41	0.21	1.57	Destrin OS=Homo sapiens GN=DSTN PE=1 SV=3	1.45e+006	2.29e+006
ZBT10_HUMAN	8 (8)	365.08	5.36e-004	2.46	Zinc finger and BTB domain-containing protein 10 OS=Homo sapiens GN=ZBTB10 PE=1 SV=2	1.18e+005	2.91e+005
HNRPQ_HUMAN	10 (7)	364.54	0.06	2.53	Heterogeneous nuclear ribonucleoprotein Q OS=Homo sapiens GN=SYNCRIP PE=1 SV=2	1.94e+005	4.90e+005
EIF3A_HUMAN	6 (6)	364.05	0.08	2.38	Eukaryotic translation initiation factor 3 subunit A OS=Homo sapiens GN=EIF3A PE=1 SV=1	1.34e+005	3.19e+005
ADCK4_HUMAN	7 (7)	362.84	0.01	2.28	AarF domain-containing protein kinase 4 OS=Homo sapiens GN=ADCK4 PE=1 SV=2	4.17e+005	9.51e+005
ATRN_HUMAN	7 (7)	362.58	0.09	2.66	Attractin OS=Homo sapiens GN=ATRN PE=1 SV=2	1.16e+005	3.08e+005
LMNB1_HUMAN	9 (7)	362.52	0.09	2.22	Lamin-B1 OS=Homo sapiens GN=LMNB1 PE=1 SV=2	5.83e+005	1.29e+006
GEMI4_HUMAN	8 (8)	362.46	0.14	3.39	Gem-associated protein 4 OS=Homo sapiens GN=GEMIN4 PE=1 SV=2	1.89e+005	6.41e+005
ZN644_HUMAN	9 (8)	362.46	0.36	2.05	Zinc finger protein 644 OS=Homo sapiens GN=ZNF644 PE=1 SV=2	1.85e+005	3.78e+005
FUBP2_HUMAN	7 (7)	362.43	0.05	2.21	Far upstream element-binding protein 2 OS=Homo sapiens GN=KHSRP PE=1 SV=4	1.13e+005	2.50e+005
SSBP_HUMAN	6 (6)	361.66	3.43e-003	2.35	Single-stranded DNA-binding protein, mitochondrial OS=Homo sapiens GN=SSBP1 PE=1 SV=1	2.02e+005	4.74e+005
XIAP_HUMAN	7 (7)	361.06	1.55e-003	3.04	E3 ubiquitin-protein ligase XIAP OS=Homo sapiens GN=XIAP PE=1 SV=2	4.62e+004	1.40e+005
RUFY2_HUMAN	8 (8)	359.96	0.11	2.32	RUN and FYVE domain-containing protein 2 OS=Homo sapiens GN=RUFY2 PE=1 SV=2	2.99e+005	6.91e+005
DHC24_HUMAN	6 (5)	359.92	0.04	2.02	Delta(24)-sterol reductase OS=Homo sapiens GN=DHCR24 PE=1 SV=2	3.04e+005	6.15e+005
CTRO_HUMAN	7 (7)	359.26	7.95e-003	2.46	Citron Rho-interacting kinase OS=Homo sapiens GN=CIT PE=1 SV=2	4.96e+004	1.22e+005
RL11_HUMAN	6 (6)	358.90	0.03	2.10	60S ribosomal protein L11 OS=Homo sapiens GN=RPL11 PE=1 SV=2	4.66e+005	9.80e+005
SYTC_HUMAN	8 (8)	358.36	0.01	2.64	Threonine--tRNA ligase, cytoplasmic OS=Homo sapiens GN=TARS PE=1 SV=3	8.11e+004	2.14e+005
BAG2_HUMAN	7 (7)	357.47	0.19	4.19	BAG family molecular chaperone regulator 2 OS=Homo sapiens GN=BAG2 PE=1 SV=1	9.11e+005	3.82e+006
ZN419_HUMAN	3 (2)	356.99	9.27e-003	2.54	Zinc finger protein 419 OS=Homo sapiens GN=ZNF419 PE=2 SV=2	8.26e+005	2.10e+006
SYTM_HUMAN	8 (8)	354.89	0.02	2.16	Threonine--tRNA ligase, mitochondrial OS=Homo sapiens GN=TARS2 PE=1 SV=1	1.04e+005	2.24e+005
ZFAN5_HUMAN	4 (4)	354.89	5.03e-003	2.26	AN1-type zinc finger protein 5 OS=Homo sapiens GN=ZFAND5 PE=1 SV=1	4.58e+005	1.04e+006
PP6R1_HUMAN	9 (9)	354.09	0.10	1.81	Serine/threonine-protein phosphatase 6 regulatory subunit 1 OS=Homo sapiens GN=PPP6R1 PE=1 SV=5	9.83e+005	1.78e+006
VIP1_HUMAN	8 (8)	352.92	0.13	1.55	Inositol hexakisphosphate and diphosphoinositol-pentakisphosphate kinase 1 OS=Homo sapiens GN=PPIP5K1 PE=1 SV=1	3.50e+005	5.42e+005
RANB9_HUMAN	6 (5)	352.67	0.20	1.65	Ran-binding protein 9 OS=Homo sapiens GN=RANBP9 PE=1 SV=1	2.65e+005	4.38e+005
TSYL2_HUMAN	5 (5)	352.58	0.06	2.48	Testis-specific Y-encoded-like protein 2 OS=Homo sapiens GN=TSPYL2 PE=1 SV=1	1.64e+005	4.07e+005
GALK1_HUMAN	6 (6)	352.43	0.03	2.06	Galactokinase OS=Homo sapiens GN=GALK1 PE=1 SV=1	8.92e+005	1.84e+006
TRAF7_HUMAN	8 (8)	351.66	0.04	2.41	E3 ubiquitin-protein ligase TRAF7 OS=Homo sapiens GN=TRAF7 PE=1 SV=1	1.42e+005	3.42e+005
NIPS1_HUMAN	6 (6)	350.81	0.11	2.48	Protein NipSnap homolog 1 OS=Homo sapiens GN=NIPSNAP1 PE=1 SV=1	1.11e+005	2.77e+005
AFG32_HUMAN	7 (7)	349.96	0.02	3.33	AFG3-like protein 2 OS=Homo sapiens GN=AFG3L2 PE=1 SV=2	1.08e+005	3.60e+005
RBM39_HUMAN	5 (5)	349.86	0.07	1.95	RNA-binding protein 39 OS=Homo sapiens GN=RBM39 PE=1 SV=2	8.97e+004	1.75e+005
RS15A_HUMAN	8 (8)	348.22	6.28e-003	1.93	40S ribosomal protein S15a OS=Homo sapiens GN=RPS15A PE=1 SV=2	3.38e+005	6.53e+005
TENA_HUMAN	6 (6)	347.91	0.20	2.35	Tenascin OS=Homo sapiens GN=TNC PE=1 SV=3	2.27e+005	5.33e+005
FLNA_HUMAN	9 (8)	347.23	0.13	3.58	Filamin-A OS=Homo sapiens GN=FLNA PE=1 SV=4	1.75e+005	6.28e+005
IPO4_HUMAN	5 (5)	346.68	0.17	1.75	Importin-4 OS=Homo sapiens GN=IPO4 PE=1 SV=2	4.07e+005	7.11e+005
RPB9_HUMAN	4 (4)	346.13	0.05	2.59	DNA-directed RNA polymerase II subunit RPB9 OS=Homo sapiens GN=POLR2I PE=1 SV=1	2.04e+006	5.28e+006
MON2_HUMAN	7 (7)	343.95	3.41e-004	2.26	Protein MON2 homolog OS=Homo sapiens GN=MON2 PE=1 SV=2	4.61e+005	1.04e+006
PDIA1_HUMAN	7 (7)	343.85	0.13	3.64	Protein disulfide-isomerase OS=Homo sapiens GN=P4HB PE=1 SV=3	7.77e+004	2.83e+005
GCP2_HUMAN	9 (9)	343.39	0.04	3.09	Gamma-tubulin complex component 2 OS=Homo sapiens GN=TUBGCP2 PE=1 SV=2	1.84e+005	5.69e+005
FLII_HUMAN	8 (8)	342.83	0.03	2.16	Protein flightless-1 homolog OS=Homo sapiens GN=FLII PE=1 SV=2	2.07e+005	4.47e+005
MORC3_HUMAN	7 (6)	342.71	0.01	2.80	MORC family CW-type zinc finger protein 3 OS=Homo sapiens GN=MORC3 PE=1 SV=3	1.56e+005	4.38e+005
PP2AA_HUMAN	6 (6)	342.45	6.35e-004	2.58	Serine/threonine-protein phosphatase 2A catalytic subunit alpha isoform OS=Homo sapiens GN=PPP2CA PE=1 SV=1	4.50e+005	1.16e+006
DDX5_HUMAN	8 (5)	341.39	0.03	2.36	Probable ATP-dependent RNA helicase DDX5 OS=Homo sapiens GN=DDX5 PE=1 SV=1	1.92e+005	4.54e+005
SFXN4_HUMAN	6 (6)	339.71	0.12	1.82	Sideroflexin-4 OS=Homo sapiens GN=SFXN4 PE=1 SV=1	6.34e+005	1.15e+006
MYOV2_HUMAN	3 (3)	339.65	0.13	5.76	Myeloma-overexpressed gene 2 protein OS=Homo sapiens GN=MYEOV2 PE=2 SV=3	3.67e+006	6.37e+005
LMCD1_HUMAN	9 (9)	338.46	0.01	2.21	LIM and cysteine-rich domains protein 1 OS=Homo sapiens GN=LMCD1 PE=1 SV=1	2.49e+005	5.51e+005
CNDD3_HUMAN	8 (6)	336.62	0.27	1.82	Condensin-2 complex subunit D3 OS=Homo sapiens GN=NCAPD3 PE=1 SV=2	2.85e+005	5.17e+005
AF1Q_HUMAN	4 (4)	336.42	0.02	2.78	Protein AF1q OS=Homo sapiens GN=MLLT11 PE=1 SV=1	4.64e+005	1.29e+006
TNAP3_HUMAN	9 (9)	335.57	1.23e-003	2.86	Tumor necrosis factor alpha-induced protein 3 OS=Homo sapiens GN=TNFAIP3 PE=1 SV=1	1.84e+005	5.27e+005
HNRH2_HUMAN	6 (5)	335.08	8.30e-003	2.57	Heterogeneous nuclear ribonucleoprotein H2 OS=Homo sapiens GN=HNRNPH2 PE=1 SV=1	2.43e+005	6.24e+005
LDHA_HUMAN	6 (6)	334.86	0.13	2.19	L-lactate dehydrogenase A chain OS=Homo sapiens GN=LDHA PE=1 SV=2	9.63e+004	2.11e+005
BAG5_HUMAN	6 (6)	334.21	0.06	1.70	BAG family molecular chaperone regulator 5 OS=Homo sapiens GN=BAG5 PE=1 SV=1	1.46e+005	2.49e+005
TMLH_HUMAN	7 (7)	333.02	0.01	2.48	Trimethyllysine dioxygenase, mitochondrial OS=Homo sapiens GN=TMLHE PE=1 SV=1	1.93e+005	4.80e+005
TTI1_HUMAN	5 (5)	332.91	0.15	1.65	TELO2-interacting protein 1 homolog OS=Homo sapiens GN=TTI1 PE=1 SV=3	1.41e+005	2.34e+005
UBA1_HUMAN	8 (8)	332.19	0.08	2.29	Ubiquitin-like modifier-activating enzyme 1 OS=Homo sapiens GN=UBA1 PE=1 SV=3	1.88e+005	4.31e+005
GBLP_HUMAN	7 (7)	331.93	0.03	2.19	Guanine nucleotide-binding protein subunit beta-2-like 1 OS=Homo sapiens GN=GNB2L1 PE=1 SV=3	2.19e+005	4.78e+005
RN187_HUMAN	8 (8)	331.58	0.04	2.71	E3 ubiquitin-protein ligase RNF187 OS=Homo sapiens GN=RNF187 PE=1 SV=2	3.95e+005	1.07e+006
RPAB3_HUMAN	6 (6)	329.70	0.17	2.90	DNA-directed RNA polymerases I, II, and III subunit RPABC3 OS=Homo sapiens GN=POLR2H PE=1 SV=4	4.11e+005	1.19e+006
CASP2_HUMAN	7 (7)	329.55	0.99	1.15	Caspase-2 OS=Homo sapiens GN=CASP2 PE=1 SV=2	4.38e+005	3.81e+005
ZFYV9_HUMAN	7 (7)	329.48	0.09	2.64	Zinc finger FYVE domain-containing protein 9 OS=Homo sapiens GN=ZFYVE9 PE=1 SV=2	1.78e+005	4.70e+005
RS7_HUMAN	9 (9)	329.12	8.31e-003	3.24	40S ribosomal protein S7 OS=Homo sapiens GN=RPS7 PE=1 SV=1	1.11e+006	3.60e+006
SCO2_HUMAN	8 (8)	328.30	3.36e-003	2.23	Protein SCO2 homolog, mitochondrial OS=Homo sapiens GN=SCO2 PE=1 SV=3	1.14e+006	2.53e+006
OGT1_HUMAN	9 (9)	328.20	0.15	1.39	UDP-N-acetylglucosamine--peptide N-acetylglucosaminyltransferase 110 kDa subunit OS=Homo sapiens GN=OGT PE=1 SV=3	1.44e+005	2.01e+005
WDR6_HUMAN	7 (7)	328.10	0.66	1.14	WD repeat-containing protein 6 OS=Homo sapiens GN=WDR6 PE=1 SV=1	3.12e+005	3.57e+005
CSK2B_HUMAN	3 (3)	328.00	0.74	1.17	Casein kinase II subunit beta OS=Homo sapiens GN=CSNK2B PE=1 SV=1	1.12e+006	1.30e+006
RPN1_HUMAN	8 (8)	327.97	0.01	3.50	Dolichyl-diphosphooligosaccharide--protein glycosyltransferase subunit 1 OS=Homo sapiens GN=RPN1 PE=1 SV=1	7.15e+004	2.50e+005
BUB3_HUMAN	7 (7)	327.72	8.53e-003	1.99	Mitotic checkpoint protein BUB3 OS=Homo sapiens GN=BUB3 PE=1 SV=1	1.61e+005	3.21e+005
TBC9B_HUMAN	6 (6)	327.37	0.36	1.39	TBC1 domain family member 9B OS=Homo sapiens GN=TBC1D9B PE=1 SV=3	3.44e+005	4.78e+005
TRAP1_HUMAN	7 (6)	326.59	0.04	2.85	Heat shock protein 75 kDa, mitochondrial OS=Homo sapiens GN=TRAP1 PE=1 SV=3	2.17e+005	6.17e+005
PCSK6_HUMAN	6 (6)	324.90	8.86e-003	2.30	Proprotein convertase subtilisin/kexin type 6 OS=Homo sapiens GN=PCSK6 PE=1 SV=1	1.11e+005	2.55e+005
PUR6_HUMAN	9 (9)	324.75	0.02	2.35	Multifunctional protein ADE2 OS=Homo sapiens GN=PAICS PE=1 SV=3	2.16e+005	5.09e+005
ZN688_HUMAN	6 (6)	324.32	0.03	2.42	Zinc finger protein 688 OS=Homo sapiens GN=ZNF688 PE=2 SV=1	2.14e+005	5.19e+005
RL10A_HUMAN	8 (8)	323.91	0.01	2.94	60S ribosomal protein L10a OS=Homo sapiens GN=RPL10A PE=1 SV=2	2.39e+005	7.02e+005
CDCA2_HUMAN	7 (7)	323.78	0.08	2.30	Cell division cycle-associated protein 2 OS=Homo sapiens GN=CDCA2 PE=1 SV=2	3.16e+005	7.27e+005
MACF1_HUMAN	8 (8)	323.44	0.06	1.71	Microtubule-actin cross-linking factor 1, isoforms 1/2/3/5 OS=Homo sapiens GN=MACF1 PE=1 SV=4	3.32e+005	5.66e+005
NR1H2_HUMAN	6 (6)	322.56	0.21	1.77	Oxysterols receptor LXR-beta OS=Homo sapiens GN=NR1H2 PE=1 SV=2	3.10e+005	5.51e+005
DPY30_HUMAN	4 (4)	322.40	0.20	1.61	Protein dpy-30 homolog OS=Homo sapiens GN=DPY30 PE=1 SV=1	2.10e+006	3.38e+006
NU155_HUMAN	6 (6)	321.42	0.13	1.92	Nuclear pore complex protein Nup155 OS=Homo sapiens GN=NUP155 PE=1 SV=1	2.44e+005	4.70e+005
UN45A_HUMAN	4 (4)	321.23	0.01	2.00	Protein unc-45 homolog A OS=Homo sapiens GN=UNC45A PE=1 SV=1	3.00e+005	6.01e+005
RT09_HUMAN	6 (6)	320.85	0.16	2.86	28S ribosomal protein S9, mitochondrial OS=Homo sapiens GN=MRPS9 PE=1 SV=2	8.66e+004	2.47e+005
ARI1_HUMAN	7 (7)	320.27	0.26	1.70	E3 ubiquitin-protein ligase ARIH1 OS=Homo sapiens GN=ARIH1 PE=1 SV=2	2.03e+005	3.45e+005
SYDC_HUMAN	9 (9)	319.73	3.26e-004	2.37	Aspartate--tRNA ligase, cytoplasmic OS=Homo sapiens GN=DARS PE=1 SV=2	9.81e+004	2.33e+005
F193A_HUMAN	6 (6)	319.71	0.09	2.17	Protein FAM193A OS=Homo sapiens GN=FAM193A PE=1 SV=2	3.06e+005	6.64e+005
PPN_HUMAN	6 (6)	319.15	0.04	2.06	Papilin OS=Homo sapiens GN=PAPLN PE=2 SV=4	1.98e+005	4.07e+005
H4_HUMAN	6 (6)	318.62	0.09	3.35	Histone H4 OS=Homo sapiens GN=HIST1H4A PE=1 SV=2	5.03e+005	1.68e+006
YBOX3_HUMAN	5 (1)	318.47	0.16	2.18	Y-box-binding protein 3 OS=Homo sapiens GN=YBX3 PE=1 SV=4	2.15e+005	4.70e+005
NDUA5_HUMAN	5 (5)	318.39	3.54e-003	3.43	NADH dehydrogenase [ubiquinone] 1 alpha subcomplex subunit 5 OS=Homo sapiens GN=NDUFA5 PE=1 SV=3	2.97e+005	1.02e+006
RPB1_HUMAN	9 (9)	317.71	4.40e-003	3.08	DNA-directed RNA polymerase II subunit RPB1 OS=Homo sapiens GN=POLR2A PE=1 SV=2	9.48e+004	2.92e+005
KLH25_HUMAN	5 (5)	317.53	3.72e-003	1.40	Kelch-like protein 25 OS=Homo sapiens GN=KLHL25 PE=1 SV=1	4.62e+005	6.45e+005
RAE1L_HUMAN	8 (8)	317.21	0.05	1.46	mRNA export factor OS=Homo sapiens GN=RAE1 PE=1 SV=1	1.32e+005	1.93e+005
ZN143_HUMAN	8 (8)	317.01	0.02	2.09	Zinc finger protein 143 OS=Homo sapiens GN=ZNF143 PE=1 SV=2	2.03e+005	4.24e+005
GNL3_HUMAN	7 (7)	316.44	0.05	1.77	Guanine nucleotide-binding protein-like 3 OS=Homo sapiens GN=GNL3 PE=1 SV=2	1.26e+005	2.22e+005
ZN480_HUMAN	5 (5)	316.33	0.13	1.53	Zinc finger protein 480 OS=Homo sapiens GN=ZNF480 PE=1 SV=2	2.48e+005	3.80e+005
AKA11_HUMAN	7 (7)	316.23	4.49e-003	2.27	A-kinase anchor protein 11 OS=Homo sapiens GN=AKAP11 PE=1 SV=1	3.23e+005	7.32e+005
ACL6A_HUMAN	7 (7)	315.45	0.03	2.77	Actin-like protein 6A OS=Homo sapiens GN=ACTL6A PE=1 SV=1	1.29e+005	3.56e+005
DRS7B_HUMAN	6 (6)	314.70	2.63e-004	2.67	Dehydrogenase/reductase SDR family member 7B OS=Homo sapiens GN=DHRS7B PE=1 SV=2	1.02e+005	2.73e+005
RS9_HUMAN	10 (9)	313.63	6.70e-003	2.20	40S ribosomal protein S9 OS=Homo sapiens GN=RPS9 PE=1 SV=3	3.05e+005	6.73e+005
MATR3_HUMAN	8 (8)	313.25	0.01	2.65	Matrin-3 OS=Homo sapiens GN=MATR3 PE=1 SV=2	2.26e+005	5.99e+005
OTU7B_HUMAN	5 (5)	312.98	0.03	2.47	OTU domain-containing protein 7B OS=Homo sapiens GN=OTUD7B PE=1 SV=1	3.34e+004	8.23e+004
PTCD3_HUMAN	7 (7)	312.37	0.10	1.82	Pentatricopeptide repeat domain-containing protein 3, mitochondrial OS=Homo sapiens GN=PTCD3 PE=1 SV=3	2.88e+005	5.26e+005
KCD18_HUMAN	6 (6)	311.99	0.58	1.09	BTB/POZ domain-containing protein KCTD18 OS=Homo sapiens GN=KCTD18 PE=2 SV=2	1.99e+005	2.16e+005
KAP2_HUMAN	6 (6)	311.69	0.13	1.57	cAMP-dependent protein kinase type II-alpha regulatory subunit OS=Homo sapiens GN=PRKAR2A PE=1 SV=2	1.87e+005	2.94e+005
PHF6_HUMAN	7 (7)	311.49	0.08	2.08	PHD finger protein 6 OS=Homo sapiens GN=PHF6 PE=1 SV=1	6.40e+005	1.33e+006
CTCF_HUMAN	5 (5)	311.25	0.44	1.90	Transcriptional repressor CTCF OS=Homo sapiens GN=CTCF PE=1 SV=1	6.38e+005	1.22e+006
MYL6_HUMAN	7 (6)	311.20	0.02	2.55	Myosin light polypeptide 6 OS=Homo sapiens GN=MYL6 PE=1 SV=2	3.68e+005	9.38e+005
MEX3B_HUMAN	5 (2)	311.08	0.43	1.43	RNA-binding protein MEX3B OS=Homo sapiens GN=MEX3B PE=1 SV=1	3.73e+005	5.34e+005
KDM1A_HUMAN	9 (9)	310.79	0.17	1.77	Lysine-specific histone demethylase 1A OS=Homo sapiens GN=KDM1A PE=1 SV=2	2.15e+005	3.79e+005
GASP2_HUMAN	4 (4)	309.98	0.01	2.45	G-protein coupled receptor-associated sorting protein 2 OS=Homo sapiens GN=GPRASP2 PE=1 SV=1	1.45e+005	3.54e+005
ZN267_HUMAN	5 (5)	309.59	0.02	1.91	Zinc finger protein 267 OS=Homo sapiens GN=ZNF267 PE=2 SV=3	8.38e+005	1.60e+006
T2H2L_HUMAN	6 (6)	309.42	0.06	1.84	General transcription factor IIH subunit 2-like protein OS=Homo sapiens GN=GTF2H2C PE=1 SV=1	7.47e+005	1.37e+006
NSUN2_HUMAN	8 (8)	308.94	0.02	2.48	tRNA (cytosine(34)-C(5))-methyltransferase OS=Homo sapiens GN=NSUN2 PE=1 SV=2	2.08e+005	5.16e+005
FAF2_HUMAN	5 (5)	308.90	0.17	2.49	FAS-associated factor 2 OS=Homo sapiens GN=FAF2 PE=1 SV=2	8.05e+005	2.00e+006
SMN_HUMAN	4 (4)	308.02	9.68e-003	2.64	Survival motor neuron protein OS=Homo sapiens GN=SMN1 PE=1 SV=1	4.24e+005	1.12e+006
RL18_HUMAN	5 (5)	307.83	1.61e-004	2.66	60S ribosomal protein L18 OS=Homo sapiens GN=RPL18 PE=1 SV=2	4.74e+005	1.26e+006
GWL_HUMAN	8 (8)	307.80	0.02	2.22	Serine/threonine-protein kinase greatwall OS=Homo sapiens GN=MASTL PE=1 SV=1	2.47e+005	5.48e+005
RWDD4_HUMAN	4 (4)	307.70	0.03	2.68	RWD domain-containing protein 4 OS=Homo sapiens GN=RWDD4 PE=1 SV=3	1.80e+005	4.84e+005
SYRC_HUMAN	8 (8)	307.53	6.29e-003	2.35	Arginine--tRNA ligase, cytoplasmic OS=Homo sapiens GN=RARS PE=1 SV=2	1.21e+005	2.86e+005
ZN627_HUMAN	6 (6)	306.09	0.05	2.90	Zinc finger protein 627 OS=Homo sapiens GN=ZNF627 PE=2 SV=1	2.68e+005	7.75e+005
EI2BG_HUMAN	4 (4)	305.99	0.02	2.17	Translation initiation factor eIF-2B subunit gamma OS=Homo sapiens GN=EIF2B3 PE=1 SV=1	7.22e+004	1.57e+005
AHR_HUMAN	4 (4)	305.52	0.15	1.97	Aryl hydrocarbon receptor OS=Homo sapiens GN=AHR PE=1 SV=2	2.79e+005	5.50e+005
U2AF1_HUMAN	5 (5)	305.45	0.04	2.06	Splicing factor U2AF 35 kDa subunit OS=Homo sapiens GN=U2AF1 PE=1 SV=3	3.00e+005	6.16e+005
PELO_HUMAN	5 (5)	305.28	0.04	1.75	Protein pelota homolog OS=Homo sapiens GN=PELO PE=1 SV=2	1.46e+005	2.56e+005
UCK2_HUMAN	6 (6)	303.69	0.30	1.60	Uridine-cytidine kinase 2 OS=Homo sapiens GN=UCK2 PE=1 SV=1	2.48e+005	3.97e+005
RL9_HUMAN	5 (5)	303.04	3.75e-003	2.56	60S ribosomal protein L9 OS=Homo sapiens GN=RPL9 PE=1 SV=1	3.60e+005	9.22e+005
INT1_HUMAN	6 (6)	302.85	0.09	2.36	Integrator complex subunit 1 OS=Homo sapiens GN=INTS1 PE=1 SV=2	2.01e+005	4.74e+005
WDR26_HUMAN	7 (6)	302.40	0.02	2.66	WD repeat-containing protein 26 OS=Homo sapiens GN=WDR26 PE=1 SV=3	1.44e+005	3.84e+005
UIMC1_HUMAN	8 (8)	302.31	0.01	1.65	BRCA1-A complex subunit RAP80 OS=Homo sapiens GN=UIMC1 PE=1 SV=2	3.53e+005	5.82e+005
ZKSC1_HUMAN	7 (7)	302.25	0.08	1.81	Zinc finger protein with KRAB and SCAN domains 1 OS=Homo sapiens GN=ZKSCAN1 PE=1 SV=3	4.40e+005	7.96e+005
MALT1_HUMAN	5 (5)	301.93	1.04e-003	3.13	Mucosa-associated lymphoid tissue lymphoma translocation protein 1 OS=Homo sapiens GN=MALT1 PE=1 SV=1	4.53e+004	1.42e+005
RL38_HUMAN	6 (6)	301.45	0.03	2.46	60S ribosomal protein L38 OS=Homo sapiens GN=RPL38 PE=1 SV=2	4.17e+005	1.02e+006
ZN589_HUMAN	5 (5)	301.14	0.05	2.54	Zinc finger protein 589 OS=Homo sapiens GN=ZNF589 PE=1 SV=1	2.40e+005	6.10e+005
MYO1C_HUMAN	7 (7)	300.15	0.02	2.55	Unconventional myosin-Ic OS=Homo sapiens GN=MYO1C PE=1 SV=4	1.83e+005	4.66e+005
FBLN1_HUMAN	6 (6)	300.05	0.08	2.74	Fibulin-1 OS=Homo sapiens GN=FBLN1 PE=1 SV=4	1.14e+005	3.13e+005
RL15_HUMAN	5 (5)	299.70	0.03	2.11	60S ribosomal protein L15 OS=Homo sapiens GN=RPL15 PE=1 SV=2	8.64e+005	1.82e+006
TRIM1_HUMAN	6 (6)	299.29	0.03	2.10	Probable E3 ubiquitin-protein ligase MID2 OS=Homo sapiens GN=MID2 PE=1 SV=3	1.23e+005	2.58e+005
CYLD_HUMAN	4 (4)	299.18	0.08	2.46	Ubiquitin carboxyl-terminal hydrolase CYLD OS=Homo sapiens GN=CYLD PE=1 SV=1	2.44e+005	5.98e+005
SMCA4_HUMAN	7 (6)	299.10	9.68e-003	2.50	Transcription activator BRG1 OS=Homo sapiens GN=SMARCA4 PE=1 SV=2	1.31e+005	3.27e+005
HNRPR_HUMAN	7 (4)	297.94	0.09	2.25	Heterogeneous nuclear ribonucleoprotein R OS=Homo sapiens GN=HNRNPR PE=1 SV=1	1.23e+005	2.76e+005
RS19_HUMAN	8 (8)	297.86	0.08	2.00	40S ribosomal protein S19 OS=Homo sapiens GN=RPS19 PE=1 SV=2	1.88e+005	3.76e+005
RNF41_HUMAN	4 (4)	297.81	0.13	1.72	E3 ubiquitin-protein ligase NRDP1 OS=Homo sapiens GN=RNF41 PE=1 SV=2	8.20e+005	1.41e+006
NOTC3_HUMAN	7 (5)	296.12	0.07	2.22	Neurogenic locus notch homolog protein 3 OS=Homo sapiens GN=NOTCH3 PE=1 SV=2	1.93e+005	4.29e+005
ASH2L_HUMAN	5 (5)	295.95	5.54e-003	3.23	Set1/Ash2 histone methyltransferase complex subunit ASH2 OS=Homo sapiens GN=ASH2L PE=1 SV=1	1.49e+005	4.81e+005
ZFP90_HUMAN	6 (6)	295.63	0.04	2.31	Zinc finger protein 90 homolog OS=Homo sapiens GN=ZFP90 PE=2 SV=2	4.56e+005	1.05e+006
H2B1C_HUMAN	4 (2)	294.81	0.01	4.76	Histone H2B type 1-C/E/F/G/I OS=Homo sapiens GN=HIST1H2BC PE=1 SV=4	4.73e+005	2.25e+006
GANAB_HUMAN	9 (8)	293.59	0.10	3.10	Neutral alpha-glucosidase AB OS=Homo sapiens GN=GANAB PE=1 SV=3	1.05e+005	3.25e+005
PLPL6_HUMAN	6 (6)	293.22	0.02	2.01	Neuropathy target esterase OS=Homo sapiens GN=PNPLA6 PE=1 SV=2	2.15e+005	4.32e+005
HAUS8_HUMAN	5 (5)	293.03	0.22	2.77	HAUS augmin-like complex subunit 8 OS=Homo sapiens GN=HAUS8 PE=1 SV=3	1.12e+005	3.11e+005
RPAB5_HUMAN	5 (5)	292.50	7.81e-003	3.48	DNA-directed RNA polymerases I, II, and III subunit RPABC5 OS=Homo sapiens GN=POLR2L PE=1 SV=1	1.01e+005	3.54e+005
CBX5_HUMAN	6 (6)	292.31	0.07	2.46	Chromobox protein homolog 5 OS=Homo sapiens GN=CBX5 PE=1 SV=1	3.00e+005	7.39e+005
ZC3HA_HUMAN	5 (5)	292.22	0.02	2.65	Zinc finger CCCH domain-containing protein 10 OS=Homo sapiens GN=ZC3H10 PE=1 SV=1	2.81e+005	7.43e+005
MPPA_HUMAN	3 (3)	291.99	0.13	2.12	Mitochondrial-processing peptidase subunit alpha OS=Homo sapiens GN=PMPCA PE=1 SV=2	4.36e+005	9.24e+005
EDAD_HUMAN	3 (3)	291.99	0.02	1.85	Ectodysplasin-A receptor-associated adapter protein OS=Homo sapiens GN=EDARADD PE=1 SV=3	5.49e+005	1.01e+006
RS6_HUMAN	6 (6)	290.24	0.05	1.83	40S ribosomal protein S6 OS=Homo sapiens GN=RPS6 PE=1 SV=1	8.12e+005	1.48e+006
ZN184_HUMAN	6 (6)	289.97	0.03	2.97	Zinc finger protein 184 OS=Homo sapiens GN=ZNF184 PE=1 SV=4	1.25e+005	3.71e+005
ELOC_HUMAN	3 (3)	289.67	4.90e-003	2.88	Transcription elongation factor B polypeptide 1 OS=Homo sapiens GN=TCEB1 PE=1 SV=1	2.79e+005	8.06e+005
SHKB1_HUMAN	6 (6)	289.36	0.11	1.55	SH3KBP1-binding protein 1 OS=Homo sapiens GN=SHKBP1 PE=1 SV=2	6.12e+005	9.51e+005
GAS6_HUMAN	5 (5)	288.79	5.38e-003	2.42	Growth arrest-specific protein 6 OS=Homo sapiens GN=GAS6 PE=1 SV=2	5.57e+004	1.35e+005
ARF4_HUMAN	6 (6)	288.77	0.35	1.92	ADP-ribosylation factor 4 OS=Homo sapiens GN=ARF4 PE=1 SV=3	2.21e+005	4.25e+005
MPPB_HUMAN	4 (4)	288.63	0.07	1.83	Mitochondrial-processing peptidase subunit beta OS=Homo sapiens GN=PMPCB PE=1 SV=2	7.00e+004	1.28e+005
MIO_HUMAN	5 (5)	288.53	4.38e-003	2.03	WD repeat-containing protein mio OS=Homo sapiens GN=MIOS PE=1 SV=2	1.05e+005	2.13e+005
PDIP2_HUMAN	7 (7)	288.34	5.77e-003	3.42	Polymerase delta-interacting protein 2 OS=Homo sapiens GN=POLDIP2 PE=1 SV=1	1.95e+005	6.67e+005
ZN805_HUMAN	3 (3)	287.81	0.10	5.30	Zinc finger protein 805 OS=Homo sapiens GN=ZNF805 PE=2 SV=3	9.58e+004	5.07e+005
NDUS8_HUMAN	5 (5)	287.70	2.05e-003	2.30	NADH dehydrogenase [ubiquinone] iron-sulfur protein 8, mitochondrial OS=Homo sapiens GN=NDUFS8 PE=1 SV=1	6.13e+005	1.41e+006
TGFI1_HUMAN	3 (3)	287.68	0.11	2.38	Transforming growth factor beta-1-induced transcript 1 protein OS=Homo sapiens GN=TGFB1I1 PE=1 SV=2	2.87e+005	6.84e+005
ZN776_HUMAN	2 (2)	287.52	0.29	1.99	Zinc finger protein 776 OS=Homo sapiens GN=ZNF776 PE=2 SV=2	7.34e+005	1.46e+006
LA_HUMAN	6 (6)	287.32	0.09	3.14	Lupus La protein OS=Homo sapiens GN=SSB PE=1 SV=2	1.70e+005	5.34e+005
TRI68_HUMAN	5 (4)	287.28	0.02	2.28	E3 ubiquitin-protein ligase TRIM68 OS=Homo sapiens GN=TRIM68 PE=1 SV=1	6.55e+004	1.49e+005
TRAF4_HUMAN	4 (4)	286.82	0.02	3.23	TNF receptor-associated factor 4 OS=Homo sapiens GN=TRAF4 PE=1 SV=1	7.02e+004	2.27e+005
ZN829_HUMAN	6 (6)	286.70	0.17	2.80	Zinc finger protein 829 OS=Homo sapiens GN=ZNF829 PE=2 SV=1	1.84e+006	5.15e+006
REQU_HUMAN	4 (4)	286.69	0.25	4.51	Zinc finger protein ubi-d4 OS=Homo sapiens GN=DPF2 PE=1 SV=2	9.87e+004	4.45e+005
ZN552_HUMAN	5 (5)	286.52	0.02	2.75	Zinc finger protein 552 OS=Homo sapiens GN=ZNF552 PE=2 SV=2	1.95e+005	5.35e+005
DTL_HUMAN	9 (9)	285.49	0.13	1.76	Denticleless protein homolog OS=Homo sapiens GN=DTL PE=1 SV=3	2.09e+005	3.67e+005
ZCHC4_HUMAN	6 (6)	284.81	0.02	2.48	Zinc finger CCHC domain-containing protein 4 OS=Homo sapiens GN=ZCCHC4 PE=1 SV=3	3.23e+005	8.02e+005
ABCF2_HUMAN	8 (8)	283.29	0.02	1.82	ATP-binding cassette sub-family F member 2 OS=Homo sapiens GN=ABCF2 PE=1 SV=2	2.68e+005	4.89e+005
ZN558_HUMAN	3 (2)	282.12	8.31e-003	2.69	Zinc finger protein 558 OS=Homo sapiens GN=ZNF558 PE=2 SV=1	7.75e+005	2.09e+006
SSRA_HUMAN	4 (4)	281.61	0.05	2.42	Translocon-associated protein subunit alpha OS=Homo sapiens GN=SSR1 PE=1 SV=3	3.38e+005	8.17e+005
ZN282_HUMAN	4 (3)	281.58	0.07	2.81	Zinc finger protein 282 OS=Homo sapiens GN=ZNF282 PE=2 SV=3	8.80e+004	2.47e+005
NEMO_HUMAN	4 (4)	281.29	0.01	2.61	NF-kappa-B essential modulator OS=Homo sapiens GN=IKBKG PE=1 SV=2	4.57e+004	1.19e+005
TYY1_HUMAN	8 (8)	281.20	4.49e-003	2.31	Transcriptional repressor protein YY1 OS=Homo sapiens GN=YY1 PE=1 SV=2	3.93e+005	9.10e+005
ICLN_HUMAN	5 (5)	280.86	0.09	2.54	Methylosome subunit pICln OS=Homo sapiens GN=CLNS1A PE=1 SV=1	1.17e+005	2.98e+005
HDAC1_HUMAN	7 (4)	280.47	1.87e-003	2.08	Histone deacetylase 1 OS=Homo sapiens GN=HDAC1 PE=1 SV=1	2.66e+005	5.53e+005
HXK2_HUMAN	7 (7)	280.28	0.05	2.89	Hexokinase-2 OS=Homo sapiens GN=HK2 PE=1 SV=2	7.64e+004	2.21e+005
DTX3_HUMAN	7 (7)	279.82	0.03	1.97	Probable E3 ubiquitin-protein ligase DTX3 OS=Homo sapiens GN=DTX3 PE=1 SV=2	2.70e+005	5.31e+005
POLK_HUMAN	7 (7)	279.78	0.23	2.38	DNA polymerase kappa OS=Homo sapiens GN=POLK PE=1 SV=1	2.32e+005	5.52e+005
A4_HUMAN	7 (6)	279.59	0.07	1.71	Amyloid beta A4 protein OS=Homo sapiens GN=APP PE=1 SV=3	7.00e+004	1.20e+005
HCD2_HUMAN	5 (5)	278.89	0.05	1.88	3-hydroxyacyl-CoA dehydrogenase type-2 OS=Homo sapiens GN=HSD17B10 PE=1 SV=3	4.35e+005	8.19e+005
MTG8_HUMAN	6 (3)	278.83	9.14e-003	2.66	Protein CBFA2T1 OS=Homo sapiens GN=RUNX1T1 PE=1 SV=2	2.18e+005	5.80e+005
NEK9_HUMAN	9 (9)	278.52	0.30	2.03	Serine/threonine-protein kinase Nek9 OS=Homo sapiens GN=NEK9 PE=1 SV=2	3.77e+005	7.67e+005
SMRC1_HUMAN	8 (3)	278.46	0.28	1.94	SWI/SNF complex subunit SMARCC1 OS=Homo sapiens GN=SMARCC1 PE=1 SV=3	2.75e+005	5.33e+005
LAMA3_HUMAN	7 (7)	278.09	0.03	2.28	Laminin subunit alpha-3 OS=Homo sapiens GN=LAMA3 PE=1 SV=2	2.31e+005	5.27e+005
SORT_HUMAN	6 (6)	275.81	0.01	2.09	Sortilin OS=Homo sapiens GN=SORT1 PE=1 SV=3	7.64e+004	1.60e+005
H13_HUMAN	6 (2)	275.48	0.10	2.89	Histone H1.3 OS=Homo sapiens GN=HIST1H1D PE=1 SV=2	1.98e+005	5.71e+005
ROA2_HUMAN	7 (7)	275.04	5.30e-003	3.59	Heterogeneous nuclear ribonucleoproteins A2/B1 OS=Homo sapiens GN=HNRNPA2B1 PE=1 SV=2	9.16e+004	3.29e+005
EPIPL_HUMAN	5 (4)	274.63	0.07	1.78	Epiplakin OS=Homo sapiens GN=EPPK1 PE=1 SV=2	1.52e+005	2.70e+005
ZMYM4_HUMAN	8 (7)	274.41	0.02	2.94	Zinc finger MYM-type protein 4 OS=Homo sapiens GN=ZMYM4 PE=1 SV=1	1.17e+005	3.45e+005
RT31_HUMAN	6 (6)	273.48	0.08	3.65	28S ribosomal protein S31, mitochondrial OS=Homo sapiens GN=MRPS31 PE=1 SV=3	9.20e+004	3.36e+005
NOB1_HUMAN	6 (6)	273.05	9.46e-003	3.19	RNA-binding protein NOB1 OS=Homo sapiens GN=NOB1 PE=1 SV=1	9.35e+004	2.98e+005
ACTZ_HUMAN	8 (8)	272.97	0.03	2.37	Alpha-centractin OS=Homo sapiens GN=ACTR1A PE=1 SV=1	2.14e+005	5.07e+005
ZN195_HUMAN	6 (5)	272.84	8.42e-003	3.03	Zinc finger protein 195 OS=Homo sapiens GN=ZNF195 PE=1 SV=2	1.24e+005	3.75e+005
KDM3A_HUMAN	4 (4)	272.83	0.05	2.85	Lysine-specific demethylase 3A OS=Homo sapiens GN=KDM3A PE=1 SV=4	4.47e+004	1.27e+005
DDX11_HUMAN	5 (2)	272.52	0.34	1.36	Probable ATP-dependent RNA helicase DDX11 OS=Homo sapiens GN=DDX11 PE=1 SV=1	1.32e+005	1.80e+005
IF2A_HUMAN	7 (7)	272.24	0.51	1.33	Eukaryotic translation initiation factor 2 subunit 1 OS=Homo sapiens GN=EIF2S1 PE=1 SV=3	1.73e+005	2.30e+005
CSRP2_HUMAN	5 (5)	271.31	0.02	2.31	Cysteine and glycine-rich protein 2 OS=Homo sapiens GN=CSRP2 PE=1 SV=3	8.53e+005	1.97e+006
KTU_HUMAN	4 (4)	270.92	0.10	1.65	Protein kintoun OS=Homo sapiens GN=DNAAF2 PE=1 SV=2	6.63e+005	1.09e+006
K2C1_HUMAN	5 (5)	270.32	0.26	6.93	Keratin, type II cytoskeletal 1 OS=Homo sapiens GN=KRT1 PE=1 SV=6	1.44e+004	1.00e+005
KDM5C_HUMAN	9 (9)	270.32	0.04	1.81	Lysine-specific demethylase 5C OS=Homo sapiens GN=KDM5C PE=1 SV=2	5.49e+005	9.94e+005
HDAC2_HUMAN	8 (5)	269.91	3.77e-003	2.41	Histone deacetylase 2 OS=Homo sapiens GN=HDAC2 PE=1 SV=2	2.48e+005	5.97e+005
RS16_HUMAN	8 (8)	269.36	0.04	2.40	40S ribosomal protein S16 OS=Homo sapiens GN=RPS16 PE=1 SV=2	3.07e+005	7.36e+005
RBBP5_HUMAN	6 (6)	269.14	0.24	2.45	Retinoblastoma-binding protein 5 OS=Homo sapiens GN=RBBP5 PE=1 SV=2	1.42e+005	3.49e+005
MLH1_HUMAN	5 (5)	268.52	0.04	4.86	DNA mismatch repair protein Mlh1 OS=Homo sapiens GN=MLH1 PE=1 SV=1	7.71e+004	3.75e+005
SIAH1_HUMAN	6 (6)	268.26	0.05	2.30	E3 ubiquitin-protein ligase SIAH1 OS=Homo sapiens GN=SIAH1 PE=1 SV=2	2.61e+005	6.02e+005
PDLI5_HUMAN	6 (6)	267.26	0.06	1.94	PDZ and LIM domain protein 5 OS=Homo sapiens GN=PDLIM5 PE=1 SV=5	4.13e+005	8.04e+005
COPB_HUMAN	7 (7)	266.64	0.05	3.98	Coatomer subunit beta OS=Homo sapiens GN=COPB1 PE=1 SV=3	1.55e+005	6.17e+005
SYK_HUMAN	6 (6)	266.45	0.02	2.66	Lysine--tRNA ligase OS=Homo sapiens GN=KARS PE=1 SV=3	5.48e+004	1.45e+005
PKHM3_HUMAN	5 (5)	265.95	0.02	3.38	Pleckstrin homology domain-containing family M member 3 OS=Homo sapiens GN=PLEKHM3 PE=2 SV=2	2.07e+005	6.98e+005
CBX1_HUMAN	3 (2)	265.38	3.61e-004	2.94	Chromobox protein homolog 1 OS=Homo sapiens GN=CBX1 PE=1 SV=1	7.79e+005	2.29e+006
ILK_HUMAN	6 (6)	264.71	0.02	2.47	Integrin-linked protein kinase OS=Homo sapiens GN=ILK PE=1 SV=2	7.75e+004	1.92e+005
AMMR1_HUMAN	7 (4)	264.67	1.92e-004	2.27	AMME syndrome candidate gene 1 protein OS=Homo sapiens GN=AMMECR1 PE=1 SV=1	2.62e+005	5.95e+005
ZN398_HUMAN	5 (4)	263.34	0.21	1.87	Zinc finger protein 398 OS=Homo sapiens GN=ZNF398 PE=2 SV=1	2.17e+005	4.05e+005
TM209_HUMAN	6 (6)	263.20	0.06	1.76	Transmembrane protein 209 OS=Homo sapiens GN=TMEM209 PE=1 SV=2	1.10e+006	1.93e+006
CATZ_HUMAN	6 (6)	262.38	0.07	1.70	Cathepsin Z OS=Homo sapiens GN=CTSZ PE=1 SV=1	5.50e+005	9.36e+005
HNRPL_HUMAN	2 (2)	262.14	0.17	2.07	Heterogeneous nuclear ribonucleoprotein L OS=Homo sapiens GN=HNRNPL PE=1 SV=2	2.35e+005	4.86e+005
RL12_HUMAN	3 (3)	261.82	0.03	2.21	60S ribosomal protein L12 OS=Homo sapiens GN=RPL12 PE=1 SV=1	2.28e+005	5.03e+005
PGAM1_HUMAN	4 (4)	260.70	0.07	2.40	Phosphoglycerate mutase 1 OS=Homo sapiens GN=PGAM1 PE=1 SV=2	2.04e+005	4.89e+005
BABA1_HUMAN	4 (4)	260.70	0.06	2.37	BRISC and BRCA1-A complex member 1 OS=Homo sapiens GN=BABAM1 PE=1 SV=1	1.06e+005	2.51e+005
I2BP1_HUMAN	7 (7)	260.34	9.34e-003	2.47	Interferon regulatory factor 2-binding protein 1 OS=Homo sapiens GN=IRF2BP1 PE=1 SV=1	3.07e+005	7.59e+005
AL3A2_HUMAN	5 (5)	260.24	0.02	2.15	Fatty aldehyde dehydrogenase OS=Homo sapiens GN=ALDH3A2 PE=1 SV=1	4.05e+005	8.72e+005
NONO_HUMAN	5 (4)	259.89	0.12	1.80	Non-POU domain-containing octamer-binding protein OS=Homo sapiens GN=NONO PE=1 SV=4	6.24e+005	1.12e+006
ENPL_HUMAN	6 (6)	259.72	0.02	2.28	Endoplasmin OS=Homo sapiens GN=HSP90B1 PE=1 SV=1	2.91e+005	6.63e+005
NUDC3_HUMAN	6 (6)	259.70	0.03	3.28	NudC domain-containing protein 3 OS=Homo sapiens GN=NUDCD3 PE=1 SV=3	1.12e+005	3.68e+005
JAG2_HUMAN	4 (4)	258.59	0.09	2.03	Protein jagged-2 OS=Homo sapiens GN=JAG2 PE=1 SV=3	2.48e+005	5.02e+005
RS21_HUMAN	3 (3)	258.54	0.19	2.20	40S ribosomal protein S21 OS=Homo sapiens GN=RPS21 PE=1 SV=1	2.39e+005	5.24e+005
M18BP_HUMAN	5 (5)	258.43	0.02	2.76	Mis18-binding protein 1 OS=Homo sapiens GN=MIS18BP1 PE=1 SV=1	1.39e+005	3.84e+005
ZN569_HUMAN	6 (6)	258.20	0.12	2.26	Zinc finger protein 569 OS=Homo sapiens GN=ZNF569 PE=2 SV=1	4.14e+005	9.37e+005
ZN562_HUMAN	4 (2)	256.52	0.07	4.69	Zinc finger protein 562 OS=Homo sapiens GN=ZNF562 PE=2 SV=2	2.09e+005	9.80e+005
CTBP1_HUMAN	6 (5)	256.35	0.05	1.94	C-terminal-binding protein 1 OS=Homo sapiens GN=CTBP1 PE=1 SV=2	8.88e+004	1.72e+005
ACTN4_HUMAN	5 (5)	256.26	0.02	3.44	Alpha-actinin-4 OS=Homo sapiens GN=ACTN4 PE=1 SV=2	6.43e+004	2.21e+005
SPTC1_HUMAN	6 (6)	255.68	0.02	2.09	Serine palmitoyltransferase 1 OS=Homo sapiens GN=SPTLC1 PE=1 SV=1	1.21e+005	2.54e+005
NSF_HUMAN	4 (4)	255.60	0.07	2.52	Vesicle-fusing ATPase OS=Homo sapiens GN=NSF PE=1 SV=3	1.79e+005	4.50e+005
LTBP4_HUMAN	6 (6)	255.30	0.01	2.85	Latent-transforming growth factor beta-binding protein 4 OS=Homo sapiens GN=LTBP4 PE=1 SV=2	1.39e+005	3.96e+005
AASS_HUMAN	5 (5)	255.27	0.15	2.70	Alpha-aminoadipic semialdehyde synthase, mitochondrial OS=Homo sapiens GN=AASS PE=1 SV=1	2.25e+005	6.08e+005
PRS10_HUMAN	4 (4)	255.07	9.84e-003	3.01	26S protease regulatory subunit 10B OS=Homo sapiens GN=PSMC6 PE=1 SV=1	7.48e+004	2.25e+005
SDHA_HUMAN	4 (4)	254.69	0.12	2.41	Succinate dehydrogenase [ubiquinone] flavoprotein subunit, mitochondrial OS=Homo sapiens GN=SDHA PE=1 SV=2	1.77e+005	4.26e+005
TANK_HUMAN	5 (5)	253.76	1.19e-003	2.63	TRAF family member-associated NF-kappa-B activator OS=Homo sapiens GN=TANK PE=1 SV=2	1.33e+005	3.50e+005
SHRPN_HUMAN	5 (5)	253.49	0.04	1.92	Sharpin OS=Homo sapiens GN=SHARPIN PE=1 SV=1	6.88e+005	1.32e+006
MD2L1_HUMAN	5 (5)	253.36	0.18	1.95	Mitotic spindle assembly checkpoint protein MAD2A OS=Homo sapiens GN=MAD2L1 PE=1 SV=1	2.85e+005	5.56e+005
KCMF1_HUMAN	2 (2)	253.18	0.09	1.87	E3 ubiquitin-protein ligase KCMF1 OS=Homo sapiens GN=KCMF1 PE=1 SV=2	1.03e+005	1.93e+005
PP1G_HUMAN	4 (1)	253.17	0.01	3.05	Serine/threonine-protein phosphatase PP1-gamma catalytic subunit OS=Homo sapiens GN=PPP1CC PE=1 SV=1	5.59e+004	1.70e+005
LAP2A_HUMAN	7 (6)	253.10	0.06	2.22	Lamina-associated polypeptide 2, isoform alpha OS=Homo sapiens GN=TMPO PE=1 SV=2	1.36e+005	3.02e+005
RN123_HUMAN	6 (6)	253.08	0.09	2.78	E3 ubiquitin-protein ligase RNF123 OS=Homo sapiens GN=RNF123 PE=1 SV=1	1.68e+005	4.66e+005
WDR61_HUMAN	4 (4)	252.74	0.02	2.26	WD repeat-containing protein 61 OS=Homo sapiens GN=WDR61 PE=1 SV=1	1.31e+005	2.96e+005
UBC9_HUMAN	5 (5)	252.25	0.03	1.95	SUMO-conjugating enzyme UBC9 OS=Homo sapiens GN=UBE2I PE=1 SV=1	3.12e+005	6.06e+005
STT3A_HUMAN	5 (5)	252.18	2.36e-003	3.47	Dolichyl-diphosphooligosaccharide--protein glycosyltransferase subunit STT3A OS=Homo sapiens GN=STT3A PE=1 SV=2	1.70e+005	5.89e+005
TF3C3_HUMAN	6 (6)	251.97	0.30	1.86	General transcription factor 3C polypeptide 3 OS=Homo sapiens GN=GTF3C3 PE=1 SV=1	3.32e+005	6.19e+005
SRSF2_HUMAN	4 (4)	251.94	0.24	2.09	Serine/arginine-rich splicing factor 2 OS=Homo sapiens GN=SRSF2 PE=1 SV=4	1.08e+005	2.25e+005
EIF3E_HUMAN	3 (3)	251.85	0.15	1.80	Eukaryotic translation initiation factor 3 subunit E OS=Homo sapiens GN=EIF3E PE=1 SV=1	8.35e+004	1.50e+005
DDX50_HUMAN	5 (2)	251.29	0.01	2.44	ATP-dependent RNA helicase DDX50 OS=Homo sapiens GN=DDX50 PE=1 SV=1	9.82e+004	2.40e+005
RU17_HUMAN	5 (5)	250.43	0.03	2.29	U1 small nuclear ribonucleoprotein 70 kDa OS=Homo sapiens GN=SNRNP70 PE=1 SV=2	4.26e+004	9.75e+004
GLMN_HUMAN	6 (6)	250.24	0.05	3.09	Glomulin OS=Homo sapiens GN=GLMN PE=1 SV=2	2.47e+005	7.64e+005
CDC16_HUMAN	6 (6)	249.98	0.04	3.04	Cell division cycle protein 16 homolog OS=Homo sapiens GN=CDC16 PE=1 SV=2	5.55e+004	1.69e+005
F193B_HUMAN	5 (5)	249.80	0.09	2.32	Protein FAM193B OS=Homo sapiens GN=FAM193B PE=2 SV=3	7.86e+004	1.83e+005
GBF1_HUMAN	6 (6)	249.60	0.06	2.70	Golgi-specific brefeldin A-resistance guanine nucleotide exchange factor 1 OS=Homo sapiens GN=GBF1 PE=1 SV=2	1.63e+005	4.39e+005
DNJB6_HUMAN	6 (5)	249.17	0.02	2.36	DnaJ homolog subfamily B member 6 OS=Homo sapiens GN=DNAJB6 PE=1 SV=2	1.29e+005	3.03e+005
MICU2_HUMAN	4 (4)	248.92	0.50	1.28	Calcium uptake protein 2, mitochondrial OS=Homo sapiens GN=MICU2 PE=1 SV=2	7.32e+004	9.37e+004
CAND2_HUMAN	6 (6)	248.60	0.01	3.08	Cullin-associated NEDD8-dissociated protein 2 OS=Homo sapiens GN=CAND2 PE=1 SV=3	2.09e+005	6.43e+005
TBC15_HUMAN	6 (6)	248.26	0.07	2.70	TBC1 domain family member 15 OS=Homo sapiens GN=TBC1D15 PE=1 SV=2	8.99e+004	2.43e+005
RLA1_HUMAN	4 (2)	248.24	3.74e-003	2.84	60S acidic ribosomal protein P1 OS=Homo sapiens GN=RPLP1 PE=1 SV=1	1.67e+006	4.76e+006
RM12_HUMAN	4 (4)	247.11	0.67	1.14	39S ribosomal protein L12, mitochondrial OS=Homo sapiens GN=MRPL12 PE=1 SV=2	1.63e+006	1.86e+006
RL23A_HUMAN	5 (5)	245.97	0.01	2.12	60S ribosomal protein L23a OS=Homo sapiens GN=RPL23A PE=1 SV=1	4.20e+005	8.92e+005
MCM4_HUMAN	4 (4)	245.82	0.06	3.12	DNA replication licensing factor MCM4 OS=Homo sapiens GN=MCM4 PE=1 SV=5	7.61e+004	2.37e+005
NCLN_HUMAN	4 (4)	245.34	0.27	2.31	Nicalin OS=Homo sapiens GN=NCLN PE=1 SV=2	1.11e+005	2.56e+005
ERR1_HUMAN	4 (4)	245.08	0.07	2.49	Steroid hormone receptor ERR1 OS=Homo sapiens GN=ESRRA PE=1 SV=3	1.30e+005	3.23e+005
C1TC_HUMAN	8 (8)	245.06	0.14	5.11	C-1-tetrahydrofolate synthase, cytoplasmic OS=Homo sapiens GN=MTHFD1 PE=1 SV=3	8.96e+004	4.58e+005
ANR39_HUMAN	4 (4)	245.05	0.04	1.68	Ankyrin repeat domain-containing protein 39 OS=Homo sapiens GN=ANKRD39 PE=1 SV=1	6.50e+004	1.09e+005
LTV1_HUMAN	4 (4)	244.03	0.44	1.76	Protein LTV1 homolog OS=Homo sapiens GN=LTV1 PE=1 SV=1	6.47e+005	1.14e+006
MYO9B_HUMAN	4 (4)	243.85	0.07	1.78	Unconventional myosin-IXb OS=Homo sapiens GN=MYO9B PE=1 SV=3	7.93e+004	1.41e+005
PRDM6_HUMAN	7 (7)	242.94	0.03	2.45	Putative histone-lysine N-methyltransferase PRDM6 OS=Homo sapiens GN=PRDM6 PE=2 SV=2	1.83e+005	4.48e+005
Z354A_HUMAN	4 (4)	242.80	3.16e-003	3.67	Zinc finger protein 354A OS=Homo sapiens GN=ZNF354A PE=2 SV=2	6.09e+004	2.24e+005
RN138_HUMAN	5 (5)	242.55	4.60e-003	2.52	E3 ubiquitin-protein ligase RNF138 OS=Homo sapiens GN=RNF138 PE=1 SV=1	1.55e+005	3.91e+005
LC7L3_HUMAN	4 (4)	241.92	0.07	2.62	Luc7-like protein 3 OS=Homo sapiens GN=LUC7L3 PE=1 SV=2	1.06e+005	2.77e+005
HS74L_HUMAN	5 (5)	241.67	0.09	2.17	Heat shock 70 kDa protein 4L OS=Homo sapiens GN=HSPA4L PE=1 SV=3	4.56e+004	9.91e+004
RAD50_HUMAN	6 (6)	241.50	0.02	2.84	DNA repair protein RAD50 OS=Homo sapiens GN=RAD50 PE=1 SV=1	5.60e+004	1.59e+005
RFC4_HUMAN	5 (5)	241.36	0.04	2.38	Replication factor C subunit 4 OS=Homo sapiens GN=RFC4 PE=1 SV=2	5.99e+005	1.43e+006
NUBP1_HUMAN	4 (4)	240.68	0.14	1.82	Cytosolic Fe-S cluster assembly factor NUBP1 OS=Homo sapiens GN=NUBP1 PE=1 SV=2	1.50e+006	2.74e+006
ZN658_HUMAN	6 (6)	240.54	5.13e-003	3.92	Zinc finger protein 658 OS=Homo sapiens GN=ZNF658 PE=2 SV=2	6.91e+004	2.71e+005
RPAC1_HUMAN	5 (5)	240.43	0.08	2.39	DNA-directed RNA polymerases I and III subunit RPAC1 OS=Homo sapiens GN=POLR1C PE=1 SV=1	1.15e+005	2.74e+005
RAN_HUMAN	5 (5)	239.70	0.04	2.09	GTP-binding nuclear protein Ran OS=Homo sapiens GN=RAN PE=1 SV=3	4.10e+005	8.57e+005
IQGA3_HUMAN	3 (3)	239.63	0.03	2.68	Ras GTPase-activating-like protein IQGAP3 OS=Homo sapiens GN=IQGAP3 PE=1 SV=2	1.23e+005	3.31e+005
RL13A_HUMAN	6 (6)	239.43	0.05	2.14	60S ribosomal protein L13a OS=Homo sapiens GN=RPL13A PE=1 SV=2	3.75e+005	8.02e+005
SPA5L_HUMAN	5 (4)	239.16	3.45e-003	2.07	Spermatogenesis-associated protein 5-like protein 1 OS=Homo sapiens GN=SPATA5L1 PE=1 SV=2	3.39e+005	7.02e+005
MELK_HUMAN	3 (3)	238.62	0.06	2.66	Maternal embryonic leucine zipper kinase OS=Homo sapiens GN=MELK PE=1 SV=3	5.71e+004	1.52e+005
SCRIB_HUMAN	4 (2)	237.53	0.06	2.19	Protein scribble homolog OS=Homo sapiens GN=SCRIB PE=1 SV=4	8.21e+004	1.80e+005
IPO11_HUMAN	6 (6)	237.14	0.42	1.50	Importin-11 OS=Homo sapiens GN=IPO11 PE=1 SV=1	1.24e+005	1.85e+005
ZNF7_HUMAN	4 (4)	236.94	0.05	4.35	Zinc finger protein 7 OS=Homo sapiens GN=ZNF7 PE=1 SV=1	1.06e+005	4.61e+005
KRBA1_HUMAN	6 (6)	235.04	0.04	3.20	Protein KRBA1 OS=Homo sapiens GN=KRBA1 PE=1 SV=3	5.54e+004	1.77e+005
ACACA_HUMAN	5 (5)	234.53	0.07	1.96	Acetyl-CoA carboxylase 1 OS=Homo sapiens GN=ACACA PE=1 SV=2	5.97e+004	1.17e+005
CISY_HUMAN	4 (4)	233.92	0.58	1.23	Citrate synthase, mitochondrial OS=Homo sapiens GN=CS PE=1 SV=2	4.66e+005	5.72e+005
PAIP2_HUMAN	4 (4)	232.96	0.38	2.16	Polyadenylate-binding protein-interacting protein 2 OS=Homo sapiens GN=PAIP2 PE=1 SV=1	1.20e+006	2.60e+006
NP1L4_HUMAN	7 (6)	232.89	0.08	1.62	Nucleosome assembly protein 1-like 4 OS=Homo sapiens GN=NAP1L4 PE=1 SV=1	6.18e+005	1.00e+006
C1TM_HUMAN	4 (4)	232.82	0.05	2.65	Monofunctional C1-tetrahydrofolate synthase, mitochondrial OS=Homo sapiens GN=MTHFD1L PE=1 SV=1	9.68e+004	2.57e+005
SH3R1_HUMAN	5 (5)	232.77	0.02	1.54	E3 ubiquitin-protein ligase SH3RF1 OS=Homo sapiens GN=SH3RF1 PE=1 SV=2	2.25e+005	3.47e+005
LTBP1_HUMAN	3 (3)	232.34	0.21	2.49	Latent-transforming growth factor beta-binding protein 1 OS=Homo sapiens GN=LTBP1 PE=1 SV=4	7.18e+004	1.79e+005
HLTF_HUMAN	6 (6)	231.77	0.19	2.06	Helicase-like transcription factor OS=Homo sapiens GN=HLTF PE=1 SV=2	4.77e+005	9.84e+005
H2B1B_HUMAN	4 (0)	231.50	0.01	4.74	Histone H2B type 1-B OS=Homo sapiens GN=HIST1H2BB PE=1 SV=2	4.62e+005	2.19e+006
RS24_HUMAN	4 (4)	231.39	9.94e-003	2.48	40S ribosomal protein S24 OS=Homo sapiens GN=RPS24 PE=1 SV=1	2.00e+005	4.96e+005
RN169_HUMAN	6 (6)	231.20	0.05	2.24	E3 ubiquitin-protein ligase RNF169 OS=Homo sapiens GN=RNF169 PE=1 SV=2	8.84e+004	1.98e+005
RINI_HUMAN	4 (4)	230.85	0.02	2.61	Ribonuclease inhibitor OS=Homo sapiens GN=RNH1 PE=1 SV=2	6.73e+004	1.76e+005
RS10_HUMAN	4 (4)	230.79	0.16	2.19	40S ribosomal protein S10 OS=Homo sapiens GN=RPS10 PE=1 SV=1	3.59e+005	7.85e+005
INSR_HUMAN	6 (5)	230.57	0.08	1.95	Insulin receptor OS=Homo sapiens GN=INSR PE=1 SV=4	5.99e+005	1.17e+006
ZN264_HUMAN	5 (5)	230.35	0.04	3.49	Zinc finger protein 264 OS=Homo sapiens GN=ZNF264 PE=1 SV=1	1.73e+005	6.02e+005
ZN649_HUMAN	6 (6)	230.20	0.05	3.90	Zinc finger protein 649 OS=Homo sapiens GN=ZNF649 PE=1 SV=1	3.35e+005	1.31e+006
PLOD3_HUMAN	4 (4)	229.82	0.09	2.49	Procollagen-lysine,2-oxoglutarate 5-dioxygenase 3 OS=Homo sapiens GN=PLOD3 PE=1 SV=1	3.58e+004	8.89e+004
SDF2L_HUMAN	3 (3)	229.72	0.14	2.44	Stromal cell-derived factor 2-like protein 1 OS=Homo sapiens GN=SDF2L1 PE=1 SV=2	1.27e+005	3.11e+005
VWDE_HUMAN	3 (3)	229.54	0.06	6.22	von Willebrand factor D and EGF domain-containing protein OS=Homo sapiens GN=VWDE PE=2 SV=4	4.21e+004	2.62e+005
PSMD1_HUMAN	5 (5)	229.25	0.61	1.15	26S proteasome non-ATPase regulatory subunit 1 OS=Homo sapiens GN=PSMD1 PE=1 SV=2	4.86e+005	5.57e+005
FIP1_HUMAN	6 (6)	228.63	0.05	4.02	Pre-mRNA 3'-end-processing factor FIP1 OS=Homo sapiens GN=FIP1L1 PE=1 SV=1	2.01e+005	8.07e+005
ARAF_HUMAN	4 (4)	228.31	0.29	2.15	Serine/threonine-protein kinase A-Raf OS=Homo sapiens GN=ARAF PE=1 SV=2	3.67e+005	7.91e+005
EF1B_HUMAN	4 (4)	228.22	9.66e-003	3.06	Elongation factor 1-beta OS=Homo sapiens GN=EEF1B2 PE=1 SV=3	7.81e+004	2.39e+005
CO6A1_HUMAN	2 (2)	227.93	0.19	2.95	Collagen alpha-1(VI) chain OS=Homo sapiens GN=COL6A1 PE=1 SV=3	6.32e+004	1.87e+005
ENC1_HUMAN	3 (3)	227.93	0.03	4.95	Ectoderm-neural cortex protein 1 OS=Homo sapiens GN=ENC1 PE=1 SV=2	7.20e+004	3.56e+005
TARB1_HUMAN	3 (3)	227.87	5.74e-003	1.91	Probable methyltransferase TARBP1 OS=Homo sapiens GN=TARBP1 PE=1 SV=1	8.59e+004	1.64e+005
ANR28_HUMAN	4 (4)	227.83	0.15	2.28	Serine/threonine-protein phosphatase 6 regulatory ankyrin repeat subunit A OS=Homo sapiens GN=ANKRD28 PE=1 SV=5	1.27e+005	2.90e+005
PGRC1_HUMAN	3 (3)	227.81	0.24	2.51	Membrane-associated progesterone receptor component 1 OS=Homo sapiens GN=PGRMC1 PE=1 SV=3	1.00e+005	2.52e+005
KCD17_HUMAN	4 (4)	227.50	0.16	2.77	BTB/POZ domain-containing protein KCTD17 OS=Homo sapiens GN=KCTD17 PE=1 SV=3	1.45e+005	4.01e+005
RS25_HUMAN	5 (5)	227.02	0.01	2.16	40S ribosomal protein S25 OS=Homo sapiens GN=RPS25 PE=1 SV=1	2.17e+005	4.70e+005
SMRCD_HUMAN	5 (5)	227.00	0.31	1.85	SWI/SNF-related matrix-associated actin-dependent regulator of chromatin subfamily A containing DEAD/H box 1 OS=Homo sapiens GN=SMARCAD1 PE=1 SV=2	3.66e+005	6.79e+005
LCMT1_HUMAN	2 (2)	226.89	0.06	2.04	Leucine carboxyl methyltransferase 1 OS=Homo sapiens GN=LCMT1 PE=1 SV=2	1.51e+005	3.09e+005
RL10_HUMAN	4 (4)	225.82	0.01	2.36	60S ribosomal protein L10 OS=Homo sapiens GN=RPL10 PE=1 SV=4	2.33e+005	5.50e+005
SETD2_HUMAN	7 (6)	225.54	3.09e-004	2.59	Histone-lysine N-methyltransferase SETD2 OS=Homo sapiens GN=SETD2 PE=1 SV=3	1.18e+005	3.06e+005
PI4KA_HUMAN	4 (4)	225.38	0.06	2.84	Phosphatidylinositol 4-kinase alpha OS=Homo sapiens GN=PI4KA PE=1 SV=3	2.39e+005	6.80e+005
ZN629_HUMAN	7 (7)	225.35	0.02	2.09	Zinc finger protein 629 OS=Homo sapiens GN=ZNF629 PE=1 SV=2	1.19e+005	2.48e+005
NUP85_HUMAN	3 (3)	224.85	0.30	1.48	Nuclear pore complex protein Nup85 OS=Homo sapiens GN=NUP85 PE=1 SV=1	1.57e+005	2.34e+005
BCAT1_HUMAN	6 (6)	224.71	6.83e-003	2.17	Branched-chain-amino-acid aminotransferase, cytosolic OS=Homo sapiens GN=BCAT1 PE=1 SV=3	4.09e+005	8.87e+005
ZN557_HUMAN	2 (1)	224.70	0.01	2.66	Zinc finger protein 557 OS=Homo sapiens GN=ZNF557 PE=2 SV=2	7.29e+005	1.94e+006
OPA1_HUMAN	4 (4)	224.17	0.02	2.00	Dynamin-like 120 kDa protein, mitochondrial OS=Homo sapiens GN=OPA1 PE=1 SV=3	3.05e+005	6.11e+005
TSTD2_HUMAN	6 (6)	224.11	0.06	2.11	Thiosulfate sulfurtransferase/rhodanese-like domain-containing protein 2 OS=Homo sapiens GN=TSTD2 PE=1 SV=1	7.07e+004	1.49e+005
RHBT3_HUMAN	4 (4)	224.04	0.10	2.56	Rho-related BTB domain-containing protein 3 OS=Homo sapiens GN=RHOBTB3 PE=1 SV=2	3.88e+004	9.94e+004
ARMC6_HUMAN	7 (7)	223.47	0.11	2.48	Armadillo repeat-containing protein 6 OS=Homo sapiens GN=ARMC6 PE=1 SV=2	3.57e+005	8.82e+005
MBNL2_HUMAN	7 (3)	223.14	4.46e-003	1.70	Muscleblind-like protein 2 OS=Homo sapiens GN=MBNL2 PE=1 SV=2	7.39e+005	1.26e+006
TBCD_HUMAN	4 (4)	222.36	0.21	2.17	Tubulin-specific chaperone D OS=Homo sapiens GN=TBCD PE=1 SV=2	4.19e+005	9.09e+005
ZN239_HUMAN	5 (5)	222.27	2.01e-003	3.28	Zinc finger protein 239 OS=Homo sapiens GN=ZNF239 PE=2 SV=3	9.80e+004	3.22e+005
SUMO1_HUMAN	5 (5)	222.16	0.01	1.84	Small ubiquitin-related modifier 1 OS=Homo sapiens GN=SUMO1 PE=1 SV=1	3.12e+005	5.73e+005
ELOB_HUMAN	5 (4)	221.95	0.07	2.13	Transcription elongation factor B polypeptide 2 OS=Homo sapiens GN=TCEB2 PE=1 SV=1	9.82e+005	2.09e+006
PEX6_HUMAN	4 (4)	221.92	0.12	2.26	Peroxisome assembly factor 2 OS=Homo sapiens GN=PEX6 PE=1 SV=2	2.51e+005	5.67e+005
ZN689_HUMAN	3 (3)	221.48	0.06	2.03	Zinc finger protein 689 OS=Homo sapiens GN=ZNF689 PE=1 SV=1	7.79e+004	1.58e+005
ARSA_HUMAN	5 (5)	220.96	0.04	2.40	Arylsulfatase A OS=Homo sapiens GN=ARSA PE=1 SV=3	8.29e+004	1.99e+005
FKBP8_HUMAN	4 (4)	220.64	0.24	2.22	Peptidyl-prolyl cis-trans isomerase FKBP8 OS=Homo sapiens GN=FKBP8 PE=1 SV=2	7.23e+005	1.60e+006
DX39B_HUMAN	4 (2)	220.60	0.20	2.78	Spliceosome RNA helicase DDX39B OS=Homo sapiens GN=DDX39B PE=1 SV=1	6.35e+004	1.77e+005
ROA1_HUMAN	4 (4)	220.47	8.69e-003	3.60	Heterogeneous nuclear ribonucleoprotein A1 OS=Homo sapiens GN=HNRNPA1 PE=1 SV=5	8.88e+004	3.19e+005
ACOT8_HUMAN	3 (3)	220.42	0.27	1.85	Acyl-coenzyme A thioesterase 8 OS=Homo sapiens GN=ACOT8 PE=1 SV=1	3.80e+005	7.05e+005
TISD_HUMAN	4 (4)	220.27	0.03	2.36	Zinc finger protein 36, C3H1 type-like 2 OS=Homo sapiens GN=ZFP36L2 PE=1 SV=3	9.56e+004	2.26e+005
ZNF12_HUMAN	5 (5)	219.85	0.10	3.89	Zinc finger protein 12 OS=Homo sapiens GN=ZNF12 PE=2 SV=3	2.29e+005	8.91e+005
PP1A_HUMAN	6 (3)	219.22	7.60e-003	2.17	Serine/threonine-protein phosphatase PP1-alpha catalytic subunit OS=Homo sapiens GN=PPP1CA PE=1 SV=1	4.96e+004	1.08e+005
RBAK_HUMAN	6 (6)	219.04	0.02	3.63	RB-associated KRAB zinc finger protein OS=Homo sapiens GN=RBAK PE=1 SV=1	1.13e+005	4.09e+005
PGBM_HUMAN	3 (3)	218.43	0.27	2.49	Basement membrane-specific heparan sulfate proteoglycan core protein OS=Homo sapiens GN=HSPG2 PE=1 SV=4	4.30e+004	1.07e+005
FDFT_HUMAN	3 (3)	218.29	0.06	3.37	Squalene synthase OS=Homo sapiens GN=FDFT1 PE=1 SV=1	5.23e+004	1.76e+005
RL26_HUMAN	5 (5)	218.11	0.01	2.14	60S ribosomal protein L26 OS=Homo sapiens GN=RPL26 PE=1 SV=1	1.96e+005	4.19e+005
PLD3_HUMAN	6 (6)	217.91	0.06	2.22	Phospholipase D3 OS=Homo sapiens GN=PLD3 PE=1 SV=1	8.06e+004	1.79e+005
APC1_HUMAN	3 (3)	217.90	0.02	2.29	Anaphase-promoting complex subunit 1 OS=Homo sapiens GN=ANAPC1 PE=1 SV=1	2.49e+004	5.70e+004
NCOA4_HUMAN	5 (5)	217.48	0.03	1.84	Nuclear receptor coactivator 4 OS=Homo sapiens GN=NCOA4 PE=1 SV=1	6.36e+004	1.17e+005
CDC7_HUMAN	5 (5)	217.16	5.41e-003	4.20	Cell division cycle 7-related protein kinase OS=Homo sapiens GN=CDC7 PE=1 SV=1	2.56e+004	1.08e+005
ZN451_HUMAN	6 (6)	217.13	0.24	2.34	Zinc finger protein 451 OS=Homo sapiens GN=ZNF451 PE=1 SV=2	2.16e+005	5.05e+005
ZN574_HUMAN	6 (6)	217.06	0.33	1.51	Zinc finger protein 574 OS=Homo sapiens GN=ZNF574 PE=1 SV=2	1.34e+005	2.03e+005
F175A_HUMAN	5 (5)	217.04	0.09	1.86	BRCA1-A complex subunit Abraxas OS=Homo sapiens GN=FAM175A PE=1 SV=2	8.58e+004	1.60e+005
LPPRC_HUMAN	5 (5)	217.02	0.08	2.09	Leucine-rich PPR motif-containing protein, mitochondrial OS=Homo sapiens GN=LRPPRC PE=1 SV=3	9.74e+004	2.03e+005
THOC4_HUMAN	3 (3)	216.68	0.21	1.29	THO complex subunit 4 OS=Homo sapiens GN=ALYREF PE=1 SV=3	5.32e+005	6.84e+005
ASB6_HUMAN	4 (4)	216.42	1.05e-003	2.33	Ankyrin repeat and SOCS box protein 6 OS=Homo sapiens GN=ASB6 PE=1 SV=1	7.15e+004	1.66e+005
H12_HUMAN	5 (1)	216.17	0.05	2.66	Histone H1.2 OS=Homo sapiens GN=HIST1H1C PE=1 SV=2	1.25e+005	3.31e+005
ZFP14_HUMAN	3 (3)	215.72	0.29	2.30	Zinc finger protein 14 homolog OS=Homo sapiens GN=ZFP14 PE=2 SV=2	1.99e+005	4.58e+005
ZBT14_HUMAN	4 (4)	215.71	0.11	2.95	Zinc finger and BTB domain-containing protein 14 OS=Homo sapiens GN=ZBTB14 PE=1 SV=2	1.63e+005	4.83e+005
TIM23_HUMAN	4 (4)	215.50	0.49	1.42	Mitochondrial import inner membrane translocase subunit Tim23 OS=Homo sapiens GN=TIMM23 PE=1 SV=1	1.80e+005	2.56e+005
MEX3C_HUMAN	4 (1)	214.94	0.06	1.92	RNA-binding E3 ubiquitin-protein ligase MEX3C OS=Homo sapiens GN=MEX3C PE=1 SV=3	9.55e+004	1.83e+005
GDIB_HUMAN	4 (4)	214.90	0.25	3.43	Rab GDP dissociation inhibitor beta OS=Homo sapiens GN=GDI2 PE=1 SV=2	3.51e+004	1.20e+005
ZCH18_HUMAN	7 (7)	214.62	0.67	1.08	Zinc finger CCCH domain-containing protein 18 OS=Homo sapiens GN=ZC3H18 PE=1 SV=2	9.49e+004	8.75e+004
RL19_HUMAN	3 (2)	214.44	0.04	2.42	60S ribosomal protein L19 OS=Homo sapiens GN=RPL19 PE=1 SV=1	1.89e+005	4.59e+005
RCBT1_HUMAN	5 (5)	213.89	0.14	1.10	RCC1 and BTB domain-containing protein 1 OS=Homo sapiens GN=RCBTB1 PE=2 SV=1	3.38e+005	3.73e+005
LMBL3_HUMAN	6 (6)	213.32	0.15	1.46	Lethal(3)malignant brain tumor-like protein 3 OS=Homo sapiens GN=L3MBTL3 PE=1 SV=2	2.47e+005	3.60e+005
CDR2_HUMAN	5 (5)	213.28	0.20	2.74	Cerebellar degeneration-related protein 2 OS=Homo sapiens GN=CDR2 PE=1 SV=2	5.91e+005	1.62e+006
ZN624_HUMAN	4 (4)	213.25	0.03	3.21	Zinc finger protein 624 OS=Homo sapiens GN=ZNF624 PE=2 SV=3	5.43e+004	1.74e+005
SK2L2_HUMAN	4 (4)	212.96	0.02	2.50	Superkiller viralicidic activity 2-like 2 OS=Homo sapiens GN=SKIV2L2 PE=1 SV=3	5.92e+004	1.48e+005
TRBP2_HUMAN	5 (5)	212.93	0.16	2.62	RISC-loading complex subunit TARBP2 OS=Homo sapiens GN=TARBP2 PE=1 SV=3	1.18e+005	3.08e+005
ZN561_HUMAN	4 (2)	212.88	4.06e-003	6.61	Zinc finger protein 561 OS=Homo sapiens GN=ZNF561 PE=2 SV=2	4.18e+004	2.76e+005
ZN720_HUMAN	3 (3)	212.52	0.35	1.59	Putative protein ZNF720 OS=Homo sapiens GN=ZNF720 PE=2 SV=1	8.38e+005	1.33e+006
NOP58_HUMAN	3 (3)	212.37	0.23	2.57	Nucleolar protein 58 OS=Homo sapiens GN=NOP58 PE=1 SV=1	1.14e+005	2.94e+005
TRI37_HUMAN	4 (4)	212.37	0.02	1.86	E3 ubiquitin-protein ligase TRIM37 OS=Homo sapiens GN=TRIM37 PE=1 SV=2	4.92e+005	9.17e+005
BTBDA_HUMAN	5 (5)	211.23	0.01	4.09	BTB/POZ domain-containing protein 10 OS=Homo sapiens GN=BTBD10 PE=1 SV=2	1.43e+005	5.83e+005
ZN213_HUMAN	4 (4)	210.98	0.25	1.70	Zinc finger protein 213 OS=Homo sapiens GN=ZNF213 PE=2 SV=2	5.78e+004	9.84e+004
FIS1_HUMAN	2 (2)	210.96	0.19	2.48	Mitochondrial fission 1 protein OS=Homo sapiens GN=FIS1 PE=1 SV=2	1.28e+005	3.17e+005
RIR1_HUMAN	6 (6)	210.24	0.21	1.95	Ribonucleoside-diphosphate reductase large subunit OS=Homo sapiens GN=RRM1 PE=1 SV=1	1.35e+005	2.64e+005
MIP18_HUMAN	3 (3)	210.17	0.01	2.82	Mitotic spindle-associated MMXD complex subunit MIP18 OS=Homo sapiens GN=FAM96B PE=1 SV=1	8.92e+004	2.52e+005
ZN761_HUMAN	4 (4)	210.06	1.59e-003	2.87	Zinc finger protein 761 OS=Homo sapiens GN=ZNF761 PE=2 SV=2	1.87e+005	5.36e+005
S61A2_HUMAN	4 (1)	210.02	0.07	1.96	Protein transport protein Sec61 subunit alpha isoform 2 OS=Homo sapiens GN=SEC61A2 PE=2 SV=3	2.21e+005	4.34e+005
HYOU1_HUMAN	4 (4)	209.90	0.06	2.92	Hypoxia up-regulated protein 1 OS=Homo sapiens GN=HYOU1 PE=1 SV=1	2.65e+005	7.74e+005
NOC4L_HUMAN	3 (3)	209.25	7.82e-003	2.47	Nucleolar complex protein 4 homolog OS=Homo sapiens GN=NOC4L PE=1 SV=1	1.27e+005	3.13e+005
ZN317_HUMAN	6 (6)	208.94	0.01	2.53	Zinc finger protein 317 OS=Homo sapiens GN=ZNF317 PE=2 SV=2	1.47e+005	3.72e+005
PUR4_HUMAN	4 (4)	208.66	0.13	1.92	Phosphoribosylformylglycinamidine synthase OS=Homo sapiens GN=PFAS PE=1 SV=4	2.39e+005	4.59e+005
KBTB4_HUMAN	5 (5)	208.31	0.67	1.77	Kelch repeat and BTB domain-containing protein 4 OS=Homo sapiens GN=KBTBD4 PE=1 SV=3	1.75e+005	9.90e+004
DNMT1_HUMAN	7 (7)	208.14	0.23	1.47	DNA (cytosine-5)-methyltransferase 1 OS=Homo sapiens GN=DNMT1 PE=1 SV=2	2.97e+005	4.37e+005
TM9S3_HUMAN	4 (4)	207.80	0.06	4.03	Transmembrane 9 superfamily member 3 OS=Homo sapiens GN=TM9SF3 PE=1 SV=2	2.66e+005	1.07e+006
COT2_HUMAN	4 (4)	207.76	0.02	3.55	COUP transcription factor 2 OS=Homo sapiens GN=NR2F2 PE=1 SV=1	2.72e+004	9.66e+004
EIF3I_HUMAN	5 (5)	207.45	0.20	1.56	Eukaryotic translation initiation factor 3 subunit I OS=Homo sapiens GN=EIF3I PE=1 SV=1	2.42e+005	3.79e+005
YTHD2_HUMAN	4 (4)	207.28	0.08	2.22	YTH domain-containing family protein 2 OS=Homo sapiens GN=YTHDF2 PE=1 SV=2	1.65e+005	3.66e+005
MKRN2_HUMAN	6 (6)	207.16	0.08	2.23	Probable E3 ubiquitin-protein ligase makorin-2 OS=Homo sapiens GN=MKRN2 PE=1 SV=2	1.20e+006	2.67e+006
IF2B1_HUMAN	4 (4)	206.77	0.02	2.39	Insulin-like growth factor 2 mRNA-binding protein 1 OS=Homo sapiens GN=IGF2BP1 PE=1 SV=2	4.84e+004	1.16e+005
ID4_HUMAN	2 (2)	206.59	0.99	1.46	DNA-binding protein inhibitor ID-4 OS=Homo sapiens GN=ID4 PE=1 SV=1	3.85e+005	2.64e+005
PCID2_HUMAN	2 (2)	206.55	0.07	2.27	PCI domain-containing protein 2 OS=Homo sapiens GN=PCID2 PE=1 SV=2	4.53e+004	1.03e+005
PTN14_HUMAN	3 (3)	206.40	0.14	2.14	Tyrosine-protein phosphatase non-receptor type 14 OS=Homo sapiens GN=PTPN14 PE=1 SV=2	4.41e+005	9.41e+005
AAAT_HUMAN	4 (4)	206.35	0.05	1.81	Neutral amino acid transporter B(0) OS=Homo sapiens GN=SLC1A5 PE=1 SV=2	1.69e+005	3.06e+005
THNS1_HUMAN	4 (4)	206.01	0.03	2.28	Threonine synthase-like 1 OS=Homo sapiens GN=THNSL1 PE=1 SV=2	5.38e+004	1.23e+005
TF3C6_HUMAN	2 (2)	205.97	0.50	2.01	General transcription factor 3C polypeptide 6 OS=Homo sapiens GN=GTF3C6 PE=1 SV=1	2.21e+005	4.45e+005
TRIO_HUMAN	4 (4)	205.74	0.04	3.18	Triple functional domain protein OS=Homo sapiens GN=TRIO PE=1 SV=2	9.56e+004	3.04e+005
LRP1B_HUMAN	6 (6)	205.68	0.02	12.83	Low-density lipoprotein receptor-related protein 1B OS=Homo sapiens GN=LRP1B PE=1 SV=2	7571.56	9.71e+004
CEP55_HUMAN	5 (5)	205.58	0.02	1.53	Centrosomal protein of 55 kDa OS=Homo sapiens GN=CEP55 PE=1 SV=3	1.93e+005	2.95e+005
DISP1_HUMAN	3 (3)	205.51	0.64	1.26	Protein dispatched homolog 1 OS=Homo sapiens GN=DISP1 PE=2 SV=3	1.13e+005	1.43e+005
TADBP_HUMAN	5 (5)	205.43	0.01	2.25	TAR DNA-binding protein 43 OS=Homo sapiens GN=TARDBP PE=1 SV=1	7.83e+004	1.76e+005
TM165_HUMAN	3 (3)	205.41	0.06	2.92	Transmembrane protein 165 OS=Homo sapiens GN=TMEM165 PE=1 SV=1	4.65e+004	1.36e+005
NICA_HUMAN	3 (3)	205.13	0.08	1.94	Nicastrin OS=Homo sapiens GN=NCSTN PE=1 SV=2	2.73e+005	5.31e+005
FHL2_HUMAN	3 (3)	205.02	1.20e-003	3.01	Four and a half LIM domains protein 2 OS=Homo sapiens GN=FHL2 PE=1 SV=3	5.56e+005	1.67e+006
INO1_HUMAN	4 (4)	204.55	0.29	2.43	Inositol-3-phosphate synthase 1 OS=Homo sapiens GN=ISYNA1 PE=1 SV=1	1.95e+005	4.74e+005
RS12_HUMAN	1 (1)	204.54	0.77	1.12	40S ribosomal protein S12 OS=Homo sapiens GN=RPS12 PE=1 SV=3	6.03e+005	6.76e+005
IPO9_HUMAN	4 (4)	204.40	0.20	2.54	Importin-9 OS=Homo sapiens GN=IPO9 PE=1 SV=3	1.34e+005	3.40e+005
TRM1L_HUMAN	3 (3)	203.82	0.03	2.29	TRMT1-like protein OS=Homo sapiens GN=TRMT1L PE=1 SV=2	1.22e+005	2.81e+005
COPG1_HUMAN	5 (3)	202.80	0.08	2.46	Coatomer subunit gamma-1 OS=Homo sapiens GN=COPG1 PE=1 SV=1	1.60e+005	3.93e+005
CALR_HUMAN	4 (4)	202.16	0.16	3.63	Calreticulin OS=Homo sapiens GN=CALR PE=1 SV=1	1.33e+005	4.82e+005
GPX4_HUMAN	4 (4)	201.85	0.02	2.25	Phospholipid hydroperoxide glutathione peroxidase, mitochondrial OS=Homo sapiens GN=GPX4 PE=1 SV=3	1.58e+005	3.56e+005
RL31_HUMAN	4 (4)	201.60	0.01	2.25	60S ribosomal protein L31 OS=Homo sapiens GN=RPL31 PE=1 SV=1	2.09e+005	4.71e+005
LAMA4_HUMAN	6 (6)	201.44	0.09	3.76	Laminin subunit alpha-4 OS=Homo sapiens GN=LAMA4 PE=1 SV=4	4.31e+004	1.62e+005
BACD2_HUMAN	6 (3)	201.21	1.64e-004	6.20	BTB/POZ domain-containing adapter for CUL3-mediated RhoA degradation protein 2 OS=Homo sapiens GN=TNFAIP1 PE=1 SV=1	3.07e+004	1.90e+005
CAF1B_HUMAN	3 (3)	201.00	0.03	3.16	Chromatin assembly factor 1 subunit B OS=Homo sapiens GN=CHAF1B PE=1 SV=1	3.54e+004	1.12e+005
PRDX1_HUMAN	5 (4)	200.99	0.16	2.25	Peroxiredoxin-1 OS=Homo sapiens GN=PRDX1 PE=1 SV=1	8.32e+004	1.87e+005
ZN268_HUMAN	4 (4)	200.48	0.04	2.60	Zinc finger protein 268 OS=Homo sapiens GN=ZNF268 PE=1 SV=2	1.13e+005	2.94e+005
TIM44_HUMAN	3 (3)	200.48	0.02	2.66	Mitochondrial import inner membrane translocase subunit TIM44 OS=Homo sapiens GN=TIMM44 PE=1 SV=2	6.75e+004	1.79e+005
ACSL3_HUMAN	5 (5)	200.16	6.26e-003	2.67	Long-chain-fatty-acid--CoA ligase 3 OS=Homo sapiens GN=ACSL3 PE=1 SV=3	6.01e+004	1.61e+005
AGAL_HUMAN	5 (5)	199.83	0.06	2.51	Alpha-galactosidase A OS=Homo sapiens GN=GLA PE=1 SV=1	4.62e+004	1.16e+005
ABCD3_HUMAN	3 (3)	199.72	0.16	2.16	ATP-binding cassette sub-family D member 3 OS=Homo sapiens GN=ABCD3 PE=1 SV=1	8.52e+004	1.84e+005
ZZEF1_HUMAN	4 (4)	199.46	0.13	2.96	Zinc finger ZZ-type and EF-hand domain-containing protein 1 OS=Homo sapiens GN=ZZEF1 PE=1 SV=6	4.14e+004	1.22e+005
BRAP_HUMAN	5 (5)	199.32	0.33	1.20	BRCA1-associated protein OS=Homo sapiens GN=BRAP PE=1 SV=2	2.74e+005	3.29e+005
SF3B3_HUMAN	8 (8)	198.96	0.03	2.40	Splicing factor 3B subunit 3 OS=Homo sapiens GN=SF3B3 PE=1 SV=4	4.51e+005	1.08e+006
FHL3_HUMAN	4 (4)	198.88	3.60e-003	2.25	Four and a half LIM domains protein 3 OS=Homo sapiens GN=FHL3 PE=1 SV=4	1.21e+006	2.72e+006
ZMYM1_HUMAN	5 (4)	198.84	0.03	2.54	Zinc finger MYM-type protein 1 OS=Homo sapiens GN=ZMYM1 PE=2 SV=1	9.94e+004	2.52e+005
NUP50_HUMAN	5 (5)	198.74	0.04	2.47	Nuclear pore complex protein Nup50 OS=Homo sapiens GN=NUP50 PE=1 SV=2	6.42e+004	1.59e+005
CALM_HUMAN	3 (3)	198.66	0.31	3.28	Calmodulin OS=Homo sapiens GN=CALM1 PE=1 SV=2	3.37e+005	1.11e+006
EIF3F_HUMAN	2 (2)	198.23	1.42e-004	2.12	Eukaryotic translation initiation factor 3 subunit F OS=Homo sapiens GN=EIF3F PE=1 SV=1	2.29e+005	4.87e+005
MAT1_HUMAN	4 (4)	198.23	0.12	2.33	CDK-activating kinase assembly factor MAT1 OS=Homo sapiens GN=MNAT1 PE=1 SV=1	1.89e+005	4.39e+005
ZN573_HUMAN	4 (3)	198.04	0.03	2.72	Zinc finger protein 573 OS=Homo sapiens GN=ZNF573 PE=2 SV=3	1.19e+005	3.24e+005
PPM1G_HUMAN	4 (4)	197.75	0.20	2.29	Protein phosphatase 1G OS=Homo sapiens GN=PPM1G PE=1 SV=1	1.01e+005	2.32e+005
HNRPC_HUMAN	3 (3)	197.63	0.08	3.51	Heterogeneous nuclear ribonucleoproteins C1/C2 OS=Homo sapiens GN=HNRNPC PE=1 SV=4	6.02e+004	2.11e+005
SUH_HUMAN	3 (3)	197.51	0.20	2.83	Recombining binding protein suppressor of hairless OS=Homo sapiens GN=RBPJ PE=1 SV=3	4.73e+004	1.34e+005
SURF4_HUMAN	2 (2)	197.34	0.09	2.48	Surfeit locus protein 4 OS=Homo sapiens GN=SURF4 PE=1 SV=3	1.23e+005	3.05e+005
ACPL2_HUMAN	4 (4)	196.75	0.33	2.11	Acid phosphatase-like protein 2 OS=Homo sapiens GN=ACPL2 PE=2 SV=1	9.95e+004	2.10e+005
N4BP1_HUMAN	4 (4)	196.73	0.34	1.55	NEDD4-binding protein 1 OS=Homo sapiens GN=N4BP1 PE=1 SV=4	1.64e+005	2.55e+005
ZBT7A_HUMAN	4 (4)	196.68	0.33	2.21	Zinc finger and BTB domain-containing protein 7A OS=Homo sapiens GN=ZBTB7A PE=1 SV=1	4.23e+005	9.36e+005
ZNF77_HUMAN	3 (3)	196.15	0.04	2.41	Zinc finger protein 77 OS=Homo sapiens GN=ZNF77 PE=2 SV=2	8.70e+004	2.10e+005
ODPB_HUMAN	3 (3)	196.00	1.87e-003	3.19	Pyruvate dehydrogenase E1 component subunit beta, mitochondrial OS=Homo sapiens GN=PDHB PE=1 SV=3	3.37e+004	1.07e+005
NELL2_HUMAN	4 (4)	195.60	4.29e-003	2.78	Protein kinase C-binding protein NELL2 OS=Homo sapiens GN=NELL2 PE=1 SV=1	8.27e+004	2.30e+005
NPDC1_HUMAN	2 (2)	195.59	0.03	2.65	Neural proliferation differentiation and control protein 1 OS=Homo sapiens GN=NPDC1 PE=1 SV=2	9.60e+004	2.55e+005
NOL9_HUMAN	5 (5)	195.36	2.69e-003	2.78	Polynucleotide 5'-hydroxyl-kinase NOL9 OS=Homo sapiens GN=NOL9 PE=1 SV=1	8.91e+004	2.48e+005
TAGL2_HUMAN	2 (2)	195.19	0.30	3.25	Transgelin-2 OS=Homo sapiens GN=TAGLN2 PE=1 SV=3	2.93e+004	9.53e+004
MCM7_HUMAN	6 (6)	195.18	0.02	3.35	DNA replication licensing factor MCM7 OS=Homo sapiens GN=MCM7 PE=1 SV=4	3.23e+004	1.08e+005
DRG1_HUMAN	3 (3)	194.69	0.05	2.76	Developmentally-regulated GTP-binding protein 1 OS=Homo sapiens GN=DRG1 PE=1 SV=1	7.54e+004	2.08e+005
CLPB_HUMAN	5 (5)	194.41	0.02	2.60	Caseinolytic peptidase B protein homolog OS=Homo sapiens GN=CLPB PE=1 SV=1	3.34e+004	8.67e+004
RHBT1_HUMAN	4 (4)	194.33	0.32	1.31	Rho-related BTB domain-containing protein 1 OS=Homo sapiens GN=RHOBTB1 PE=1 SV=2	1.01e+005	1.32e+005
MCA3_HUMAN	3 (3)	193.89	0.16	1.76	Eukaryotic translation elongation factor 1 epsilon-1 OS=Homo sapiens GN=EEF1E1 PE=1 SV=1	9.24e+004	1.63e+005
SMRD2_HUMAN	4 (4)	193.87	0.23	2.77	SWI/SNF-related matrix-associated actin-dependent regulator of chromatin subfamily D member 2 OS=Homo sapiens GN=SMARCD2 PE=1 SV=3	3.15e+004	8.73e+004
PUF60_HUMAN	3 (3)	193.86	0.02	2.66	Poly(U)-binding-splicing factor PUF60 OS=Homo sapiens GN=PUF60 PE=1 SV=1	9.85e+004	2.62e+005
PSMD6_HUMAN	3 (3)	193.72	0.03	1.91	26S proteasome non-ATPase regulatory subunit 6 OS=Homo sapiens GN=PSMD6 PE=1 SV=1	7.99e+004	1.53e+005
RL1D1_HUMAN	4 (4)	193.51	0.15	2.45	Ribosomal L1 domain-containing protein 1 OS=Homo sapiens GN=RSL1D1 PE=1 SV=3	6.91e+004	1.69e+005
COPZ1_HUMAN	1 (1)	193.25	0.04	2.30	Coatomer subunit zeta-1 OS=Homo sapiens GN=COPZ1 PE=1 SV=1	1.36e+005	3.12e+005
SYEM_HUMAN	5 (5)	193.17	0.20	1.78	Probable glutamate--tRNA ligase, mitochondrial OS=Homo sapiens GN=EARS2 PE=1 SV=2	1.41e+005	2.50e+005
ZN136_HUMAN	5 (5)	192.59	0.21	2.03	Zinc finger protein 136 OS=Homo sapiens GN=ZNF136 PE=1 SV=1	3.85e+005	7.83e+005
SYVC_HUMAN	4 (4)	191.85	0.17	2.36	Valine--tRNA ligase OS=Homo sapiens GN=VARS PE=1 SV=4	7.76e+004	1.84e+005
GEMI7_HUMAN	2 (2)	191.76	0.09	2.75	Gem-associated protein 7 OS=Homo sapiens GN=GEMIN7 PE=1 SV=1	1.00e+005	2.75e+005
PDLI3_HUMAN	3 (3)	191.34	0.03	2.30	PDZ and LIM domain protein 3 OS=Homo sapiens GN=PDLIM3 PE=1 SV=1	7.88e+004	1.81e+005
ZN330_HUMAN	4 (4)	191.29	0.09	2.16	Zinc finger protein 330 OS=Homo sapiens GN=ZNF330 PE=1 SV=1	2.84e+005	6.14e+005
GPN3_HUMAN	2 (2)	191.10	0.14	1.97	GPN-loop GTPase 3 OS=Homo sapiens GN=GPN3 PE=1 SV=2	2.09e+005	4.12e+005
SAP_HUMAN	4 (4)	190.76	0.30	2.03	Prosaposin OS=Homo sapiens GN=PSAP PE=1 SV=2	6.73e+005	1.37e+006
PDLI7_HUMAN	4 (4)	190.71	0.02	2.64	PDZ and LIM domain protein 7 OS=Homo sapiens GN=PDLIM7 PE=1 SV=1	1.18e+005	3.11e+005
EDC4_HUMAN	6 (6)	190.56	7.39e-003	2.54	Enhancer of mRNA-decapping protein 4 OS=Homo sapiens GN=EDC4 PE=1 SV=1	5.46e+004	1.39e+005
MAFG_HUMAN	5 (3)	190.47	0.01	2.64	Transcription factor MafG OS=Homo sapiens GN=MAFG PE=1 SV=1	6.39e+004	1.69e+005
KPCD2_HUMAN	6 (6)	190.06	0.05	2.18	Serine/threonine-protein kinase D2 OS=Homo sapiens GN=PRKD2 PE=1 SV=2	1.58e+005	3.45e+005
EIFCL_HUMAN	4 (4)	189.15	0.07	2.15	Eukaryotic translation initiation factor 3 subunit C-like protein OS=Homo sapiens GN=EIF3CL PE=3 SV=1	2.20e+005	4.73e+005
TRI44_HUMAN	3 (3)	188.91	0.10	3.64	Tripartite motif-containing protein 44 OS=Homo sapiens GN=TRIM44 PE=1 SV=1	2.44e+005	8.87e+005
ZN567_HUMAN	2 (2)	188.65	0.06	2.71	Zinc finger protein 567 OS=Homo sapiens GN=ZNF567 PE=2 SV=3	2.06e+005	5.60e+005
XXLT1_HUMAN	3 (3)	188.26	0.08	2.12	Xyloside xylosyltransferase 1 OS=Homo sapiens GN=XXYLT1 PE=1 SV=1	7.05e+004	1.50e+005
MAGD2_HUMAN	5 (4)	187.65	0.02	2.88	Melanoma-associated antigen D2 OS=Homo sapiens GN=MAGED2 PE=1 SV=2	6.64e+004	1.92e+005
PHB_HUMAN	3 (3)	187.21	6.85e-003	2.79	Prohibitin OS=Homo sapiens GN=PHB PE=1 SV=1	3.69e+004	1.03e+005
AAKG1_HUMAN	2 (2)	187.03	0.05	2.56	5'-AMP-activated protein kinase subunit gamma-1 OS=Homo sapiens GN=PRKAG1 PE=1 SV=1	7.10e+004	1.81e+005
PO210_HUMAN	4 (4)	186.17	5.04e-003	2.45	Nuclear pore membrane glycoprotein 210 OS=Homo sapiens GN=NUP210 PE=1 SV=3	7.37e+004	1.80e+005
MAGD1_HUMAN	3 (2)	186.04	0.38	1.71	Melanoma-associated antigen D1 OS=Homo sapiens GN=MAGED1 PE=1 SV=3	9.69e+004	1.66e+005
KHDR1_HUMAN	5 (5)	185.76	0.02	3.08	KH domain-containing, RNA-binding, signal transduction-associated protein 1 OS=Homo sapiens GN=KHDRBS1 PE=1 SV=1	2.62e+005	8.07e+005
CRIP2_HUMAN	3 (3)	185.51	6.50e-003	2.37	Cysteine-rich protein 2 OS=Homo sapiens GN=CRIP2 PE=1 SV=1	2.54e+005	6.02e+005
ZN544_HUMAN	4 (4)	185.36	0.22	1.90	Zinc finger protein 544 OS=Homo sapiens GN=ZNF544 PE=2 SV=1	1.51e+005	2.86e+005
QPCTL_HUMAN	3 (3)	184.95	2.36e-003	1.52	Glutaminyl-peptide cyclotransferase-like protein OS=Homo sapiens GN=QPCTL PE=1 SV=2	3.93e+005	5.97e+005
K1C18_HUMAN	4 (4)	184.72	0.02	1.95	Keratin, type I cytoskeletal 18 OS=Homo sapiens GN=KRT18 PE=1 SV=2	2.56e+005	4.98e+005
2A5G_HUMAN	5 (4)	184.70	0.28	1.77	Serine/threonine-protein phosphatase 2A 56 kDa regulatory subunit gamma isoform OS=Homo sapiens GN=PPP2R5C PE=1 SV=3	4.64e+005	8.21e+005
DJB12_HUMAN	5 (5)	184.05	0.23	1.59	DnaJ homolog subfamily B member 12 OS=Homo sapiens GN=DNAJB12 PE=1 SV=4	3.31e+005	5.27e+005
ML12A_HUMAN	3 (3)	184.04	0.02	2.45	Myosin regulatory light chain 12A OS=Homo sapiens GN=MYL12A PE=1 SV=2	1.50e+005	3.66e+005
HEAT1_HUMAN	5 (5)	183.65	0.02	2.58	HEAT repeat-containing protein 1 OS=Homo sapiens GN=HEATR1 PE=1 SV=3	1.28e+005	3.30e+005
MTG16_HUMAN	4 (1)	183.16	0.02	2.63	Protein CBFA2T3 OS=Homo sapiens GN=CBFA2T3 PE=1 SV=2	1.63e+005	4.30e+005
CYFP1_HUMAN	4 (4)	183.13	0.04	1.80	Cytoplasmic FMR1-interacting protein 1 OS=Homo sapiens GN=CYFIP1 PE=1 SV=1	5.21e+004	9.37e+004
ZSC18_HUMAN	4 (4)	182.76	0.22	2.15	Zinc finger and SCAN domain-containing protein 18 OS=Homo sapiens GN=ZSCAN18 PE=2 SV=2	2.32e+005	4.98e+005
ITPK1_HUMAN	3 (3)	182.76	5.34e-003	1.80	Inositol-tetrakisphosphate 1-kinase OS=Homo sapiens GN=ITPK1 PE=1 SV=2	5.91e+004	1.06e+005
IPP_HUMAN	4 (4)	182.71	2.48e-004	2.58	Actin-binding protein IPP OS=Homo sapiens GN=IPP PE=2 SV=1	4.97e+004	1.28e+005
ZN564_HUMAN	4 (4)	182.40	0.24	2.32	Zinc finger protein 564 OS=Homo sapiens GN=ZNF564 PE=2 SV=1	1.47e+005	3.42e+005
ZN248_HUMAN	3 (3)	182.36	0.09	4.61	Zinc finger protein 248 OS=Homo sapiens GN=ZNF248 PE=2 SV=1	2.03e+005	9.39e+005
KCC2D_HUMAN	3 (3)	182.18	0.86	1.17	Calcium/calmodulin-dependent protein kinase type II subunit delta OS=Homo sapiens GN=CAMK2D PE=1 SV=3	1.79e+005	1.53e+005
TXTP_HUMAN	5 (5)	181.85	6.49e-003	2.94	Tricarboxylate transport protein, mitochondrial OS=Homo sapiens GN=SLC25A1 PE=1 SV=2	1.46e+005	4.30e+005
SRPR_HUMAN	3 (3)	181.81	0.09	2.11	Signal recognition particle receptor subunit alpha OS=Homo sapiens GN=SRPR PE=1 SV=2	3.82e+005	8.05e+005
PCBP2_HUMAN	5 (3)	181.50	3.36e-003	2.59	Poly(rC)-binding protein 2 OS=Homo sapiens GN=PCBP2 PE=1 SV=1	1.44e+005	3.73e+005
PTBP1_HUMAN	5 (4)	180.89	0.16	5.88	Polypyrimidine tract-binding protein 1 OS=Homo sapiens GN=PTBP1 PE=1 SV=1	2.37e+004	1.40e+005
IF2B_HUMAN	4 (4)	180.74	0.14	2.44	Eukaryotic translation initiation factor 2 subunit 2 OS=Homo sapiens GN=EIF2S2 PE=1 SV=2	4.47e+004	1.09e+005
HEMH_HUMAN	4 (4)	180.28	0.26	1.58	Ferrochelatase, mitochondrial OS=Homo sapiens GN=FECH PE=1 SV=2	1.29e+005	2.04e+005
NEB2_HUMAN	3 (3)	179.66	0.08	2.53	Neurabin-2 OS=Homo sapiens GN=PPP1R9B PE=1 SV=2	1.48e+006	3.74e+006
APC7_HUMAN	3 (3)	179.63	0.16	1.84	Anaphase-promoting complex subunit 7 OS=Homo sapiens GN=ANAPC7 PE=1 SV=4	2.93e+005	5.38e+005
RL8_HUMAN	2 (2)	179.43	0.02	1.82	60S ribosomal protein L8 OS=Homo sapiens GN=RPL8 PE=1 SV=2	1.08e+005	1.96e+005
KDM6A_HUMAN	5 (4)	179.32	0.22	1.68	Lysine-specific demethylase 6A OS=Homo sapiens GN=KDM6A PE=1 SV=2	9.29e+004	1.56e+005
RAB18_HUMAN	5 (5)	179.29	0.05	1.97	Ras-related protein Rab-18 OS=Homo sapiens GN=RAB18 PE=1 SV=1	3.04e+004	6.00e+004
GRPE2_HUMAN	5 (5)	178.45	0.14	2.61	GrpE protein homolog 2, mitochondrial OS=Homo sapiens GN=GRPEL2 PE=1 SV=1	6.16e+004	1.61e+005
INT6_HUMAN	3 (3)	178.43	0.06	2.13	Integrator complex subunit 6 OS=Homo sapiens GN=INTS6 PE=1 SV=1	3.65e+004	7.77e+004
ETFA_HUMAN	3 (3)	178.17	0.03	2.83	Electron transfer flavoprotein subunit alpha, mitochondrial OS=Homo sapiens GN=ETFA PE=1 SV=1	7.87e+004	2.23e+005
KLH24_HUMAN	4 (4)	177.98	0.59	1.26	Kelch-like protein 24 OS=Homo sapiens GN=KLHL24 PE=2 SV=1	4.23e+005	5.35e+005
DNJB1_HUMAN	3 (3)	177.92	0.21	2.31	DnaJ homolog subfamily B member 1 OS=Homo sapiens GN=DNAJB1 PE=1 SV=4	7.58e+004	1.75e+005
H1X_HUMAN	4 (4)	177.72	0.07	1.96	Histone H1x OS=Homo sapiens GN=H1FX PE=1 SV=1	6.95e+004	1.36e+005
LIMK2_HUMAN	4 (4)	177.34	0.28	1.66	LIM domain kinase 2 OS=Homo sapiens GN=LIMK2 PE=1 SV=1	1.05e+005	1.75e+005
PARK7_HUMAN	3 (3)	176.81	0.49	1.35	Protein DJ-1 OS=Homo sapiens GN=PARK7 PE=1 SV=2	1.56e+005	2.11e+005
PRDX3_HUMAN	4 (4)	176.26	0.10	2.53	Thioredoxin-dependent peroxide reductase, mitochondrial OS=Homo sapiens GN=PRDX3 PE=1 SV=3	7.79e+004	1.97e+005
CUL9_HUMAN	4 (3)	176.26	0.11	1.83	Cullin-9 OS=Homo sapiens GN=CUL9 PE=1 SV=2	4.05e+004	7.41e+004
MAEA_HUMAN	3 (3)	176.16	0.22	2.01	Macrophage erythroblast attacher OS=Homo sapiens GN=MAEA PE=1 SV=1	1.21e+005	2.44e+005
PRC2A_HUMAN	6 (6)	175.93	0.04	2.79	Protein PRRC2A OS=Homo sapiens GN=PRRC2A PE=1 SV=3	5.75e+004	1.61e+005
ZFN2B_HUMAN	3 (3)	175.76	0.02	2.59	AN1-type zinc finger protein 2B OS=Homo sapiens GN=ZFAND2B PE=1 SV=1	3.35e+005	8.70e+005
AURKB_HUMAN	4 (4)	175.76	0.09	2.63	Aurora kinase B OS=Homo sapiens GN=AURKB PE=1 SV=3	2.26e+004	5.95e+004
GTF2I_HUMAN	4 (4)	175.46	0.07	1.98	General transcription factor II-I OS=Homo sapiens GN=GTF2I PE=1 SV=2	2.05e+005	4.06e+005
ADAM9_HUMAN	5 (5)	175.35	0.05	1.91	Disintegrin and metalloproteinase domain-containing protein 9 OS=Homo sapiens GN=ADAM9 PE=1 SV=1	6.59e+004	1.26e+005
NOP2_HUMAN	5 (5)	175.23	0.30	1.87	Putative ribosomal RNA methyltransferase NOP2 OS=Homo sapiens GN=NOP2 PE=1 SV=2	2.81e+005	5.24e+005
TR61B_HUMAN	4 (4)	174.82	0.19	2.01	tRNA (adenine(58)-N(1))-methyltransferase, mitochondrial OS=Homo sapiens GN=TRMT61B PE=1 SV=2	3.29e+005	6.62e+005
TSR1_HUMAN	3 (3)	174.33	0.15	1.64	Pre-rRNA-processing protein TSR1 homolog OS=Homo sapiens GN=TSR1 PE=1 SV=1	5.45e+004	8.96e+004
CRIPT_HUMAN	2 (2)	173.83	0.05	2.02	Cysteine-rich PDZ-binding protein OS=Homo sapiens GN=CRIPT PE=1 SV=1	2.81e+005	5.67e+005
IF4A3_HUMAN	5 (4)	173.76	0.08	2.99	Eukaryotic initiation factor 4A-III OS=Homo sapiens GN=EIF4A3 PE=1 SV=4	4.37e+004	1.31e+005
SLIT1_HUMAN	4 (4)	173.71	5.72e-003	2.52	Slit homolog 1 protein OS=Homo sapiens GN=SLIT1 PE=2 SV=4	3.70e+004	9.31e+004
DDX1_HUMAN	3 (3)	172.74	0.08	2.23	ATP-dependent RNA helicase DDX1 OS=Homo sapiens GN=DDX1 PE=1 SV=2	1.00e+005	2.24e+005
ASNS_HUMAN	5 (4)	172.06	0.75	1.08	Asparagine synthetase [glutamine-hydrolyzing] OS=Homo sapiens GN=ASNS PE=1 SV=4	6.13e+004	6.62e+004
BYST_HUMAN	4 (4)	172.02	0.70	1.10	Bystin OS=Homo sapiens GN=BYSL PE=1 SV=3	2.77e+005	3.06e+005
PRR5_HUMAN	2 (2)	171.38	0.13	2.22	Proline-rich protein 5 OS=Homo sapiens GN=PRR5 PE=1 SV=1	2.59e+004	5.74e+004
SEC13_HUMAN	2 (2)	171.34	0.14	2.15	Protein SEC13 homolog OS=Homo sapiens GN=SEC13 PE=1 SV=3	2.76e+005	5.96e+005
STAU1_HUMAN	3 (3)	171.34	0.04	4.03	Double-stranded RNA-binding protein Staufen homolog 1 OS=Homo sapiens GN=STAU1 PE=1 SV=2	2.27e+004	9.15e+004
RT29_HUMAN	3 (3)	171.31	0.01	3.12	28S ribosomal protein S29, mitochondrial OS=Homo sapiens GN=DAP3 PE=1 SV=1	2.97e+004	9.27e+004
HNRL1_HUMAN	5 (5)	171.20	0.87	1.04	Heterogeneous nuclear ribonucleoprotein U-like protein 1 OS=Homo sapiens GN=HNRNPUL1 PE=1 SV=2	2.25e+005	2.16e+005
RBCC1_HUMAN	5 (2)	171.00	0.36	1.33	RB1-inducible coiled-coil protein 1 OS=Homo sapiens GN=RB1CC1 PE=1 SV=3	4.07e+005	5.40e+005
CUL7_HUMAN	5 (4)	170.95	0.05	3.05	Cullin-7 OS=Homo sapiens GN=CUL7 PE=1 SV=2	3.28e+004	1.00e+005
HNRPD_HUMAN	4 (3)	170.79	9.20e-003	2.89	Heterogeneous nuclear ribonucleoprotein D0 OS=Homo sapiens GN=HNRNPD PE=1 SV=1	7.48e+004	2.16e+005
MCCB_HUMAN	4 (4)	170.59	0.06	2.16	Methylcrotonoyl-CoA carboxylase beta chain, mitochondrial OS=Homo sapiens GN=MCCC2 PE=1 SV=1	2.27e+005	4.89e+005
TOP3A_HUMAN	4 (4)	170.31	7.53e-004	2.66	DNA topoisomerase 3-alpha OS=Homo sapiens GN=TOP3A PE=1 SV=1	4.14e+004	1.10e+005
TTK_HUMAN	5 (5)	169.96	0.06	2.07	Dual specificity protein kinase TTK OS=Homo sapiens GN=TTK PE=1 SV=2	1.17e+005	2.41e+005
DDX12_HUMAN	3 (0)	169.54	0.04	4.07	Putative ATP-dependent RNA helicase DDX12 OS=Homo sapiens GN=DDX12P PE=5 SV=3	1.25e+004	5.07e+004
TRIM8_HUMAN	3 (3)	169.50	9.27e-003	2.22	Probable E3 ubiquitin-protein ligase TRIM8 OS=Homo sapiens GN=TRIM8 PE=1 SV=2	5.73e+004	1.27e+005
DGKE_HUMAN	4 (3)	169.47	0.13	1.72	Diacylglycerol kinase epsilon OS=Homo sapiens GN=DGKE PE=1 SV=1	7.66e+004	1.31e+005
CNDH2_HUMAN	4 (4)	168.87	0.23	3.05	Condensin-2 complex subunit H2 OS=Homo sapiens GN=NCAPH2 PE=1 SV=1	1.70e+005	5.19e+005
ZN33A_HUMAN	4 (2)	168.65	0.04	2.32	Zinc finger protein 33A OS=Homo sapiens GN=ZNF33A PE=1 SV=3	5.41e+005	1.25e+006
NLRX1_HUMAN	5 (5)	168.45	4.17e-003	2.60	NLR family member X1 OS=Homo sapiens GN=NLRX1 PE=1 SV=1	1.75e+005	4.56e+005
RUXF_HUMAN	4 (4)	168.10	0.24	1.67	Small nuclear ribonucleoprotein F OS=Homo sapiens GN=SNRPF PE=1 SV=1	1.53e+005	2.54e+005
PCAT1_HUMAN	2 (2)	168.09	0.60	1.23	Lysophosphatidylcholine acyltransferase 1 OS=Homo sapiens GN=LPCAT1 PE=1 SV=2	1.40e+005	1.72e+005
GCDH_HUMAN	3 (3)	168.08	0.21	2.13	Glutaryl-CoA dehydrogenase, mitochondrial OS=Homo sapiens GN=GCDH PE=1 SV=1	3.57e+005	7.62e+005
COX5A_HUMAN	3 (3)	167.94	0.14	2.14	Cytochrome c oxidase subunit 5A, mitochondrial OS=Homo sapiens GN=COX5A PE=1 SV=2	6.16e+005	1.32e+006
STIL_HUMAN	4 (4)	167.88	0.05	1.74	SCL-interrupting locus protein OS=Homo sapiens GN=STIL PE=1 SV=2	3.12e+004	5.44e+004
KLHL7_HUMAN	3 (3)	167.81	0.19	1.34	Kelch-like protein 7 OS=Homo sapiens GN=KLHL7 PE=1 SV=2	3.44e+005	4.63e+005
NSD3_HUMAN	3 (3)	167.72	0.02	3.21	Histone-lysine N-methyltransferase NSD3 OS=Homo sapiens GN=WHSC1L1 PE=1 SV=1	2.29e+004	7.34e+004
MP2K7_HUMAN	4 (4)	167.50	0.13	2.20	Dual specificity mitogen-activated protein kinase kinase 7 OS=Homo sapiens GN=MAP2K7 PE=1 SV=2	6.76e+004	1.49e+005
BTAF1_HUMAN	3 (3)	167.16	0.09	2.17	TATA-binding protein-associated factor 172 OS=Homo sapiens GN=BTAF1 PE=1 SV=2	2.03e+005	4.41e+005
COPB2_HUMAN	5 (5)	166.91	0.04	2.25	Coatomer subunit beta' OS=Homo sapiens GN=COPB2 PE=1 SV=2	4.70e+004	1.06e+005
ZN233_HUMAN	4 (4)	166.79	0.05	3.17	Zinc finger protein 233 OS=Homo sapiens GN=ZNF233 PE=2 SV=3	2.34e+004	7.42e+004
TMM33_HUMAN	3 (3)	166.67	0.03	2.02	Transmembrane protein 33 OS=Homo sapiens GN=TMEM33 PE=1 SV=2	5.72e+004	1.15e+005
NIPA_HUMAN	4 (4)	166.66	0.14	3.27	Nuclear-interacting partner of ALK OS=Homo sapiens GN=ZC3HC1 PE=1 SV=1	5.16e+004	1.69e+005
KC1E_HUMAN	4 (4)	166.63	0.07	1.88	Casein kinase I isoform epsilon OS=Homo sapiens GN=CSNK1E PE=1 SV=1	5.20e+004	9.76e+004
THOC2_HUMAN	5 (5)	165.89	0.03	2.48	THO complex subunit 2 OS=Homo sapiens GN=THOC2 PE=1 SV=2	3.57e+004	8.85e+004
Z780A_HUMAN	4 (4)	165.59	0.02	3.45	Zinc finger protein 780A OS=Homo sapiens GN=ZNF780A PE=2 SV=3	3.49e+005	1.21e+006
RT28_HUMAN	4 (4)	165.40	0.05	1.87	28S ribosomal protein S28, mitochondrial OS=Homo sapiens GN=MRPS28 PE=1 SV=1	8.57e+004	1.60e+005
ZN507_HUMAN	3 (3)	165.19	0.47	1.47	Zinc finger protein 507 OS=Homo sapiens GN=ZNF507 PE=1 SV=2	2.85e+005	4.20e+005
INT2_HUMAN	3 (3)	164.31	0.28	1.74	Integrator complex subunit 2 OS=Homo sapiens GN=INTS2 PE=1 SV=2	5.47e+004	9.52e+004
CE022_HUMAN	3 (3)	163.37	0.25	1.76	UPF0489 protein C5orf22 OS=Homo sapiens GN=C5orf22 PE=1 SV=2	9.81e+004	1.73e+005
TICRR_HUMAN	3 (3)	163.32	0.04	2.03	Treslin OS=Homo sapiens GN=TICRR PE=1 SV=2	5.09e+004	1.04e+005
SQRD_HUMAN	3 (3)	163.26	0.02	2.54	Sulfide:quinone oxidoreductase, mitochondrial OS=Homo sapiens GN=SQRDL PE=1 SV=1	3.21e+004	8.14e+004
SRPK1_HUMAN	4 (3)	163.23	0.08	2.35	SRSF protein kinase 1 OS=Homo sapiens GN=SRPK1 PE=1 SV=2	2.32e+005	5.46e+005
ACOT9_HUMAN	4 (4)	163.21	0.02	2.82	Acyl-coenzyme A thioesterase 9, mitochondrial OS=Homo sapiens GN=ACOT9 PE=1 SV=2	9.48e+004	2.68e+005
CE192_HUMAN	4 (4)	162.93	0.03	1.87	Centrosomal protein of 192 kDa OS=Homo sapiens GN=CEP192 PE=1 SV=2	2.94e+004	5.49e+004
LANC1_HUMAN	4 (4)	161.96	0.98	1.36	LanC-like protein 1 OS=Homo sapiens GN=LANCL1 PE=1 SV=1	1.19e+005	8.76e+004
LRC59_HUMAN	5 (5)	161.44	0.01	2.20	Leucine-rich repeat-containing protein 59 OS=Homo sapiens GN=LRRC59 PE=1 SV=1	1.02e+005	2.24e+005
ZNF25_HUMAN	5 (5)	160.24	0.28	2.30	Zinc finger protein 25 OS=Homo sapiens GN=ZNF25 PE=2 SV=2	9.49e+004	2.18e+005
ZN609_HUMAN	5 (5)	159.69	0.53	1.30	Zinc finger protein 609 OS=Homo sapiens GN=ZNF609 PE=1 SV=2	1.73e+005	2.25e+005
RT22_HUMAN	5 (5)	159.45	0.05	3.75	28S ribosomal protein S22, mitochondrial OS=Homo sapiens GN=MRPS22 PE=1 SV=1	8.52e+004	3.20e+005
RL35A_HUMAN	5 (5)	159.10	0.12	2.44	60S ribosomal protein L35a OS=Homo sapiens GN=RPL35A PE=1 SV=2	7.77e+004	1.90e+005
SET_HUMAN	4 (4)	159.07	0.18	2.86	Protein SET OS=Homo sapiens GN=SET PE=1 SV=3	7.81e+005	2.23e+006
DCNL1_HUMAN	3 (3)	158.95	0.16	32.76	DCN1-like protein 1 OS=Homo sapiens GN=DCUN1D1 PE=1 SV=1	7.15e+004	2184.09
RL35_HUMAN	5 (4)	158.84	4.49e-003	2.27	60S ribosomal protein L35 OS=Homo sapiens GN=RPL35 PE=1 SV=2	2.03e+005	4.61e+005
FSTL4_HUMAN	3 (3)	158.84	0.16	2.19	Follistatin-related protein 4 OS=Homo sapiens GN=FSTL4 PE=2 SV=3	5.67e+004	1.24e+005
BRCC3_HUMAN	4 (4)	158.33	0.08	1.80	Lys-63-specific deubiquitinase BRCC36 OS=Homo sapiens GN=BRCC3 PE=1 SV=2	5.41e+004	9.73e+004
ZF64B_HUMAN	4 (4)	158.10	2.61e-004	2.71	Zinc finger protein 64 homolog, isoforms 3 and 4 OS=Homo sapiens GN=ZFP64 PE=2 SV=3	1.24e+005	3.37e+005
RL14_HUMAN	2 (2)	157.96	1.10e-003	2.11	60S ribosomal protein L14 OS=Homo sapiens GN=RPL14 PE=1 SV=4	2.42e+005	5.11e+005
MYO1D_HUMAN	4 (4)	157.95	0.03	2.10	Unconventional myosin-Id OS=Homo sapiens GN=MYO1D PE=1 SV=2	3.44e+004	7.22e+004
RL17_HUMAN	5 (5)	157.35	0.01	2.08	60S ribosomal protein L17 OS=Homo sapiens GN=RPL17 PE=1 SV=3	3.43e+005	7.16e+005
ZN230_HUMAN	4 (3)	157.26	0.15	1.65	Zinc finger protein 230 OS=Homo sapiens GN=ZNF230 PE=2 SV=3	8.44e+004	1.39e+005
ZSC26_HUMAN	3 (3)	157.09	0.02	3.15	Zinc finger and SCAN domain-containing protein 26 OS=Homo sapiens GN=ZSCAN26 PE=2 SV=2	5.17e+004	1.63e+005
K1C19_HUMAN	3 (3)	156.87	0.23	3.23	Keratin, type I cytoskeletal 19 OS=Homo sapiens GN=KRT19 PE=1 SV=4	2.07e+005	6.68e+005
TRI23_HUMAN	4 (3)	156.59	7.61e-003	2.14	E3 ubiquitin-protein ligase TRIM23 OS=Homo sapiens GN=TRIM23 PE=1 SV=1	5.38e+004	1.15e+005
ZN485_HUMAN	2 (2)	156.40	0.03	3.16	Zinc finger protein 485 OS=Homo sapiens GN=ZNF485 PE=2 SV=1	5.04e+004	1.59e+005
TSC1_HUMAN	3 (3)	156.18	0.13	1.99	Hamartin OS=Homo sapiens GN=TSC1 PE=1 SV=2	2.92e+004	5.81e+004
SDE2_HUMAN	3 (3)	156.11	0.03	2.03	Protein SDE2 homolog OS=Homo sapiens GN=SDE2 PE=1 SV=1	2.30e+005	4.67e+005
KCTD2_HUMAN	2 (2)	156.10	0.21	3.19	BTB/POZ domain-containing protein KCTD2 OS=Homo sapiens GN=KCTD2 PE=1 SV=3	1.43e+004	4.55e+004
NUBPL_HUMAN	4 (4)	156.01	0.14	2.75	Iron-sulfur protein NUBPL OS=Homo sapiens GN=NUBPL PE=1 SV=3	6.84e+004	1.88e+005
ZN33B_HUMAN	4 (2)	155.82	8.36e-003	2.47	Zinc finger protein 33B OS=Homo sapiens GN=ZNF33B PE=2 SV=2	5.05e+005	1.25e+006
LIMD2_HUMAN	4 (3)	155.47	0.02	2.15	LIM domain-containing protein 2 OS=Homo sapiens GN=LIMD2 PE=1 SV=1	8.16e+004	1.75e+005
ZCHC9_HUMAN	4 (4)	155.20	0.06	3.12	Zinc finger CCHC domain-containing protein 9 OS=Homo sapiens GN=ZCCHC9 PE=2 SV=2	6.28e+004	1.96e+005
HSP74_HUMAN	5 (5)	155.11	0.06	2.50	Heat shock 70 kDa protein 4 OS=Homo sapiens GN=HSPA4 PE=1 SV=4	2.78e+004	6.97e+004
ZKSC3_HUMAN	4 (3)	155.10	0.09	2.83	Zinc finger protein with KRAB and SCAN domains 3 OS=Homo sapiens GN=ZKSCAN3 PE=1 SV=2	1.65e+005	4.67e+005
PP4R1_HUMAN	3 (3)	154.89	0.05	5.33	Serine/threonine-protein phosphatase 4 regulatory subunit 1 OS=Homo sapiens GN=PPP4R1 PE=1 SV=1	1.08e+004	5.77e+004
SC23A_HUMAN	2 (1)	154.75	0.05	3.22	Protein transport protein Sec23A OS=Homo sapiens GN=SEC23A PE=1 SV=2	4.53e+004	1.46e+005
PRP6_HUMAN	4 (4)	154.63	1.56e-003	2.30	Pre-mRNA-processing factor 6 OS=Homo sapiens GN=PRPF6 PE=1 SV=1	2.20e+004	5.06e+004
DIC_HUMAN	5 (5)	154.54	0.03	2.72	Mitochondrial dicarboxylate carrier OS=Homo sapiens GN=SLC25A10 PE=1 SV=2	1.33e+005	3.61e+005
PLXB2_HUMAN	5 (5)	154.45	0.24	1.60	Plexin-B2 OS=Homo sapiens GN=PLXNB2 PE=1 SV=3	1.29e+005	2.07e+005
KINH_HUMAN	4 (4)	154.38	0.03	2.57	Kinesin-1 heavy chain OS=Homo sapiens GN=KIF5B PE=1 SV=1	4.23e+004	1.09e+005
ZNT1_HUMAN	5 (5)	154.32	0.02	1.91	Zinc transporter 1 OS=Homo sapiens GN=SLC30A1 PE=1 SV=3	1.12e+005	2.14e+005
CPSF2_HUMAN	2 (2)	153.70	0.18	2.20	Cleavage and polyadenylation specificity factor subunit 2 OS=Homo sapiens GN=CPSF2 PE=1 SV=2	5.01e+004	1.10e+005
ZC3H8_HUMAN	3 (3)	153.70	0.05	2.41	Zinc finger CCCH domain-containing protein 8 OS=Homo sapiens GN=ZC3H8 PE=1 SV=2	5.86e+004	1.41e+005
IGF1R_HUMAN	4 (3)	153.41	0.17	2.85	Insulin-like growth factor 1 receptor OS=Homo sapiens GN=IGF1R PE=1 SV=1	4.80e+004	1.37e+005
INT3_HUMAN	3 (3)	153.34	0.07	3.64	Integrator complex subunit 3 OS=Homo sapiens GN=INTS3 PE=1 SV=1	1.10e+005	3.99e+005
YTDC2_HUMAN	3 (3)	153.33	0.44	1.45	Probable ATP-dependent RNA helicase YTHDC2 OS=Homo sapiens GN=YTHDC2 PE=1 SV=2	3.48e+004	5.06e+004
BSPRY_HUMAN	5 (5)	153.05	0.03	2.08	B box and SPRY domain-containing protein OS=Homo sapiens GN=BSPRY PE=2 SV=1	1.22e+005	2.54e+005
ZN445_HUMAN	2 (2)	152.93	0.11	2.20	Zinc finger protein 445 OS=Homo sapiens GN=ZNF445 PE=2 SV=1	7.10e+004	1.56e+005
DDX24_HUMAN	4 (4)	152.60	7.81e-003	3.72	ATP-dependent RNA helicase DDX24 OS=Homo sapiens GN=DDX24 PE=1 SV=1	3.17e+004	1.18e+005
MLF2_HUMAN	4 (4)	152.59	0.05	2.68	Myeloid leukemia factor 2 OS=Homo sapiens GN=MLF2 PE=1 SV=1	1.51e+005	4.04e+005
ASCC3_HUMAN	5 (5)	152.33	0.03	3.23	Activating signal cointegrator 1 complex subunit 3 OS=Homo sapiens GN=ASCC3 PE=1 SV=3	1.14e+005	3.68e+005
SFXN2_HUMAN	2 (2)	152.27	0.04	3.40	Sideroflexin-2 OS=Homo sapiens GN=SFXN2 PE=1 SV=2	5.67e+004	1.93e+005
CSK22_HUMAN	5 (4)	152.11	0.22	1.55	Casein kinase II subunit alpha' OS=Homo sapiens GN=CSNK2A2 PE=1 SV=1	2.07e+004	3.21e+004
UBP24_HUMAN	3 (3)	151.71	0.09	2.75	Ubiquitin carboxyl-terminal hydrolase 24 OS=Homo sapiens GN=USP24 PE=1 SV=3	4.86e+004	1.33e+005
COF1_HUMAN	2 (2)	151.49	0.10	3.97	Cofilin-1 OS=Homo sapiens GN=CFL1 PE=1 SV=3	7.75e+004	3.08e+005
TMX3_HUMAN	3 (3)	151.42	0.05	2.95	Protein disulfide-isomerase TMX3 OS=Homo sapiens GN=TMX3 PE=1 SV=2	3.55e+004	1.05e+005
NIPS2_HUMAN	4 (4)	151.27	0.52	1.28	Protein NipSnap homolog 2 OS=Homo sapiens GN=GBAS PE=1 SV=1	2.98e+005	3.81e+005
SIR1_HUMAN	3 (2)	151.26	0.35	1.46	NAD-dependent protein deacetylase sirtuin-1 OS=Homo sapiens GN=SIRT1 PE=1 SV=2	2.24e+005	3.28e+005
SNX11_HUMAN	3 (3)	151.12	0.05	1.66	Sorting nexin-11 OS=Homo sapiens GN=SNX11 PE=1 SV=2	7.95e+004	1.32e+005
RN220_HUMAN	4 (4)	150.94	2.80e-003	2.05	E3 ubiquitin-protein ligase RNF220 OS=Homo sapiens GN=RNF220 PE=1 SV=1	4.19e+004	8.59e+004
IDH3A_HUMAN	5 (5)	150.45	2.15e-003	2.58	Isocitrate dehydrogenase [NAD] subunit alpha, mitochondrial OS=Homo sapiens GN=IDH3A PE=1 SV=1	5.64e+004	1.46e+005
ZN667_HUMAN	4 (3)	150.42	0.28	1.73	Zinc finger protein 667 OS=Homo sapiens GN=ZNF667 PE=2 SV=2	6.47e+004	1.12e+005
GCC2_HUMAN	4 (4)	150.34	0.08	2.65	GRIP and coiled-coil domain-containing protein 2 OS=Homo sapiens GN=GCC2 PE=1 SV=4	2.86e+004	7.58e+004
MFR1L_HUMAN	3 (3)	150.03	0.25	1.60	Mitochondrial fission regulator 1-like OS=Homo sapiens GN=MTFR1L PE=1 SV=2	1.12e+005	1.79e+005
RFC3_HUMAN	3 (3)	149.68	0.11	2.53	Replication factor C subunit 3 OS=Homo sapiens GN=RFC3 PE=1 SV=2	1.31e+005	3.32e+005
GFPT1_HUMAN	2 (2)	149.10	0.02	3.73	Glutamine--fructose-6-phosphate aminotransferase [isomerizing] 1 OS=Homo sapiens GN=GFPT1 PE=1 SV=3	4.99e+004	1.86e+005
MTA3_HUMAN	3 (1)	148.70	6.32e-004	2.54	Metastasis-associated protein MTA3 OS=Homo sapiens GN=MTA3 PE=1 SV=2	1.81e+004	4.60e+004
IBPL1_HUMAN	3 (3)	148.63	0.06	1.59	Insulin-like growth factor-binding protein-like 1 OS=Homo sapiens GN=IGFBPL1 PE=2 SV=1	1.21e+005	1.93e+005
METH_HUMAN	3 (3)	148.32	0.04	2.15	Methionine synthase OS=Homo sapiens GN=MTR PE=1 SV=2	8.06e+004	1.73e+005
GEMI_HUMAN	4 (4)	148.02	0.02	2.53	Geminin OS=Homo sapiens GN=GMNN PE=1 SV=1	1.87e+005	4.72e+005
ZN620_HUMAN	3 (3)	147.93	0.33	2.12	Zinc finger protein 620 OS=Homo sapiens GN=ZNF620 PE=2 SV=1	5.57e+004	1.18e+005
VATF_HUMAN	2 (2)	147.83	0.31	2.10	V-type proton ATPase subunit F OS=Homo sapiens GN=ATP6V1F PE=1 SV=2	1.83e+005	8.69e+004
RL36_HUMAN	3 (3)	147.77	0.04	2.68	60S ribosomal protein L36 OS=Homo sapiens GN=RPL36 PE=1 SV=3	5.63e+004	1.51e+005
HEXA_HUMAN	4 (3)	147.57	0.16	1.77	Beta-hexosaminidase subunit alpha OS=Homo sapiens GN=HEXA PE=1 SV=2	6.81e+004	1.20e+005
EF1D_HUMAN	3 (3)	147.41	0.03	4.46	Elongation factor 1-delta OS=Homo sapiens GN=EEF1D PE=1 SV=5	8125.46	3.63e+004
MICU1_HUMAN	2 (2)	147.41	0.95	1.03	Calcium uptake protein 1, mitochondrial OS=Homo sapiens GN=MICU1 PE=1 SV=1	1.82e+005	1.76e+005
ZN141_HUMAN	3 (0)	147.29	5.31e-003	3.58	Zinc finger protein 141 OS=Homo sapiens GN=ZNF141 PE=1 SV=1	7.17e+004	2.57e+005
ZN595_HUMAN	2 (1)	147.29	0.03	3.28	Zinc finger protein 595 OS=Homo sapiens GN=ZNF595 PE=2 SV=1	1.35e+005	4.44e+005
NID2_HUMAN	3 (3)	147.05	0.07	2.27	Nidogen-2 OS=Homo sapiens GN=NID2 PE=1 SV=3	6.73e+004	1.53e+005
LGMN_HUMAN	4 (4)	146.50	0.02	3.59	Legumain OS=Homo sapiens GN=LGMN PE=1 SV=1	6.70e+004	2.41e+005
LRC41_HUMAN	3 (3)	146.28	0.30	1.61	Leucine-rich repeat-containing protein 41 OS=Homo sapiens GN=LRRC41 PE=1 SV=3	2.86e+005	4.62e+005
ZNF30_HUMAN	2 (2)	146.28	0.04	3.67	Zinc finger protein 30 OS=Homo sapiens GN=ZNF30 PE=2 SV=5	6.30e+004	2.31e+005
RN146_HUMAN	3 (3)	145.86	0.03	2.66	E3 ubiquitin-protein ligase RNF146 OS=Homo sapiens GN=RNF146 PE=1 SV=1	3.86e+004	1.03e+005
FKBP2_HUMAN	2 (2)	145.54	0.02	6.52	Peptidyl-prolyl cis-trans isomerase FKBP2 OS=Homo sapiens GN=FKBP2 PE=1 SV=2	1.34e+004	8.71e+004
TRM44_HUMAN	3 (3)	145.30	0.03	1.87	Probable tRNA (uracil-O(2)-)-methyltransferase OS=Homo sapiens GN=TRMT44 PE=2 SV=2	1.07e+005	2.00e+005
ADA17_HUMAN	3 (3)	145.21	0.09	3.62	Disintegrin and metalloproteinase domain-containing protein 17 OS=Homo sapiens GN=ADAM17 PE=1 SV=1	3.92e+004	1.42e+005
RS11_HUMAN	5 (5)	145.15	0.15	1.52	40S ribosomal protein S11 OS=Homo sapiens GN=RPS11 PE=1 SV=3	1.28e+005	1.94e+005
CETN3_HUMAN	3 (3)	144.77	0.09	3.38	Centrin-3 OS=Homo sapiens GN=CETN3 PE=2 SV=2	1.39e+005	4.68e+005
COX41_HUMAN	4 (4)	144.60	0.02	2.11	Cytochrome c oxidase subunit 4 isoform 1, mitochondrial OS=Homo sapiens GN=COX4I1 PE=1 SV=1	5.04e+004	1.06e+005
RNH2A_HUMAN	5 (5)	144.55	0.02	2.01	Ribonuclease H2 subunit A OS=Homo sapiens GN=RNASEH2A PE=1 SV=2	5.00e+005	1.01e+006
LAMB3_HUMAN	4 (4)	144.18	0.07	3.31	Laminin subunit beta-3 OS=Homo sapiens GN=LAMB3 PE=1 SV=1	4.47e+004	1.48e+005
ALG1_HUMAN	2 (2)	144.07	0.17	3.61	Chitobiosyldiphosphodolichol beta-mannosyltransferase OS=Homo sapiens GN=ALG1 PE=1 SV=2	1.10e+005	3.98e+005
F127A_HUMAN	4 (4)	144.02	0.13	3.13	Protein FAM127A OS=Homo sapiens GN=FAM127A PE=1 SV=1	4.26e+004	1.33e+005
MYL6B_HUMAN	2 (1)	143.89	0.08	2.38	Myosin light chain 6B OS=Homo sapiens GN=MYL6B PE=1 SV=1	1.29e+005	3.07e+005
GRN_HUMAN	4 (4)	143.87	0.07	2.12	Granulins OS=Homo sapiens GN=GRN PE=1 SV=2	1.93e+005	4.09e+005
SNTB2_HUMAN	3 (3)	143.77	7.92e-003	3.09	Beta-2-syntrophin OS=Homo sapiens GN=SNTB2 PE=1 SV=1	2.10e+004	6.47e+004
TCRG1_HUMAN	4 (4)	143.50	0.02	2.96	Transcription elongation regulator 1 OS=Homo sapiens GN=TCERG1 PE=1 SV=2	2.76e+004	8.16e+004
NDUS7_HUMAN	3 (3)	143.41	4.00e-003	2.09	NADH dehydrogenase [ubiquinone] iron-sulfur protein 7, mitochondrial OS=Homo sapiens GN=NDUFS7 PE=1 SV=3	9.18e+004	1.92e+005
TIM13_HUMAN	2 (2)	143.33	2.35e-003	2.57	Mitochondrial import inner membrane translocase subunit Tim13 OS=Homo sapiens GN=TIMM13 PE=1 SV=1	4.02e+004	1.04e+005
ZN426_HUMAN	3 (3)	143.29	0.08	2.20	Zinc finger protein 426 OS=Homo sapiens GN=ZNF426 PE=2 SV=1	4.52e+004	9.92e+004
LG3BP_HUMAN	4 (4)	143.20	0.04	2.44	Galectin-3-binding protein OS=Homo sapiens GN=LGALS3BP PE=1 SV=1	4.34e+004	1.06e+005
EIF3B_HUMAN	3 (3)	143.05	0.47	1.43	Eukaryotic translation initiation factor 3 subunit B OS=Homo sapiens GN=EIF3B PE=1 SV=3	3.33e+005	4.75e+005
LAMA1_HUMAN	2 (2)	142.90	0.08	3.79	Laminin subunit alpha-1 OS=Homo sapiens GN=LAMA1 PE=1 SV=2	1.39e+004	5.25e+004
GMDS_HUMAN	3 (3)	142.56	0.06	1.84	GDP-mannose 4,6 dehydratase OS=Homo sapiens GN=GMDS PE=1 SV=1	8.00e+004	1.47e+005
RL22_HUMAN	4 (4)	142.14	0.01	1.99	60S ribosomal protein L22 OS=Homo sapiens GN=RPL22 PE=1 SV=2	1.45e+005	2.89e+005
CHP1_HUMAN	2 (2)	142.10	6.89e-003	3.21	Calcineurin B homologous protein 1 OS=Homo sapiens GN=CHP1 PE=1 SV=3	4.38e+004	1.41e+005
NADK_HUMAN	4 (4)	141.79	0.11	2.33	NAD kinase OS=Homo sapiens GN=NADK PE=1 SV=1	1.94e+005	4.51e+005
CC138_HUMAN	2 (2)	141.76	0.26	1.60	Coiled-coil domain-containing protein 138 OS=Homo sapiens GN=CCDC138 PE=1 SV=1	2.35e+005	3.76e+005
COPG2_HUMAN	3 (2)	141.74	0.05	2.10	Coatomer subunit gamma-2 OS=Homo sapiens GN=COPG2 PE=1 SV=1	3.47e+004	7.30e+004
CTND1_HUMAN	3 (3)	141.46	0.64	1.17	Catenin delta-1 OS=Homo sapiens GN=CTNND1 PE=1 SV=1	4.01e+004	4.69e+004
IKKA_HUMAN	4 (4)	141.03	0.76	1.00	Inhibitor of nuclear factor kappa-B kinase subunit alpha OS=Homo sapiens GN=CHUK PE=1 SV=2	1.32e+005	1.32e+005
CNBP_HUMAN	2 (2)	140.94	0.32	30.70	Cellular nucleic acid-binding protein OS=Homo sapiens GN=CNBP PE=1 SV=1	2.85e+004	8.76e+005
XPO7_HUMAN	5 (4)	140.94	0.38	1.41	Exportin-7 OS=Homo sapiens GN=XPO7 PE=1 SV=3	5.75e+004	8.12e+004
LIPB1_HUMAN	2 (2)	140.80	0.63	1.19	Liprin-beta-1 OS=Homo sapiens GN=PPFIBP1 PE=1 SV=2	3.11e+004	3.72e+004
AGM1_HUMAN	4 (4)	140.58	0.06	2.31	Phosphoacetylglucosamine mutase OS=Homo sapiens GN=PGM3 PE=1 SV=1	9.92e+004	2.29e+005
CCAR2_HUMAN	3 (3)	140.52	0.09	2.27	Cell cycle and apoptosis regulator protein 2 OS=Homo sapiens GN=CCAR2 PE=1 SV=2	4.78e+004	1.09e+005
GPN1_HUMAN	2 (2)	140.40	0.07	2.65	GPN-loop GTPase 1 OS=Homo sapiens GN=GPN1 PE=1 SV=1	1.29e+005	3.42e+005
TSC2_HUMAN	3 (3)	139.98	0.14	1.99	Tuberin OS=Homo sapiens GN=TSC2 PE=1 SV=2	5.96e+004	1.19e+005
CD320_HUMAN	3 (3)	139.45	8.63e-003	3.16	CD320 antigen OS=Homo sapiens GN=CD320 PE=1 SV=1	1.11e+005	3.50e+005
SH3R3_HUMAN	2 (2)	139.36	4.11e-003	2.66	SH3 domain-containing RING finger protein 3 OS=Homo sapiens GN=SH3RF3 PE=1 SV=2	7.89e+004	2.10e+005
HECD3_HUMAN	4 (4)	139.26	0.29	2.31	E3 ubiquitin-protein ligase HECTD3 OS=Homo sapiens GN=HECTD3 PE=1 SV=1	2.84e+004	6.57e+004
EGFL7_HUMAN	4 (4)	139.06	0.12	2.21	Epidermal growth factor-like protein 7 OS=Homo sapiens GN=EGFL7 PE=1 SV=3	3.57e+005	7.90e+005
BTBD7_HUMAN	2 (2)	139.06	0.09	2.48	BTB/POZ domain-containing protein 7 OS=Homo sapiens GN=BTBD7 PE=1 SV=3	3.42e+004	8.47e+004
ZN566_HUMAN	4 (4)	139.02	0.05	2.08	Zinc finger protein 566 OS=Homo sapiens GN=ZNF566 PE=2 SV=1	5.75e+004	1.19e+005
SYDM_HUMAN	3 (3)	138.97	0.06	2.76	Aspartate--tRNA ligase, mitochondrial OS=Homo sapiens GN=DARS2 PE=1 SV=1	3.56e+004	9.81e+004
AHSA1_HUMAN	5 (5)	138.74	0.02	2.56	Activator of 90 kDa heat shock protein ATPase homolog 1 OS=Homo sapiens GN=AHSA1 PE=1 SV=1	3.07e+004	7.85e+004
AP2M1_HUMAN	3 (3)	138.49	0.18	1.99	AP-2 complex subunit mu OS=Homo sapiens GN=AP2M1 PE=1 SV=2	1.17e+005	2.33e+005
CN37_HUMAN	3 (3)	138.04	0.08	3.22	2',3'-cyclic-nucleotide 3'-phosphodiesterase OS=Homo sapiens GN=CNP PE=1 SV=2	3.72e+004	1.20e+005
DCA11_HUMAN	3 (3)	137.88	0.02	3.07	DDB1- and CUL4-associated factor 11 OS=Homo sapiens GN=DCAF11 PE=1 SV=1	2.89e+004	8.88e+004
RS14_HUMAN	3 (3)	137.84	0.04	2.11	40S ribosomal protein S14 OS=Homo sapiens GN=RPS14 PE=1 SV=3	1.24e+005	2.62e+005
RMI1_HUMAN	3 (3)	137.56	0.32	4.22	RecQ-mediated genome instability protein 1 OS=Homo sapiens GN=RMI1 PE=1 SV=3	2.01e+004	8.46e+004
ZFAN1_HUMAN	4 (3)	137.53	0.10	1.86	AN1-type zinc finger protein 1 OS=Homo sapiens GN=ZFAND1 PE=1 SV=1	2.54e+005	4.74e+005
TXD12_HUMAN	4 (4)	137.50	0.14	1.78	Thioredoxin domain-containing protein 12 OS=Homo sapiens GN=TXNDC12 PE=1 SV=1	1.72e+005	3.06e+005
HPRT_HUMAN	3 (3)	137.26	0.41	1.77	Hypoxanthine-guanine phosphoribosyltransferase OS=Homo sapiens GN=HPRT1 PE=1 SV=2	4.42e+004	7.84e+004
MEX3D_HUMAN	4 (3)	137.17	0.03	1.74	RNA-binding protein MEX3D OS=Homo sapiens GN=MEX3D PE=1 SV=3	9.25e+005	1.61e+006
ZNF14_HUMAN	2 (2)	136.94	0.08	2.49	Zinc finger protein 14 OS=Homo sapiens GN=ZNF14 PE=2 SV=3	1.77e+005	4.41e+005
P53_HUMAN	5 (5)	136.76	0.30	2.59	Cellular tumor antigen p53 OS=Homo sapiens GN=TP53 PE=1 SV=4	5.91e+005	1.53e+006
SUFU_HUMAN	2 (2)	136.72	0.04	5.37	Suppressor of fused homolog OS=Homo sapiens GN=SUFU PE=1 SV=2	8806.16	4.73e+004
DX39A_HUMAN	3 (1)	136.46	0.01	3.09	ATP-dependent RNA helicase DDX39A OS=Homo sapiens GN=DDX39A PE=1 SV=2	1.78e+004	5.50e+004
DDX3X_HUMAN	3 (3)	136.25	0.02	2.61	ATP-dependent RNA helicase DDX3X OS=Homo sapiens GN=DDX3X PE=1 SV=3	4.53e+004	1.18e+005
KLHL5_HUMAN	2 (2)	135.91	0.17	1.69	Kelch-like protein 5 OS=Homo sapiens GN=KLHL5 PE=2 SV=3	4.78e+004	8.08e+004
KPCT_HUMAN	3 (3)	135.49	0.01	2.88	Protein kinase C theta type OS=Homo sapiens GN=PRKCQ PE=1 SV=3	2.59e+004	7.46e+004
GLU2B_HUMAN	2 (2)	135.37	0.43	3.01	Glucosidase 2 subunit beta OS=Homo sapiens GN=PRKCSH PE=1 SV=2	5.98e+004	1.80e+005
OSBL8_HUMAN	5 (5)	135.12	0.09	2.08	Oxysterol-binding protein-related protein 8 OS=Homo sapiens GN=OSBPL8 PE=1 SV=3	4.17e+004	8.69e+004
ZN714_HUMAN	5 (5)	134.89	0.16	1.99	Zinc finger protein 714 OS=Homo sapiens GN=ZNF714 PE=2 SV=3	1.06e+005	2.11e+005
IRS2_HUMAN	3 (3)	134.72	0.02	1.95	Insulin receptor substrate 2 OS=Homo sapiens GN=IRS2 PE=1 SV=2	3.22e+004	6.27e+004
COPE_HUMAN	3 (3)	134.69	7.22e-003	2.76	Coatomer subunit epsilon OS=Homo sapiens GN=COPE PE=1 SV=3	3.36e+005	9.28e+005
PZRN3_HUMAN	3 (3)	134.67	0.06	2.54	E3 ubiquitin-protein ligase PDZRN3 OS=Homo sapiens GN=PDZRN3 PE=1 SV=2	1.42e+005	3.60e+005
SSA27_HUMAN	2 (2)	134.66	0.06	1.99	Sjoegren syndrome/scleroderma autoantigen 1 OS=Homo sapiens GN=SSSCA1 PE=1 SV=1	1.47e+005	2.93e+005
CLGN_HUMAN	3 (3)	134.49	4.45e-003	3.66	Calmegin OS=Homo sapiens GN=CLGN PE=1 SV=1	3.82e+004	1.40e+005
HNRDL_HUMAN	3 (2)	134.13	0.09	2.37	Heterogeneous nuclear ribonucleoprotein D-like OS=Homo sapiens GN=HNRNPDL PE=1 SV=3	1.51e+005	3.59e+005
PTN13_HUMAN	2 (2)	134.09	0.04	2.00	Tyrosine-protein phosphatase non-receptor type 13 OS=Homo sapiens GN=PTPN13 PE=1 SV=2	5.98e+004	1.20e+005
RT27_HUMAN	3 (3)	134.00	0.04	2.03	28S ribosomal protein S27, mitochondrial OS=Homo sapiens GN=MRPS27 PE=1 SV=3	2.53e+004	5.13e+004
ZN302_HUMAN	4 (4)	133.51	0.72	1.06	Zinc finger protein 302 OS=Homo sapiens GN=ZNF302 PE=2 SV=1	2.59e+006	2.43e+006
Z324B_HUMAN	3 (1)	133.25	0.04	2.17	Zinc finger protein 324B OS=Homo sapiens GN=ZNF324B PE=2 SV=1	1.70e+005	3.69e+005
PEX1_HUMAN	3 (3)	133.15	8.02e-003	1.83	Peroxisome biogenesis factor 1 OS=Homo sapiens GN=PEX1 PE=1 SV=1	2.11e+005	3.87e+005
IF4G1_HUMAN	2 (2)	132.96	0.01	3.16	Eukaryotic translation initiation factor 4 gamma 1 OS=Homo sapiens GN=EIF4G1 PE=1 SV=4	1.57e+004	4.94e+004
TPM3_HUMAN	4 (4)	132.79	0.02	2.52	Tropomyosin alpha-3 chain OS=Homo sapiens GN=TPM3 PE=1 SV=2	7.74e+004	1.95e+005
NR1D2_HUMAN	2 (2)	132.74	0.01	2.40	Nuclear receptor subfamily 1 group D member 2 OS=Homo sapiens GN=NR1D2 PE=1 SV=3	3.84e+004	9.23e+004
AN32A_HUMAN	2 (2)	132.68	0.25	3.07	Acidic leucine-rich nuclear phosphoprotein 32 family member A OS=Homo sapiens GN=ANP32A PE=1 SV=1	5.53e+004	1.70e+005
RBP10_HUMAN	3 (2)	132.12	0.10	2.30	Ran-binding protein 10 OS=Homo sapiens GN=RANBP10 PE=1 SV=1	8.45e+004	1.94e+005
NACAM_HUMAN	2 (1)	131.96	0.14	2.09	Nascent polypeptide-associated complex subunit alpha, muscle-specific form OS=Homo sapiens GN=NACA PE=1 SV=1	1.74e+005	3.64e+005
NMD3_HUMAN	4 (4)	131.77	0.42	1.90	60S ribosomal export protein NMD3 OS=Homo sapiens GN=NMD3 PE=1 SV=1	2.25e+005	4.27e+005
RL27_HUMAN	4 (4)	131.73	0.04	2.10	60S ribosomal protein L27 OS=Homo sapiens GN=RPL27 PE=1 SV=2	2.03e+005	4.26e+005
AKP13_HUMAN	2 (2)	131.60	0.78	1.07	A-kinase anchor protein 13 OS=Homo sapiens GN=AKAP13 PE=1 SV=2	1.05e+005	1.12e+005
DHCR7_HUMAN	4 (4)	131.60	0.03	1.92	7-dehydrocholesterol reductase OS=Homo sapiens GN=DHCR7 PE=1 SV=1	1.12e+005	2.16e+005
IQCB1_HUMAN	3 (3)	131.51	0.65	1.08	IQ calmodulin-binding motif-containing protein 1 OS=Homo sapiens GN=IQCB1 PE=1 SV=1	6.02e+005	5.59e+005
SYIM_HUMAN	3 (3)	131.40	0.01	2.69	Isoleucine--tRNA ligase, mitochondrial OS=Homo sapiens GN=IARS2 PE=1 SV=2	2.61e+004	7.00e+004
CREL2_HUMAN	3 (3)	131.34	0.09	1.74	Cysteine-rich with EGF-like domain protein 2 OS=Homo sapiens GN=CRELD2 PE=1 SV=1	9.83e+004	1.71e+005
ALKB4_HUMAN	3 (3)	130.56	0.10	1.73	Alpha-ketoglutarate-dependent dioxygenase alkB homolog 4 OS=Homo sapiens GN=ALKBH4 PE=1 SV=1	6.69e+004	1.16e+005
FBN1_HUMAN	3 (3)	130.23	0.17	2.09	Fibrillin-1 OS=Homo sapiens GN=FBN1 PE=1 SV=3	3.93e+004	8.22e+004
RAB10_HUMAN	3 (1)	130.15	0.01	3.20	Ras-related protein Rab-10 OS=Homo sapiens GN=RAB10 PE=1 SV=1	3.41e+004	1.09e+005
TWSG1_HUMAN	2 (2)	129.81	2.32e-003	2.71	Twisted gastrulation protein homolog 1 OS=Homo sapiens GN=TWSG1 PE=2 SV=1	4.19e+005	1.14e+006
ZN614_HUMAN	2 (2)	129.69	0.04	3.16	Zinc finger protein 614 OS=Homo sapiens GN=ZNF614 PE=2 SV=2	3.39e+005	1.07e+006
DHX30_HUMAN	2 (2)	129.54	0.13	2.23	Putative ATP-dependent RNA helicase DHX30 OS=Homo sapiens GN=DHX30 PE=1 SV=1	4.41e+004	9.81e+004
CPNE3_HUMAN	3 (3)	129.28	0.03	8.28	Copine-3 OS=Homo sapiens GN=CPNE3 PE=1 SV=1	1.39e+004	1.15e+005
TF3C5_HUMAN	3 (3)	129.16	0.05	1.98	General transcription factor 3C polypeptide 5 OS=Homo sapiens GN=GTF3C5 PE=1 SV=2	7.91e+004	1.57e+005
RT06_HUMAN	3 (3)	128.81	0.43	1.44	28S ribosomal protein S6, mitochondrial OS=Homo sapiens GN=MRPS6 PE=1 SV=3	2.88e+005	4.14e+005
CHUR_HUMAN	3 (3)	128.71	0.05	2.37	Protein Churchill OS=Homo sapiens GN=CHURC1 PE=1 SV=2	1.25e+005	2.97e+005
DLRB1_HUMAN	3 (2)	128.52	0.06	1.74	Dynein light chain roadblock-type 1 OS=Homo sapiens GN=DYNLRB1 PE=1 SV=3	1.09e+005	1.89e+005
NASP_HUMAN	3 (3)	127.93	0.49	1.67	Nuclear autoantigenic sperm protein OS=Homo sapiens GN=NASP PE=1 SV=2	1.55e+005	2.60e+005
ESRP2_HUMAN	3 (3)	127.73	0.08	2.11	Epithelial splicing regulatory protein 2 OS=Homo sapiens GN=ESRP2 PE=1 SV=1	3.36e+004	7.09e+004
IF2P_HUMAN	2 (2)	127.68	0.67	1.14	Eukaryotic translation initiation factor 5B OS=Homo sapiens GN=EIF5B PE=1 SV=4	2.92e+004	3.34e+004
DC1L1_HUMAN	2 (2)	127.63	0.59	1.39	Cytoplasmic dynein 1 light intermediate chain 1 OS=Homo sapiens GN=DYNC1LI1 PE=1 SV=3	3.98e+004	5.53e+004
IF140_HUMAN	3 (3)	127.60	6.86e-003	2.96	Intraflagellar transport protein 140 homolog OS=Homo sapiens GN=IFT140 PE=1 SV=1	2.06e+004	6.10e+004
RT23_HUMAN	3 (3)	127.55	4.98e-003	2.21	28S ribosomal protein S23, mitochondrial OS=Homo sapiens GN=MRPS23 PE=1 SV=2	4.09e+004	9.02e+004
ZN771_HUMAN	3 (3)	127.46	0.40	3.73	Zinc finger protein 771 OS=Homo sapiens GN=ZNF771 PE=1 SV=1	2.06e+004	7.67e+004
KAISO_HUMAN	3 (3)	127.44	0.04	3.13	Transcriptional regulator Kaiso OS=Homo sapiens GN=ZBTB33 PE=1 SV=2	3.80e+004	1.19e+005
ZN655_HUMAN	3 (3)	127.40	0.08	1.81	Zinc finger protein 655 OS=Homo sapiens GN=ZNF655 PE=1 SV=3	1.62e+005	2.94e+005
GEMI6_HUMAN	4 (4)	127.30	0.06	2.92	Gem-associated protein 6 OS=Homo sapiens GN=GEMIN6 PE=1 SV=1	2.17e+005	6.34e+005
ZN444_HUMAN	2 (2)	126.94	6.52e-003	2.48	Zinc finger protein 444 OS=Homo sapiens GN=ZNF444 PE=1 SV=1	3.36e+005	8.36e+005
ASPH_HUMAN	4 (4)	126.91	0.03	2.94	Aspartyl/asparaginyl beta-hydroxylase OS=Homo sapiens GN=ASPH PE=1 SV=3	5.86e+004	1.72e+005
THADA_HUMAN	2 (2)	126.90	0.09	1.91	Thyroid adenoma-associated protein OS=Homo sapiens GN=THADA PE=1 SV=1	3.77e+004	7.21e+004
BOLA2_HUMAN	2 (2)	126.90	0.01	2.57	BolA-like protein 2 OS=Homo sapiens GN=BOLA2 PE=1 SV=1	3.33e+004	8.57e+004
ZNF57_HUMAN	2 (1)	126.84	0.09	2.25	Zinc finger protein 57 OS=Homo sapiens GN=ZNF57 PE=2 SV=3	1.88e+004	4.23e+004
SHPRH_HUMAN	2 (2)	126.35	0.11	1.70	E3 ubiquitin-protein ligase SHPRH OS=Homo sapiens GN=SHPRH PE=1 SV=2	5.69e+004	9.68e+004
PP6R2_HUMAN	3 (3)	126.30	0.03	2.88	Serine/threonine-protein phosphatase 6 regulatory subunit 2 OS=Homo sapiens GN=PPP6R2 PE=1 SV=2	3.59e+004	1.03e+005
ANR54_HUMAN	2 (2)	126.20	0.19	2.43	Ankyrin repeat domain-containing protein 54 OS=Homo sapiens GN=ANKRD54 PE=1 SV=2	7.29e+004	1.77e+005
SPAT2_HUMAN	4 (4)	126.17	0.03	1.72	Spermatogenesis-associated protein 2 OS=Homo sapiens GN=SPATA2 PE=1 SV=2	7.97e+004	1.37e+005
F203A_HUMAN	3 (3)	126.14	9.76e-003	2.29	Protein FAM203A OS=Homo sapiens GN=FAM203A PE=1 SV=1	7.72e+004	1.77e+005
ERAL1_HUMAN	4 (4)	126.10	7.84e-003	2.19	GTPase Era, mitochondrial OS=Homo sapiens GN=ERAL1 PE=1 SV=2	7.86e+004	1.72e+005
BCKD_HUMAN	2 (2)	125.66	0.03	2.34	[3-methyl-2-oxobutanoate dehydrogenase [lipoamide]] kinase, mitochondrial OS=Homo sapiens GN=BCKDK PE=1 SV=2	8.94e+004	2.09e+005
ZN131_HUMAN	3 (3)	125.51	9.63e-003	2.49	Zinc finger protein 131 OS=Homo sapiens GN=ZNF131 PE=1 SV=2	1.78e+004	4.43e+004
QIL1_HUMAN	2 (2)	125.50	9.99e-003	3.31	Protein QIL1 OS=Homo sapiens GN=QIL1 PE=1 SV=1	4.72e+004	1.56e+005
SF01_HUMAN	2 (2)	125.06	0.01	2.22	Splicing factor 1 OS=Homo sapiens GN=SF1 PE=1 SV=4	3.86e+004	8.56e+004
SPNS1_HUMAN	2 (2)	124.91	0.43	1.39	Protein spinster homolog 1 OS=Homo sapiens GN=SPNS1 PE=1 SV=1	6.75e+005	9.40e+005
SGT1_HUMAN	2 (2)	124.76	0.40	2.37	Protein SGT1 OS=Homo sapiens GN=ECD PE=1 SV=1	6.23e+004	1.48e+005
SCML1_HUMAN	3 (3)	124.73	0.02	3.46	Sex comb on midleg-like protein 1 OS=Homo sapiens GN=SCML1 PE=1 SV=2	2.18e+004	7.56e+004
PTMA_HUMAN	2 (2)	124.35	0.28	3.67	Prothymosin alpha OS=Homo sapiens GN=PTMA PE=1 SV=2	2.03e+004	7.46e+004
DCTN1_HUMAN	3 (3)	124.20	0.02	2.75	Dynactin subunit 1 OS=Homo sapiens GN=DCTN1 PE=1 SV=3	8.17e+004	2.24e+005
AL14E_HUMAN	3 (3)	124.08	0.02	2.74	ARL14 effector protein OS=Homo sapiens GN=ARL14EP PE=1 SV=1	6.48e+004	1.77e+005
TROAP_HUMAN	4 (4)	123.94	0.10	2.75	Tastin OS=Homo sapiens GN=TROAP PE=1 SV=3	3.85e+004	1.06e+005
HAUS4_HUMAN	2 (2)	123.64	0.02	3.58	HAUS augmin-like complex subunit 4 OS=Homo sapiens GN=HAUS4 PE=1 SV=1	2.01e+004	7.21e+004
BACD1_HUMAN	4 (2)	123.41	4.95e-004	7.64	BTB/POZ domain-containing adapter for CUL3-mediated RhoA degradation protein 1 OS=Homo sapiens GN=KCTD13 PE=1 SV=1	2.29e+004	1.75e+005
HELLS_HUMAN	4 (4)	123.19	4.47e-003	2.13	Lymphoid-specific helicase OS=Homo sapiens GN=HELLS PE=1 SV=1	2.35e+004	5.03e+004
KMT2C_HUMAN	4 (2)	122.85	0.01	2.36	Histone-lysine N-methyltransferase 2C OS=Homo sapiens GN=KMT2C PE=1 SV=3	2.43e+005	5.75e+005
BORG5_HUMAN	3 (3)	122.84	3.74e-003	2.88	Cdc42 effector protein 1 OS=Homo sapiens GN=CDC42EP1 PE=1 SV=1	3.16e+004	9.09e+004
T11L1_HUMAN	2 (2)	122.72	0.03	2.03	T-complex protein 11-like protein 1 OS=Homo sapiens GN=TCP11L1 PE=1 SV=1	1.31e+005	2.66e+005
HIG1A_HUMAN	2 (2)	122.58	0.04	2.24	HIG1 domain family member 1A, mitochondrial OS=Homo sapiens GN=HIGD1A PE=1 SV=1	1.31e+005	2.93e+005
CLH1_HUMAN	3 (3)	122.58	6.36e-003	2.18	Clathrin heavy chain 1 OS=Homo sapiens GN=CLTC PE=1 SV=5	6.24e+004	1.36e+005
KLH28_HUMAN	2 (2)	122.51	0.71	1.19	Kelch-like protein 28 OS=Homo sapiens GN=KLHL28 PE=2 SV=2	1.11e+005	1.32e+005
F91A1_HUMAN	3 (3)	122.51	0.02	2.10	Protein FAM91A1 OS=Homo sapiens GN=FAM91A1 PE=1 SV=3	2.54e+004	5.31e+004
MAST2_HUMAN	4 (3)	122.51	0.02	3.29	Microtubule-associated serine/threonine-protein kinase 2 OS=Homo sapiens GN=MAST2 PE=1 SV=2	4.55e+004	1.50e+005
TCF19_HUMAN	3 (3)	122.41	0.28	1.68	Transcription factor 19 OS=Homo sapiens GN=TCF19 PE=1 SV=2	1.68e+005	2.82e+005
CTU1_HUMAN	2 (2)	122.11	0.55	1.32	Cytoplasmic tRNA 2-thiolation protein 1 OS=Homo sapiens GN=CTU1 PE=1 SV=1	2.50e+005	3.30e+005
ZN816_HUMAN	2 (1)	122.10	0.02	3.51	Zinc finger protein 816 OS=Homo sapiens GN=ZNF816 PE=2 SV=2	7.50e+004	2.63e+005
PSMD7_HUMAN	2 (2)	121.64	8.10e-003	2.60	26S proteasome non-ATPase regulatory subunit 7 OS=Homo sapiens GN=PSMD7 PE=1 SV=2	1.41e+005	3.66e+005
RENR_HUMAN	3 (3)	121.41	0.11	2.20	Renin receptor OS=Homo sapiens GN=ATP6AP2 PE=1 SV=2	3.81e+005	8.37e+005
ZN615_HUMAN	3 (3)	121.36	0.11	3.76	Zinc finger protein 615 OS=Homo sapiens GN=ZNF615 PE=2 SV=2	3.16e+004	1.19e+005
SPT5H_HUMAN	2 (2)	121.35	0.37	2.05	Transcription elongation factor SPT5 OS=Homo sapiens GN=SUPT5H PE=1 SV=1	5.94e+004	1.22e+005
RN126_HUMAN	4 (4)	121.06	0.16	2.80	E3 ubiquitin-protein ligase RNF126 OS=Homo sapiens GN=RNF126 PE=1 SV=1	1.65e+006	4.63e+006
MED15_HUMAN	4 (4)	120.81	0.04	2.68	Mediator of RNA polymerase II transcription subunit 15 OS=Homo sapiens GN=MED15 PE=1 SV=2	7.52e+004	2.01e+005
SCOC_HUMAN	2 (2)	120.53	0.12	4.71	Short coiled-coil protein OS=Homo sapiens GN=SCOC PE=1 SV=2	7.84e+004	3.69e+005
SC24C_HUMAN	2 (2)	120.49	0.06	2.89	Protein transport protein Sec24C OS=Homo sapiens GN=SEC24C PE=1 SV=3	4.36e+004	1.26e+005
LIMS1_HUMAN	2 (2)	120.20	0.10	2.06	LIM and senescent cell antigen-like-containing domain protein 1 OS=Homo sapiens GN=LIMS1 PE=1 SV=4	6.59e+004	1.36e+005
NUDC_HUMAN	5 (5)	120.18	0.93	2.39	Nuclear migration protein nudC OS=Homo sapiens GN=NUDC PE=1 SV=1	3.83e+005	1.60e+005
AKAP1_HUMAN	2 (2)	120.08	0.17	2.79	A-kinase anchor protein 1, mitochondrial OS=Homo sapiens GN=AKAP1 PE=1 SV=1	4.00e+004	1.12e+005
ALG13_HUMAN	3 (3)	119.85	0.01	2.14	Putative bifunctional UDP-N-acetylglucosamine transferase and deubiquitinase ALG13 OS=Homo sapiens GN=ALG13 PE=1 SV=2	3.64e+004	7.77e+004
APLP2_HUMAN	2 (1)	119.66	0.28	1.71	Amyloid-like protein 2 OS=Homo sapiens GN=APLP2 PE=1 SV=2	2.99e+004	5.10e+004
SON_HUMAN	4 (4)	119.28	0.03	1.73	Protein SON OS=Homo sapiens GN=SON PE=1 SV=4	1.32e+005	2.28e+005
TFB2M_HUMAN	3 (3)	119.18	0.01	2.98	Dimethyladenosine transferase 2, mitochondrial OS=Homo sapiens GN=TFB2M PE=1 SV=1	3.93e+004	1.17e+005
ZN565_HUMAN	2 (1)	119.17	0.02	3.65	Zinc finger protein 565 OS=Homo sapiens GN=ZNF565 PE=2 SV=1	6.84e+004	2.49e+005
PALD_HUMAN	2 (2)	118.93	0.14	2.21	Paladin OS=Homo sapiens GN=PALD1 PE=1 SV=3	9.23e+004	2.04e+005
TCPW_HUMAN	3 (0)	118.57	0.02	2.02	T-complex protein 1 subunit zeta-2 OS=Homo sapiens GN=CCT6B PE=1 SV=5	8.65e+004	1.74e+005
ADNP_HUMAN	4 (4)	118.26	0.07	2.91	Activity-dependent neuroprotector homeobox protein OS=Homo sapiens GN=ADNP PE=1 SV=1	3.60e+004	1.05e+005
BAF_HUMAN	3 (3)	118.23	0.04	12.14	Barrier-to-autointegration factor OS=Homo sapiens GN=BANF1 PE=1 SV=1	1.34e+004	1.62e+005
RS27A_HUMAN	3 (3)	117.79	0.10	2.17	Ubiquitin-40S ribosomal protein S27a OS=Homo sapiens GN=RPS27A PE=1 SV=2	6.04e+004	1.31e+005
GNB1L_HUMAN	2 (2)	117.40	0.08	2.05	Guanine nucleotide-binding protein subunit beta-like protein 1 OS=Homo sapiens GN=GNB1L PE=1 SV=2	9196.78	1.89e+004
FBSP1_HUMAN	3 (3)	117.21	0.07	1.88	F-box/SPRY domain-containing protein 1 OS=Homo sapiens GN=FBXO45 PE=1 SV=1	3.70e+004	6.96e+004
SRPRB_HUMAN	2 (2)	117.12	0.44	1.60	Signal recognition particle receptor subunit beta OS=Homo sapiens GN=SRPRB PE=1 SV=3	2.35e+004	3.75e+004
UGGG2_HUMAN	2 (2)	117.07	0.33	1.80	UDP-glucose:glycoprotein glucosyltransferase 2 OS=Homo sapiens GN=UGGT2 PE=1 SV=4	4.97e+004	8.94e+004
HECD1_HUMAN	3 (3)	117.04	0.27	3.12	E3 ubiquitin-protein ligase HECTD1 OS=Homo sapiens GN=HECTD1 PE=1 SV=3	3.10e+004	9.67e+004
SYQ_HUMAN	3 (3)	117.01	0.01	2.49	Glutamine--tRNA ligase OS=Homo sapiens GN=QARS PE=1 SV=1	1.14e+005	2.85e+005
S11IP_HUMAN	2 (2)	116.97	0.01	1.80	Serine/threonine-protein kinase 11-interacting protein OS=Homo sapiens GN=STK11IP PE=1 SV=3	5.16e+004	9.30e+004
CHIP_HUMAN	3 (3)	116.91	0.03	2.24	E3 ubiquitin-protein ligase CHIP OS=Homo sapiens GN=STUB1 PE=1 SV=2	2.52e+004	5.63e+004
VKGC_HUMAN	3 (3)	116.68	0.04	3.66	Vitamin K-dependent gamma-carboxylase OS=Homo sapiens GN=GGCX PE=1 SV=2	2.45e+004	8.95e+004
CREL1_HUMAN	2 (2)	116.37	0.03	3.00	Cysteine-rich with EGF-like domain protein 1 OS=Homo sapiens GN=CRELD1 PE=1 SV=3	7.11e+004	2.13e+005
GTPB3_HUMAN	2 (2)	116.18	0.23	2.94	tRNA modification GTPase GTPBP3, mitochondrial OS=Homo sapiens GN=GTPBP3 PE=1 SV=2	2.29e+004	6.75e+004
SP1_HUMAN	2 (2)	116.17	0.04	2.79	Transcription factor Sp1 OS=Homo sapiens GN=SP1 PE=1 SV=3	6.38e+004	1.78e+005
USMG5_HUMAN	2 (2)	116.15	2.24e-003	2.20	Up-regulated during skeletal muscle growth protein 5 OS=Homo sapiens GN=USMG5 PE=1 SV=1	5.74e+004	1.27e+005
RL21_HUMAN	4 (4)	116.13	2.63e-003	2.41	60S ribosomal protein L21 OS=Homo sapiens GN=RPL21 PE=1 SV=2	1.56e+005	3.77e+005
RPP30_HUMAN	2 (2)	115.98	0.18	1.99	Ribonuclease P protein subunit p30 OS=Homo sapiens GN=RPP30 PE=1 SV=1	3.79e+004	7.56e+004
SPTC2_HUMAN	2 (2)	115.94	0.20	1.79	Serine palmitoyltransferase 2 OS=Homo sapiens GN=SPTLC2 PE=1 SV=1	1.36e+005	2.44e+005
CLP1L_HUMAN	2 (2)	115.89	8.94e-003	2.52	Cleft lip and palate transmembrane protein 1-like protein OS=Homo sapiens GN=CLPTM1L PE=1 SV=1	2.36e+004	5.94e+004
EXOC6_HUMAN	3 (3)	115.69	0.07	2.98	Exocyst complex component 6 OS=Homo sapiens GN=EXOC6 PE=1 SV=3	2.61e+004	7.78e+004
NSE4A_HUMAN	3 (3)	115.40	0.05	2.25	Non-structural maintenance of chromosomes element 4 homolog A OS=Homo sapiens GN=NSMCE4A PE=1 SV=2	1.11e+005	2.49e+005
ZN578_HUMAN	3 (2)	115.38	0.05	2.30	Zinc finger protein 578 OS=Homo sapiens GN=ZNF578 PE=2 SV=2	3.42e+005	7.86e+005
RA51C_HUMAN	3 (3)	115.32	0.50	1.23	DNA repair protein RAD51 homolog 3 OS=Homo sapiens GN=RAD51C PE=1 SV=1	8.76e+004	1.08e+005
KDM1B_HUMAN	4 (4)	115.22	0.11	2.71	Lysine-specific histone demethylase 1B OS=Homo sapiens GN=KDM1B PE=1 SV=3	5.70e+004	1.55e+005
RCBT2_HUMAN	3 (3)	114.57	0.03	1.56	RCC1 and BTB domain-containing protein 2 OS=Homo sapiens GN=RCBTB2 PE=2 SV=1	6.52e+004	1.02e+005
TRI38_HUMAN	5 (5)	114.32	0.10	1.31	Tripartite motif-containing protein 38 OS=Homo sapiens GN=TRIM38 PE=1 SV=1	6.85e+004	8.96e+004
HSPB1_HUMAN	3 (3)	114.19	0.86	1.04	Heat shock protein beta-1 OS=Homo sapiens GN=HSPB1 PE=1 SV=2	3.69e+004	3.83e+004
MSI1H_HUMAN	3 (2)	114.18	0.12	2.48	RNA-binding protein Musashi homolog 1 OS=Homo sapiens GN=MSI1 PE=1 SV=1	3.81e+004	9.44e+004
ZN618_HUMAN	2 (2)	114.09	0.06	2.67	Zinc finger protein 618 OS=Homo sapiens GN=ZNF618 PE=1 SV=1	6.19e+004	1.65e+005
TRABD_HUMAN	3 (3)	113.87	0.03	2.26	TraB domain-containing protein OS=Homo sapiens GN=TRABD PE=1 SV=1	5.84e+004	1.32e+005
MZT2B_HUMAN	3 (3)	113.76	0.19	2.19	Mitotic-spindle organizing protein 2B OS=Homo sapiens GN=MZT2B PE=1 SV=1	8.98e+004	1.97e+005
UBP30_HUMAN	3 (3)	113.53	0.03	5.82	Ubiquitin carboxyl-terminal hydrolase 30 OS=Homo sapiens GN=USP30 PE=1 SV=1	2.13e+004	1.24e+005
PAXI1_HUMAN	2 (2)	113.27	0.09	3.05	PAX-interacting protein 1 OS=Homo sapiens GN=PAXIP1 PE=1 SV=2	4.51e+004	1.38e+005
ZC3HF_HUMAN	2 (2)	113.18	0.94	1.08	Zinc finger CCCH domain-containing protein 15 OS=Homo sapiens GN=ZC3H15 PE=1 SV=1	4.36e+004	4.06e+004
PRDX2_HUMAN	4 (4)	113.11	0.13	2.82	Peroxiredoxin-2 OS=Homo sapiens GN=PRDX2 PE=1 SV=5	4.06e+004	1.14e+005
IQGA1_HUMAN	3 (3)	113.10	0.03	2.10	Ras GTPase-activating-like protein IQGAP1 OS=Homo sapiens GN=IQGAP1 PE=1 SV=1	7.72e+004	1.62e+005
RPAP1_HUMAN	3 (3)	112.90	0.08	2.17	RNA polymerase II-associated protein 1 OS=Homo sapiens GN=RPAP1 PE=1 SV=3	4.80e+004	1.04e+005
ERBB2_HUMAN	3 (3)	112.76	0.01	2.51	Receptor tyrosine-protein kinase erbB-2 OS=Homo sapiens GN=ERBB2 PE=1 SV=1	4.67e+004	1.17e+005
TSYL1_HUMAN	1 (1)	112.37	0.37	2.19	Testis-specific Y-encoded-like protein 1 OS=Homo sapiens GN=TSPYL1 PE=1 SV=3	6.97e+004	1.53e+005
KCD20_HUMAN	4 (4)	112.35	1.29e-003	4.61	BTB/POZ domain-containing protein KCTD20 OS=Homo sapiens GN=KCTD20 PE=1 SV=1	2.87e+004	1.32e+005
AP1M1_HUMAN	4 (4)	112.27	0.03	2.10	AP-1 complex subunit mu-1 OS=Homo sapiens GN=AP1M1 PE=1 SV=3	2.65e+004	5.56e+004
BTBD8_HUMAN	3 (3)	112.27	2.96e-003	11.18	BTB/POZ domain-containing protein 8 OS=Homo sapiens GN=BTBD8 PE=2 SV=2	1.03e+004	1.15e+005
SREC2_HUMAN	4 (4)	112.25	0.04	2.27	Scavenger receptor class F member 2 OS=Homo sapiens GN=SCARF2 PE=1 SV=4	1.00e+005	2.27e+005
I2BPL_HUMAN	3 (3)	112.17	5.64e-003	2.57	Interferon regulatory factor 2-binding protein-like OS=Homo sapiens GN=IRF2BPL PE=1 SV=1	3.44e+004	8.85e+004
ZN611_HUMAN	2 (1)	112.12	0.05	2.84	Zinc finger protein 611 OS=Homo sapiens GN=ZNF611 PE=2 SV=2	1.16e+004	3.28e+004
RFOX2_HUMAN	2 (2)	112.10	0.02	2.37	RNA binding protein fox-1 homolog 2 OS=Homo sapiens GN=RBFOX2 PE=1 SV=3	9.92e+004	2.36e+005
MRE11_HUMAN	3 (3)	112.09	8.07e-003	3.03	Double-strand break repair protein MRE11A OS=Homo sapiens GN=MRE11A PE=1 SV=3	2.57e+004	7.80e+004
VATH_HUMAN	2 (2)	112.06	2.25e-003	2.55	V-type proton ATPase subunit H OS=Homo sapiens GN=ATP6V1H PE=1 SV=1	6.77e+004	1.73e+005
FEZ2_HUMAN	2 (2)	111.97	7.94e-003	2.68	Fasciculation and elongation protein zeta-2 OS=Homo sapiens GN=FEZ2 PE=1 SV=2	4.84e+004	1.30e+005
RT35_HUMAN	3 (3)	111.95	0.14	2.34	28S ribosomal protein S35, mitochondrial OS=Homo sapiens GN=MRPS35 PE=1 SV=1	5.94e+004	1.39e+005
EXOC2_HUMAN	2 (2)	111.84	0.16	1.76	Exocyst complex component 2 OS=Homo sapiens GN=EXOC2 PE=1 SV=1	2.05e+004	3.62e+004
RL24_HUMAN	2 (2)	111.70	8.63e-003	2.34	60S ribosomal protein L24 OS=Homo sapiens GN=RPL24 PE=1 SV=1	1.51e+005	3.52e+005
ZN555_HUMAN	2 (1)	111.54	0.03	1.96	Zinc finger protein 555 OS=Homo sapiens GN=ZNF555 PE=2 SV=4	2.55e+004	5.00e+004
LANC2_HUMAN	3 (3)	111.48	5.96e-003	2.06	LanC-like protein 2 OS=Homo sapiens GN=LANCL2 PE=1 SV=1	2.80e+005	5.77e+005
ZFY27_HUMAN	3 (2)	111.47	0.05	2.25	Protrudin OS=Homo sapiens GN=ZFYVE27 PE=1 SV=1	6.87e+004	1.55e+005
SETB1_HUMAN	4 (4)	111.34	0.02	2.24	Histone-lysine N-methyltransferase SETDB1 OS=Homo sapiens GN=SETDB1 PE=1 SV=1	3.16e+004	7.09e+004
ZN331_HUMAN	3 (3)	111.21	0.09	1.83	Zinc finger protein 331 OS=Homo sapiens GN=ZNF331 PE=2 SV=1	4.68e+005	8.57e+005
PEX5_HUMAN	3 (3)	111.14	0.13	1.76	Peroxisomal targeting signal 1 receptor OS=Homo sapiens GN=PEX5 PE=1 SV=3	2.70e+004	4.74e+004
Z354C_HUMAN	2 (1)	111.08	0.01	3.24	Zinc finger protein 354C OS=Homo sapiens GN=ZNF354C PE=2 SV=1	1.67e+004	5.42e+004
BRE1A_HUMAN	2 (1)	110.97	0.30	1.49	E3 ubiquitin-protein ligase BRE1A OS=Homo sapiens GN=RNF20 PE=1 SV=2	7.07e+004	1.05e+005
DHX32_HUMAN	3 (3)	110.94	0.01	5.15	Putative pre-mRNA-splicing factor ATP-dependent RNA helicase DHX32 OS=Homo sapiens GN=DHX32 PE=1 SV=1	1.23e+004	6.35e+004
CTBL1_HUMAN	2 (2)	110.84	0.02	1.56	Beta-catenin-like protein 1 OS=Homo sapiens GN=CTNNBL1 PE=1 SV=1	2.06e+004	3.22e+004
ASB13_HUMAN	3 (3)	110.79	0.63	1.18	Ankyrin repeat and SOCS box protein 13 OS=Homo sapiens GN=ASB13 PE=1 SV=2	1.09e+005	1.30e+005
ICMT_HUMAN	2 (2)	110.79	0.27	1.71	Protein-S-isoprenylcysteine O-methyltransferase OS=Homo sapiens GN=ICMT PE=1 SV=1	3.40e+004	5.82e+004
RS28_HUMAN	2 (2)	110.78	0.02	2.65	40S ribosomal protein S28 OS=Homo sapiens GN=RPS28 PE=1 SV=1	2.16e+005	5.73e+005
2A5E_HUMAN	2 (1)	110.46	3.14e-003	3.01	Serine/threonine-protein phosphatase 2A 56 kDa regulatory subunit epsilon isoform OS=Homo sapiens GN=PPP2R5E PE=1 SV=1	8.66e+004	2.61e+005
MADD_HUMAN	2 (2)	110.46	0.57	1.31	MAP kinase-activating death domain protein OS=Homo sapiens GN=MADD PE=1 SV=2	1.59e+004	2.09e+004
AMERL_HUMAN	4 (1)	110.10	0.09	2.20	AMMECR1-like protein OS=Homo sapiens GN=AMMECR1L PE=1 SV=1	6.41e+005	1.41e+006
ROA3_HUMAN	3 (3)	110.06	0.10	2.90	Heterogeneous nuclear ribonucleoprotein A3 OS=Homo sapiens GN=HNRNPA3 PE=1 SV=2	3.35e+004	9.70e+004
VAC14_HUMAN	3 (3)	109.87	7.20e-003	3.89	Protein VAC14 homolog OS=Homo sapiens GN=VAC14 PE=1 SV=1	4.17e+004	1.62e+005
QTRD1_HUMAN	2 (2)	109.68	0.08	2.11	Queuine tRNA-ribosyltransferase subunit QTRTD1 OS=Homo sapiens GN=QTRTD1 PE=1 SV=1	2.29e+004	4.82e+004
SYFM_HUMAN	3 (3)	109.59	0.08	1.65	Phenylalanine--tRNA ligase, mitochondrial OS=Homo sapiens GN=FARS2 PE=1 SV=1	2.51e+005	4.14e+005
RT34_HUMAN	3 (3)	109.52	9.79e-003	2.25	28S ribosomal protein S34, mitochondrial OS=Homo sapiens GN=MRPS34 PE=1 SV=2	1.73e+004	3.90e+004
NEBL_HUMAN	2 (2)	109.31	0.33	1.88	Nebulette OS=Homo sapiens GN=NEBL PE=1 SV=1	3.62e+004	6.80e+004
TOR2A_HUMAN	3 (3)	109.22	0.29	2.47	Torsin-2A OS=Homo sapiens GN=TOR2A PE=2 SV=1	4.82e+004	1.19e+005
ADA10_HUMAN	4 (4)	109.12	2.23e-003	2.44	Disintegrin and metalloproteinase domain-containing protein 10 OS=Homo sapiens GN=ADAM10 PE=1 SV=1	2.11e+004	5.16e+004
NU214_HUMAN	2 (2)	108.81	2.96e-003	2.63	Nuclear pore complex protein Nup214 OS=Homo sapiens GN=NUP214 PE=1 SV=2	6.14e+004	1.61e+005
EXOC8_HUMAN	2 (2)	108.59	0.07	3.03	Exocyst complex component 8 OS=Homo sapiens GN=EXOC8 PE=1 SV=2	1.94e+004	5.86e+004
RM04_HUMAN	3 (3)	108.58	0.02	2.77	39S ribosomal protein L4, mitochondrial OS=Homo sapiens GN=MRPL4 PE=1 SV=1	4.51e+004	1.25e+005
ZN764_HUMAN	3 (3)	108.43	0.01	2.85	Zinc finger protein 764 OS=Homo sapiens GN=ZNF764 PE=2 SV=2	4.33e+005	1.24e+006
PRD16_HUMAN	4 (4)	108.32	0.07	1.91	PR domain zinc finger protein 16 OS=Homo sapiens GN=PRDM16 PE=1 SV=3	5.43e+004	1.04e+005
GLD2_HUMAN	2 (1)	108.28	0.03	3.65	Poly(A) RNA polymerase GLD2 OS=Homo sapiens GN=PAPD4 PE=1 SV=1	1.04e+004	3.78e+004
GLCI1_HUMAN	3 (3)	108.07	0.12	2.05	Glucocorticoid-induced transcript 1 protein OS=Homo sapiens GN=GLCCI1 PE=1 SV=1	4.10e+004	8.42e+004
MTA2_HUMAN	2 (1)	107.99	0.01	2.70	Metastasis-associated protein MTA2 OS=Homo sapiens GN=MTA2 PE=1 SV=1	1.35e+004	3.64e+004
KAD6_HUMAN	3 (3)	107.80	0.05	2.67	Adenylate kinase isoenzyme 6 OS=Homo sapiens GN=AK6 PE=1 SV=1	2.37e+004	6.33e+004
RPB11_HUMAN	2 (2)	107.65	0.16	1.90	DNA-directed RNA polymerase II subunit RPB11-a OS=Homo sapiens GN=POLR2J PE=1 SV=1	5.77e+004	1.10e+005
P4HA2_HUMAN	2 (2)	107.55	0.25	1.80	Prolyl 4-hydroxylase subunit alpha-2 OS=Homo sapiens GN=P4HA2 PE=1 SV=1	4.74e+004	8.54e+004
SYAC_HUMAN	3 (3)	107.46	0.07	1.95	Alanine--tRNA ligase, cytoplasmic OS=Homo sapiens GN=AARS PE=1 SV=2	3.86e+005	7.52e+005
H33_HUMAN	4 (4)	107.42	0.05	3.50	Histone H3.3 OS=Homo sapiens GN=H3F3A PE=1 SV=2	8.43e+004	2.95e+005
SFPQ_HUMAN	3 (2)	107.38	0.26	1.76	Splicing factor, proline- and glutamine-rich OS=Homo sapiens GN=SFPQ PE=1 SV=2	3.05e+004	5.36e+004
TIMP2_HUMAN	3 (3)	107.33	0.02	2.13	Metalloproteinase inhibitor 2 OS=Homo sapiens GN=TIMP2 PE=1 SV=2	4.72e+004	1.01e+005
WDR11_HUMAN	2 (2)	107.27	0.13	2.19	WD repeat-containing protein 11 OS=Homo sapiens GN=WDR11 PE=1 SV=1	8.21e+004	1.80e+005
DDA1_HUMAN	2 (2)	107.09	0.06	2.41	DET1- and DDB1-associated protein 1 OS=Homo sapiens GN=DDA1 PE=1 SV=1	2.76e+004	6.65e+004
FA53C_HUMAN	3 (3)	106.94	0.09	1.62	Protein FAM53C OS=Homo sapiens GN=FAM53C PE=1 SV=1	4.54e+004	7.34e+004
ACOD_HUMAN	2 (2)	106.68	6.90e-003	3.02	Acyl-CoA desaturase OS=Homo sapiens GN=SCD PE=1 SV=2	1.75e+004	5.27e+004
PRP19_HUMAN	3 (3)	106.66	0.13	3.72	Pre-mRNA-processing factor 19 OS=Homo sapiens GN=PRPF19 PE=1 SV=1	4.12e+004	1.53e+005
RTEL1_HUMAN	3 (2)	106.55	0.45	1.34	Regulator of telomere elongation helicase 1 OS=Homo sapiens GN=RTEL1 PE=1 SV=2	5.26e+004	7.07e+004
ZNF91_HUMAN	2 (2)	106.39	0.29	1.85	Zinc finger protein 91 OS=Homo sapiens GN=ZNF91 PE=2 SV=2	1.72e+005	3.18e+005
SNP47_HUMAN	3 (3)	106.27	0.16	2.20	Synaptosomal-associated protein 47 OS=Homo sapiens GN=SNAP47 PE=1 SV=3	4.20e+004	9.24e+004
SAC1_HUMAN	2 (2)	106.21	0.09	2.26	Phosphatidylinositide phosphatase SAC1 OS=Homo sapiens GN=SACM1L PE=1 SV=2	3.42e+004	7.74e+004
PYRG2_HUMAN	2 (0)	106.00	0.36	2.32	CTP synthase 2 OS=Homo sapiens GN=CTPS2 PE=1 SV=1	9.97e+004	2.32e+005
PSA_HUMAN	3 (3)	105.89	0.32	2.33	Puromycin-sensitive aminopeptidase OS=Homo sapiens GN=NPEPPS PE=1 SV=2	2.39e+004	5.58e+004
DPOD3_HUMAN	3 (3)	105.78	0.12	2.85	DNA polymerase delta subunit 3 OS=Homo sapiens GN=POLD3 PE=1 SV=2	1.54e+004	4.41e+004
RCOR1_HUMAN	3 (3)	105.47	0.02	3.40	REST corepressor 1 OS=Homo sapiens GN=RCOR1 PE=1 SV=1	1.36e+004	4.63e+004
TCP4_HUMAN	2 (2)	105.35	0.13	3.91	Activated RNA polymerase II transcriptional coactivator p15 OS=Homo sapiens GN=SUB1 PE=1 SV=3	3.35e+004	1.31e+005
NUP62_HUMAN	2 (2)	105.35	0.57	1.38	Nuclear pore glycoprotein p62 OS=Homo sapiens GN=NUP62 PE=1 SV=3	4.06e+004	5.59e+004
CPNE1_HUMAN	3 (3)	105.26	0.04	2.83	Copine-1 OS=Homo sapiens GN=CPNE1 PE=1 SV=1	3.68e+004	1.04e+005
MOGS_HUMAN	3 (3)	105.13	0.10	2.28	Mannosyl-oligosaccharide glucosidase OS=Homo sapiens GN=MOGS PE=1 SV=5	1.85e+004	4.20e+004
ZN668_HUMAN	2 (2)	104.91	0.05	2.53	Zinc finger protein 668 OS=Homo sapiens GN=ZNF668 PE=1 SV=3	3.81e+004	9.64e+004
SYSM_HUMAN	3 (3)	104.72	0.18	3.40	Serine--tRNA ligase, mitochondrial OS=Homo sapiens GN=SARS2 PE=1 SV=1	1.57e+004	5.33e+004
GT251_HUMAN	3 (3)	104.67	0.20	2.07	Procollagen galactosyltransferase 1 OS=Homo sapiens GN=COLGALT1 PE=1 SV=1	3.81e+004	7.88e+004
CN166_HUMAN	2 (2)	104.61	3.56e-003	3.69	UPF0568 protein C14orf166 OS=Homo sapiens GN=C14orf166 PE=1 SV=1	2.44e+004	9.00e+004
WRP73_HUMAN	2 (2)	104.50	0.02	1.95	WD repeat-containing protein WRAP73 OS=Homo sapiens GN=WRAP73 PE=2 SV=1	3.23e+004	6.32e+004
APC5_HUMAN	3 (3)	104.35	3.22e-003	4.18	Anaphase-promoting complex subunit 5 OS=Homo sapiens GN=ANAPC5 PE=1 SV=2	1.68e+004	7.02e+004
AL1B1_HUMAN	3 (3)	104.35	0.22	3.58	Aldehyde dehydrogenase X, mitochondrial OS=Homo sapiens GN=ALDH1B1 PE=1 SV=3	1.22e+004	4.35e+004
DYL2_HUMAN	2 (2)	104.14	0.01	3.70	Dynein light chain 2, cytoplasmic OS=Homo sapiens GN=DYNLL2 PE=1 SV=1	1.64e+004	6.05e+004
NDUA2_HUMAN	2 (2)	103.75	0.03	2.34	NADH dehydrogenase [ubiquinone] 1 alpha subcomplex subunit 2 OS=Homo sapiens GN=NDUFA2 PE=1 SV=3	3.29e+004	7.72e+004
CIP2A_HUMAN	2 (2)	103.58	0.09	2.78	Protein CIP2A OS=Homo sapiens GN=KIAA1524 PE=1 SV=2	3.88e+004	1.08e+005
ZN768_HUMAN	4 (4)	103.56	0.02	1.74	Zinc finger protein 768 OS=Homo sapiens GN=ZNF768 PE=1 SV=2	2.71e+004	4.73e+004
NOLC1_HUMAN	3 (3)	103.41	0.19	1.63	Nucleolar and coiled-body phosphoprotein 1 OS=Homo sapiens GN=NOLC1 PE=1 SV=2	9.68e+004	1.58e+005
ZN225_HUMAN	3 (2)	103.38	0.74	1.09	Zinc finger protein 225 OS=Homo sapiens GN=ZNF225 PE=2 SV=2	8.52e+004	9.30e+004
SPG20_HUMAN	3 (3)	103.28	0.19	1.78	Spartin OS=Homo sapiens GN=SPG20 PE=1 SV=1	3.41e+005	6.06e+005
RS26_HUMAN	2 (2)	103.16	0.02	2.41	40S ribosomal protein S26 OS=Homo sapiens GN=RPS26 PE=1 SV=3	1.03e+005	2.48e+005
ELYS_HUMAN	2 (2)	102.83	0.06	2.76	Protein ELYS OS=Homo sapiens GN=AHCTF1 PE=1 SV=3	9.75e+004	2.69e+005
CPVL_HUMAN	2 (2)	102.83	1.16e-003	3.19	Probable serine carboxypeptidase CPVL OS=Homo sapiens GN=CPVL PE=1 SV=2	7.48e+004	2.39e+005
KIF2C_HUMAN	3 (3)	102.78	0.16	2.20	Kinesin-like protein KIF2C OS=Homo sapiens GN=KIF2C PE=1 SV=2	2.82e+005	6.20e+005
RTKN_HUMAN	2 (2)	102.54	0.08	2.23	Rhotekin OS=Homo sapiens GN=RTKN PE=1 SV=2	1.00e+005	2.23e+005
ZN527_HUMAN	2 (2)	102.43	0.02	3.43	Zinc finger protein 527 OS=Homo sapiens GN=ZNF527 PE=2 SV=2	1.06e+005	3.65e+005
PATZ1_HUMAN	2 (2)	102.35	0.12	2.06	POZ-, AT hook-, and zinc finger-containing protein 1 OS=Homo sapiens GN=PATZ1 PE=1 SV=1	8.00e+004	1.65e+005
PGK1_HUMAN	2 (2)	102.28	0.71	1.04	Phosphoglycerate kinase 1 OS=Homo sapiens GN=PGK1 PE=1 SV=3	1.14e+005	1.09e+005
TTC3_HUMAN	2 (2)	102.08	1.21e-003	2.32	E3 ubiquitin-protein ligase TTC3 OS=Homo sapiens GN=TTC3 PE=1 SV=2	3.61e+004	8.37e+004
DOCK7_HUMAN	2 (2)	101.98	0.04	3.80	Dedicator of cytokinesis protein 7 OS=Homo sapiens GN=DOCK7 PE=1 SV=4	2.04e+004	7.73e+004
LGAT1_HUMAN	2 (2)	101.91	0.06	2.42	Acyl-CoA:lysophosphatidylglycerol acyltransferase 1 OS=Homo sapiens GN=LPGAT1 PE=2 SV=1	5.18e+004	1.25e+005
ABCB7_HUMAN	3 (3)	101.83	0.19	2.33	ATP-binding cassette sub-family B member 7, mitochondrial OS=Homo sapiens GN=ABCB7 PE=1 SV=2	6.57e+004	1.53e+005
FBX30_HUMAN	2 (2)	101.73	0.02	3.07	F-box only protein 30 OS=Homo sapiens GN=FBXO30 PE=1 SV=3	2.20e+004	6.76e+004
RRP12_HUMAN	3 (3)	101.61	0.06	2.82	RRP12-like protein OS=Homo sapiens GN=RRP12 PE=1 SV=2	9.45e+004	2.66e+005
Z585A_HUMAN	3 (2)	101.50	0.05	3.78	Zinc finger protein 585A OS=Homo sapiens GN=ZNF585A PE=2 SV=2	3.33e+004	1.26e+005
ZN300_HUMAN	3 (3)	101.33	0.12	3.22	Zinc finger protein 300 OS=Homo sapiens GN=ZNF300 PE=1 SV=1	8.86e+004	2.86e+005
F115A_HUMAN	3 (3)	101.30	0.09	1.88	Protein FAM115A OS=Homo sapiens GN=FAM115A PE=1 SV=3	3.71e+004	7.00e+004
PROF1_HUMAN	2 (2)	101.29	0.19	4.25	Profilin-1 OS=Homo sapiens GN=PFN1 PE=1 SV=2	1.50e+004	6.36e+004
RPOM_HUMAN	2 (2)	101.23	0.26	2.25	DNA-directed RNA polymerase, mitochondrial OS=Homo sapiens GN=POLRMT PE=1 SV=2	6.35e+004	1.43e+005
TRI67_HUMAN	2 (2)	101.21	0.65	1.22	Tripartite motif-containing protein 67 OS=Homo sapiens GN=TRIM67 PE=2 SV=3	2.71e+005	3.31e+005
MP2K3_HUMAN	2 (2)	101.14	1.94e-003	2.19	Dual specificity mitogen-activated protein kinase kinase 3 OS=Homo sapiens GN=MAP2K3 PE=1 SV=2	6.48e+004	1.42e+005
IBP2_HUMAN	3 (3)	100.90	0.09	2.56	Insulin-like growth factor-binding protein 2 OS=Homo sapiens GN=IGFBP2 PE=1 SV=2	2.35e+005	6.02e+005
STAG2_HUMAN	2 (2)	100.75	0.33	1.54	Cohesin subunit SA-2 OS=Homo sapiens GN=STAG2 PE=1 SV=3	4.41e+004	6.79e+004
SPAG5_HUMAN	2 (2)	100.68	0.12	1.86	Sperm-associated antigen 5 OS=Homo sapiens GN=SPAG5 PE=1 SV=2	5.07e+004	9.43e+004
ZN808_HUMAN	2 (1)	100.46	0.02	3.07	Zinc finger protein 808 OS=Homo sapiens GN=ZNF808 PE=2 SV=2	9373.78	2.88e+004
SYAM_HUMAN	2 (2)	100.39	0.09	3.10	Alanine--tRNA ligase, mitochondrial OS=Homo sapiens GN=AARS2 PE=1 SV=1	2.75e+004	8.54e+004
CDC37_HUMAN	3 (3)	100.39	0.14	2.90	Hsp90 co-chaperone Cdc37 OS=Homo sapiens GN=CDC37 PE=1 SV=1	7.73e+004	2.24e+005
LAP2_HUMAN	3 (3)	99.96	0.02	2.08	Protein LAP2 OS=Homo sapiens GN=ERBB2IP PE=1 SV=2	1.32e+005	2.74e+005
PMS1_HUMAN	2 (2)	99.78	0.24	4.30	PMS1 protein homolog 1 OS=Homo sapiens GN=PMS1 PE=1 SV=1	3.76e+004	1.62e+005
FUK_HUMAN	4 (4)	99.65	0.21	2.16	L-fucose kinase OS=Homo sapiens GN=FUK PE=2 SV=2	1.16e+005	2.51e+005
DDX54_HUMAN	2 (2)	99.65	0.51	1.17	ATP-dependent RNA helicase DDX54 OS=Homo sapiens GN=DDX54 PE=1 SV=2	1.16e+005	1.36e+005
CETN2_HUMAN	2 (2)	99.56	0.13	3.15	Centrin-2 OS=Homo sapiens GN=CETN2 PE=1 SV=1	9007.27	2.84e+004
TRI41_HUMAN	3 (3)	99.42	0.01	1.86	E3 ubiquitin-protein ligase TRIM41 OS=Homo sapiens GN=TRIM41 PE=1 SV=3	3.32e+004	6.18e+004
ERCC2_HUMAN	2 (2)	99.41	3.43e-003	2.16	TFIIH basal transcription factor complex helicase XPD subunit OS=Homo sapiens GN=ERCC2 PE=1 SV=1	7.43e+004	1.60e+005
NDK8_HUMAN	3 (2)	99.29	0.03	3.46	Putative nucleoside diphosphate kinase OS=Homo sapiens GN=NME2P1 PE=5 SV=1	6.10e+004	2.11e+005
PM34_HUMAN	2 (2)	98.94	0.09	2.06	Peroxisomal membrane protein PMP34 OS=Homo sapiens GN=SLC25A17 PE=1 SV=1	3.62e+004	7.46e+004
ZN140_HUMAN	2 (2)	98.82	0.02	3.13	Zinc finger protein 140 OS=Homo sapiens GN=ZNF140 PE=2 SV=2	1.09e+005	3.40e+005
CD123_HUMAN	2 (2)	98.69	0.02	2.86	Cell division cycle protein 123 homolog OS=Homo sapiens GN=CDC123 PE=1 SV=1	2.81e+004	8.02e+004
ATM_HUMAN	2 (2)	98.68	0.82	1.52	Serine-protein kinase ATM OS=Homo sapiens GN=ATM PE=1 SV=4	3.87e+004	2.54e+004
WDR75_HUMAN	2 (2)	98.65	0.02	2.69	WD repeat-containing protein 75 OS=Homo sapiens GN=WDR75 PE=1 SV=1	2.58e+004	6.95e+004
RFFL_HUMAN	2 (2)	98.26	4.28e-003	3.31	E3 ubiquitin-protein ligase rififylin OS=Homo sapiens GN=RFFL PE=1 SV=1	3.94e+004	1.31e+005
ZN181_HUMAN	2 (2)	98.22	0.16	3.25	Zinc finger protein 181 OS=Homo sapiens GN=ZNF181 PE=2 SV=1	1.62e+004	5.27e+004
RANG_HUMAN	2 (2)	98.17	0.15	2.86	Ran-specific GTPase-activating protein OS=Homo sapiens GN=RANBP1 PE=1 SV=1	1.76e+004	5.04e+004
TNPO3_HUMAN	3 (3)	98.15	0.02	2.70	Transportin-3 OS=Homo sapiens GN=TNPO3 PE=1 SV=3	1.05e+005	2.84e+005
KCTD5_HUMAN	2 (2)	98.15	0.23	2.75	BTB/POZ domain-containing protein KCTD5 OS=Homo sapiens GN=KCTD5 PE=1 SV=1	1.18e+005	3.26e+005
RL34_HUMAN	3 (3)	97.92	0.01	2.12	60S ribosomal protein L34 OS=Homo sapiens GN=RPL34 PE=1 SV=3	1.30e+005	2.76e+005
STK39_HUMAN	2 (1)	97.89	0.17	2.56	STE20/SPS1-related proline-alanine-rich protein kinase OS=Homo sapiens GN=STK39 PE=1 SV=3	2.07e+004	5.30e+004
PSMD9_HUMAN	2 (2)	97.71	0.01	2.34	26S proteasome non-ATPase regulatory subunit 9 OS=Homo sapiens GN=PSMD9 PE=1 SV=3	1.58e+004	3.70e+004
RL27A_HUMAN	2 (2)	97.52	0.02	2.33	60S ribosomal protein L27a OS=Homo sapiens GN=RPL27A PE=1 SV=2	7.11e+004	1.66e+005
ZN185_HUMAN	2 (2)	96.98	0.08	2.38	Zinc finger protein 185 OS=Homo sapiens GN=ZNF185 PE=1 SV=3	1.20e+004	2.86e+004
DDX46_HUMAN	2 (2)	96.92	0.12	3.19	Probable ATP-dependent RNA helicase DDX46 OS=Homo sapiens GN=DDX46 PE=1 SV=2	6.48e+004	2.07e+005
DHB12_HUMAN	3 (3)	96.92	0.03	2.64	Estradiol 17-beta-dehydrogenase 12 OS=Homo sapiens GN=HSD17B12 PE=1 SV=2	9.08e+004	2.40e+005
KLH36_HUMAN	2 (2)	96.90	0.49	2.28	Kelch-like protein 36 OS=Homo sapiens GN=KLHL36 PE=1 SV=1	1.42e+005	6.22e+004
MATN2_HUMAN	3 (3)	96.83	0.35	1.60	Matrilin-2 OS=Homo sapiens GN=MATN2 PE=1 SV=4	1.33e+005	2.12e+005
RS23_HUMAN	2 (2)	96.75	0.17	2.17	40S ribosomal protein S23 OS=Homo sapiens GN=RPS23 PE=1 SV=3	2.36e+004	5.12e+004
G6PI_HUMAN	2 (2)	96.67	0.18	2.53	Glucose-6-phosphate isomerase OS=Homo sapiens GN=GPI PE=1 SV=4	2.50e+004	6.31e+004
GSH1_HUMAN	2 (2)	96.53	0.14	1.52	Glutamate--cysteine ligase catalytic subunit OS=Homo sapiens GN=GCLC PE=1 SV=2	2.18e+006	3.32e+006
SP3_HUMAN	2 (2)	96.28	0.03	2.47	Transcription factor Sp3 OS=Homo sapiens GN=SP3 PE=1 SV=3	7.27e+004	1.80e+005
ANR52_HUMAN	2 (2)	96.10	0.10	2.39	Serine/threonine-protein phosphatase 6 regulatory ankyrin repeat subunit C OS=Homo sapiens GN=ANKRD52 PE=1 SV=3	3.50e+004	8.37e+004
ZN432_HUMAN	2 (2)	96.03	0.38	1.57	Zinc finger protein 432 OS=Homo sapiens GN=ZNF432 PE=1 SV=1	5.95e+004	9.32e+004
TNR11_HUMAN	2 (2)	95.87	0.04	2.48	Tumor necrosis factor receptor superfamily member 11A OS=Homo sapiens GN=TNFRSF11A PE=1 SV=1	2.29e+004	5.68e+004
NUP88_HUMAN	3 (2)	95.85	0.23	1.65	Nuclear pore complex protein Nup88 OS=Homo sapiens GN=NUP88 PE=1 SV=2	1.04e+005	1.72e+005
TF3C1_HUMAN	3 (3)	95.82	0.12	1.97	General transcription factor 3C polypeptide 1 OS=Homo sapiens GN=GTF3C1 PE=1 SV=4	9.52e+004	1.87e+005
HPBP1_HUMAN	2 (2)	95.55	0.05	1.79	Hsp70-binding protein 1 OS=Homo sapiens GN=HSPBP1 PE=1 SV=1	2.50e+004	4.49e+004
CBS_HUMAN	2 (2)	95.42	0.26	1.76	Cystathionine beta-synthase OS=Homo sapiens GN=CBS PE=1 SV=2	6.62e+004	1.17e+005
TM201_HUMAN	2 (2)	95.27	8.15e-004	3.03	Transmembrane protein 201 OS=Homo sapiens GN=TMEM201 PE=1 SV=1	2.55e+004	7.72e+004
AUP1_HUMAN	2 (2)	95.15	2.02e-004	2.31	Ancient ubiquitous protein 1 OS=Homo sapiens GN=AUP1 PE=1 SV=1	1.74e+004	4.02e+004
ZN682_HUMAN	2 (1)	94.82	0.03	2.38	Zinc finger protein 682 OS=Homo sapiens GN=ZNF682 PE=2 SV=1	3.54e+004	8.41e+004
HEAT6_HUMAN	2 (2)	94.80	0.11	2.25	HEAT repeat-containing protein 6 OS=Homo sapiens GN=HEATR6 PE=1 SV=1	3.32e+004	7.45e+004
MIRO2_HUMAN	3 (3)	94.73	3.89e-003	2.79	Mitochondrial Rho GTPase 2 OS=Homo sapiens GN=RHOT2 PE=1 SV=2	7.36e+004	2.05e+005
RS27_HUMAN	2 (2)	94.52	0.06	2.18	40S ribosomal protein S27 OS=Homo sapiens GN=RPS27 PE=1 SV=3	1.05e+005	2.29e+005
RN166_HUMAN	2 (2)	94.13	5.27e-003	2.03	RING finger protein 166 OS=Homo sapiens GN=RNF166 PE=2 SV=1	6.39e+004	1.29e+005
FACR2_HUMAN	2 (2)	94.09	0.10	2.24	Fatty acyl-CoA reductase 2 OS=Homo sapiens GN=FAR2 PE=2 SV=1	1.23e+005	2.76e+005
APAF_HUMAN	2 (2)	93.97	0.09	2.72	Apoptotic protease-activating factor 1 OS=Homo sapiens GN=APAF1 PE=1 SV=2	1.43e+004	3.89e+004
COPD_HUMAN	2 (2)	93.96	8.70e-003	2.80	Coatomer subunit delta OS=Homo sapiens GN=ARCN1 PE=1 SV=1	1.71e+004	4.79e+004
CALU_HUMAN	3 (3)	93.92	0.15	3.38	Calumenin OS=Homo sapiens GN=CALU PE=1 SV=2	7.14e+004	2.41e+005
RS20_HUMAN	3 (3)	93.91	0.14	1.82	40S ribosomal protein S20 OS=Homo sapiens GN=RPS20 PE=1 SV=1	1.66e+005	3.03e+005
TAXB1_HUMAN	3 (2)	93.91	4.68e-003	1.70	Tax1-binding protein 1 OS=Homo sapiens GN=TAX1BP1 PE=1 SV=2	2.06e+004	3.51e+004
VP33A_HUMAN	2 (2)	93.88	0.07	1.72	Vacuolar protein sorting-associated protein 33A OS=Homo sapiens GN=VPS33A PE=1 SV=1	8.00e+004	1.37e+005
P85A_HUMAN	2 (2)	93.74	0.18	1.69	Phosphatidylinositol 3-kinase regulatory subunit alpha OS=Homo sapiens GN=PIK3R1 PE=1 SV=2	6.54e+004	1.10e+005
ASPM_HUMAN	3 (2)	93.70	0.10	2.24	Abnormal spindle-like microcephaly-associated protein OS=Homo sapiens GN=ASPM PE=1 SV=2	2.02e+004	4.51e+004
BIG3_HUMAN	3 (3)	93.69	0.08	3.40	Brefeldin A-inhibited guanine nucleotide-exchange protein 3 OS=Homo sapiens GN=ARFGEF3 PE=1 SV=3	1.10e+004	3.74e+004
UBE3D_HUMAN	2 (2)	93.48	0.11	2.29	E3 ubiquitin-protein ligase E3D OS=Homo sapiens GN=UBE3D PE=1 SV=2	1.49e+004	3.42e+004
CKAP4_HUMAN	3 (3)	93.30	2.88e-003	1.85	Cytoskeleton-associated protein 4 OS=Homo sapiens GN=CKAP4 PE=1 SV=2	5.29e+004	2.87e+004
P52K_HUMAN	2 (2)	93.01	0.23	1.57	52 kDa repressor of the inhibitor of the protein kinase OS=Homo sapiens GN=PRKRIR PE=1 SV=2	1.44e+004	2.25e+004
ZN613_HUMAN	2 (2)	92.98	0.05	2.40	Zinc finger protein 613 OS=Homo sapiens GN=ZNF613 PE=2 SV=2	1.17e+005	2.82e+005
CAPZB_HUMAN	3 (3)	92.77	0.26	1.68	F-actin-capping protein subunit beta OS=Homo sapiens GN=CAPZB PE=1 SV=4	2.94e+004	4.93e+004
KAPCG_HUMAN	2 (1)	92.60	0.05	3.40	cAMP-dependent protein kinase catalytic subunit gamma OS=Homo sapiens GN=PRKACG PE=1 SV=3	3.38e+004	1.15e+005
PDIA3_HUMAN	2 (2)	92.52	0.12	3.42	Protein disulfide-isomerase A3 OS=Homo sapiens GN=PDIA3 PE=1 SV=4	3.26e+004	1.12e+005
RNF12_HUMAN	2 (2)	92.49	0.07	3.48	E3 ubiquitin-protein ligase RLIM OS=Homo sapiens GN=RLIM PE=1 SV=3	3.24e+004	1.13e+005
EXOC7_HUMAN	3 (3)	92.25	0.03	2.30	Exocyst complex component 7 OS=Homo sapiens GN=EXOC7 PE=1 SV=3	7.02e+005	1.61e+006
M4K4_HUMAN	2 (2)	92.25	0.38	1.47	Mitogen-activated protein kinase kinase kinase kinase 4 OS=Homo sapiens GN=MAP4K4 PE=1 SV=2	8.44e+004	1.24e+005
ZN384_HUMAN	2 (2)	92.14	0.07	2.66	Zinc finger protein 384 OS=Homo sapiens GN=ZNF384 PE=1 SV=2	2.02e+004	5.37e+004
CK083_HUMAN	2 (2)	91.68	0.04	2.87	UPF0723 protein C11orf83 OS=Homo sapiens GN=C11orf83 PE=1 SV=2	4.53e+004	1.30e+005
ZBED4_HUMAN	2 (2)	91.37	0.70	1.12	Zinc finger BED domain-containing protein 4 OS=Homo sapiens GN=ZBED4 PE=1 SV=2	6.73e+004	7.51e+004
UN13B_HUMAN	2 (2)	90.76	0.04	1.79	Protein unc-13 homolog B OS=Homo sapiens GN=UNC13B PE=1 SV=2	4.02e+004	7.19e+004
KAP1_HUMAN	3 (1)	90.70	0.07	2.90	cAMP-dependent protein kinase type I-beta regulatory subunit OS=Homo sapiens GN=PRKAR1B PE=1 SV=4	3.56e+004	1.03e+005
STMN1_HUMAN	3 (3)	90.69	0.45	3.10	Stathmin OS=Homo sapiens GN=STMN1 PE=1 SV=3	1.61e+004	4.98e+004
THOC3_HUMAN	2 (2)	90.36	0.15	1.60	THO complex subunit 3 OS=Homo sapiens GN=THOC3 PE=1 SV=1	2.29e+004	3.66e+004
RL28_HUMAN	2 (2)	90.35	0.31	1.92	60S ribosomal protein L28 OS=Homo sapiens GN=RPL28 PE=1 SV=3	5.01e+004	9.64e+004
SC23B_HUMAN	2 (1)	90.23	9.87e-003	2.33	Protein transport protein Sec23B OS=Homo sapiens GN=SEC23B PE=1 SV=2	4.33e+004	1.01e+005
GMEB2_HUMAN	2 (2)	89.84	0.08	2.35	Glucocorticoid modulatory element-binding protein 2 OS=Homo sapiens GN=GMEB2 PE=1 SV=1	8.65e+004	2.03e+005
ZN528_HUMAN	2 (2)	89.84	7.89e-003	2.63	Zinc finger protein 528 OS=Homo sapiens GN=ZNF528 PE=2 SV=1	1.15e+005	3.03e+005
FBX21_HUMAN	2 (2)	89.66	0.03	2.07	F-box only protein 21 OS=Homo sapiens GN=FBXO21 PE=2 SV=2	1.48e+005	3.06e+005
DJC16_HUMAN	3 (3)	89.52	0.20	2.84	DnaJ homolog subfamily C member 16 OS=Homo sapiens GN=DNAJC16 PE=2 SV=3	2.22e+004	6.31e+004
ZN787_HUMAN	2 (2)	89.40	0.14	2.51	Zinc finger protein 787 OS=Homo sapiens GN=ZNF787 PE=1 SV=3	4.99e+004	1.25e+005
NEK7_HUMAN	2 (2)	89.34	0.15	1.86	Serine/threonine-protein kinase Nek7 OS=Homo sapiens GN=NEK7 PE=1 SV=1	8.33e+004	1.55e+005
DPOE1_HUMAN	3 (3)	89.30	0.02	2.48	DNA polymerase epsilon catalytic subunit A OS=Homo sapiens GN=POLE PE=1 SV=5	1.17e+005	2.91e+005
L2HDH_HUMAN	2 (2)	88.98	6.08e-004	4.50	L-2-hydroxyglutarate dehydrogenase, mitochondrial OS=Homo sapiens GN=L2HGDH PE=1 SV=3	4.24e+004	1.91e+005
MUTYH_HUMAN	2 (2)	88.94	0.02	2.08	A/G-specific adenine DNA glycosylase OS=Homo sapiens GN=MUTYH PE=1 SV=1	3.38e+004	7.04e+004
NFAC3_HUMAN	2 (2)	88.85	0.03	2.25	Nuclear factor of activated T-cells, cytoplasmic 3 OS=Homo sapiens GN=NFATC3 PE=1 SV=1	8.64e+004	1.94e+005
CLIP1_HUMAN	2 (1)	88.83	0.06	1.95	CAP-Gly domain-containing linker protein 1 OS=Homo sapiens GN=CLIP1 PE=1 SV=2	6246.34	1.22e+004
SYSC_HUMAN	2 (2)	88.54	0.21	5.67	Serine--tRNA ligase, cytoplasmic OS=Homo sapiens GN=SARS PE=1 SV=3	9874.62	5.59e+004
ZN583_HUMAN	2 (2)	88.16	0.10	2.86	Zinc finger protein 583 OS=Homo sapiens GN=ZNF583 PE=2 SV=2	2.45e+005	6.99e+005
BL1S2_HUMAN	2 (1)	88.00	0.07	1.89	Biogenesis of lysosome-related organelles complex 1 subunit 2 OS=Homo sapiens GN=BLOC1S2 PE=1 SV=1	3.90e+004	7.35e+004
LAMC2_HUMAN	2 (2)	87.96	0.03	6.18	Laminin subunit gamma-2 OS=Homo sapiens GN=LAMC2 PE=1 SV=2	3559.84	2.20e+004
VWA8_HUMAN	2 (2)	87.95	0.46	1.34	von Willebrand factor A domain-containing protein 8 OS=Homo sapiens GN=VWA8 PE=1 SV=2	4.69e+004	6.29e+004
RSMB_HUMAN	2 (2)	87.80	0.09	2.35	Small nuclear ribonucleoprotein-associated proteins B and B' OS=Homo sapiens GN=SNRPB PE=1 SV=2	1.85e+004	4.35e+004
NOSIP_HUMAN	3 (3)	87.40	0.04	2.44	Nitric oxide synthase-interacting protein OS=Homo sapiens GN=NOSIP PE=1 SV=1	4.50e+004	1.10e+005
BMI1_HUMAN	2 (2)	87.10	0.02	2.10	Polycomb complex protein BMI-1 OS=Homo sapiens GN=BMI1 PE=1 SV=2	3.12e+004	6.57e+004
RT05_HUMAN	2 (2)	87.05	0.42	1.83	28S ribosomal protein S5, mitochondrial OS=Homo sapiens GN=MRPS5 PE=1 SV=2	2.11e+004	3.85e+004
ZFAN6_HUMAN	2 (2)	86.85	0.10	1.85	AN1-type zinc finger protein 6 OS=Homo sapiens GN=ZFAND6 PE=1 SV=2	3.88e+005	7.17e+005
ALBU_HUMAN	2 (2)	86.76	0.02	2.26	Serum albumin OS=Homo sapiens GN=ALB PE=1 SV=2	3.15e+004	7.11e+004
FBLN3_HUMAN	2 (2)	86.69	0.10	1.90	EGF-containing fibulin-like extracellular matrix protein 1 OS=Homo sapiens GN=EFEMP1 PE=1 SV=2	1.69e+004	3.21e+004
UB2G2_HUMAN	2 (2)	86.41	0.02	3.39	Ubiquitin-conjugating enzyme E2 G2 OS=Homo sapiens GN=UBE2G2 PE=1 SV=1	4.14e+004	1.40e+005
PUR1_HUMAN	2 (2)	86.17	1.37e-003	2.07	Amidophosphoribosyltransferase OS=Homo sapiens GN=PPAT PE=1 SV=1	3.18e+004	6.57e+004
WRN_HUMAN	3 (3)	86.15	0.84	1.02	Werner syndrome ATP-dependent helicase OS=Homo sapiens GN=WRN PE=1 SV=2	2.34e+005	2.40e+005
MILK2_HUMAN	2 (2)	86.13	7.81e-003	2.67	MICAL-like protein 2 OS=Homo sapiens GN=MICALL2 PE=1 SV=1	4.43e+004	1.19e+005
PPIL4_HUMAN	2 (2)	86.01	0.04	4.35	Peptidyl-prolyl cis-trans isomerase-like 4 OS=Homo sapiens GN=PPIL4 PE=1 SV=1	6.60e+004	2.87e+005
SENP3_HUMAN	2 (2)	85.94	0.01	4.47	Sentrin-specific protease 3 OS=Homo sapiens GN=SENP3 PE=1 SV=2	7441.65	3.33e+004
RPAB1_HUMAN	2 (2)	85.73	0.09	3.88	DNA-directed RNA polymerases I, II, and III subunit RPABC1 OS=Homo sapiens GN=POLR2E PE=1 SV=4	1.92e+005	7.47e+005
HAKAI_HUMAN	2 (2)	85.67	0.02	2.68	E3 ubiquitin-protein ligase Hakai OS=Homo sapiens GN=CBLL1 PE=1 SV=1	2.04e+004	5.46e+004
PDK3_HUMAN	2 (2)	85.49	7.35e-005	1.56	[Pyruvate dehydrogenase (acetyl-transferring)] kinase isozyme 3, mitochondrial OS=Homo sapiens GN=PDK3 PE=1 SV=1	3.43e+004	5.35e+004
TBCD5_HUMAN	2 (2)	85.10	0.69	1.11	TBC1 domain family member 5 OS=Homo sapiens GN=TBC1D5 PE=1 SV=1	5.03e+004	5.57e+004
CDK16_HUMAN	2 (0)	85.06	0.32	1.35	Cyclin-dependent kinase 16 OS=Homo sapiens GN=CDK16 PE=1 SV=1	6.42e+004	8.69e+004
ZFP30_HUMAN	2 (2)	84.62	3.33e-003	2.49	Zinc finger protein 30 homolog OS=Homo sapiens GN=ZFP30 PE=2 SV=1	3.49e+004	8.69e+004
ISCU_HUMAN	2 (2)	84.56	7.28e-003	2.22	Iron-sulfur cluster assembly enzyme ISCU, mitochondrial OS=Homo sapiens GN=ISCU PE=1 SV=2	2.44e+004	5.42e+004
CENPB_HUMAN	2 (2)	84.50	0.10	1.63	Major centromere autoantigen B OS=Homo sapiens GN=CENPB PE=1 SV=2	1.50e+004	2.45e+004
SF3A3_HUMAN	3 (3)	84.47	0.33	1.90	Splicing factor 3A subunit 3 OS=Homo sapiens GN=SF3A3 PE=1 SV=1	7.22e+004	1.37e+005
ZKSC8_HUMAN	2 (2)	84.42	0.04	2.43	Zinc finger protein with KRAB and SCAN domains 8 OS=Homo sapiens GN=ZKSCAN8 PE=1 SV=2	3.95e+004	9.61e+004
AIMP2_HUMAN	2 (2)	84.39	0.25	1.63	Aminoacyl tRNA synthase complex-interacting multifunctional protein 2 OS=Homo sapiens GN=AIMP2 PE=1 SV=2	7.33e+004	1.19e+005
F120B_HUMAN	3 (3)	84.20	0.02	1.60	Constitutive coactivator of peroxisome proliferator-activated receptor gamma OS=Homo sapiens GN=FAM120B PE=1 SV=1	2.95e+004	4.73e+004
PSD10_HUMAN	3 (3)	84.17	0.02	2.75	26S proteasome non-ATPase regulatory subunit 10 OS=Homo sapiens GN=PSMD10 PE=1 SV=1	2.06e+004	5.67e+004
HKR1_HUMAN	2 (2)	84.10	0.02	2.35	Krueppel-related zinc finger protein 1 OS=Homo sapiens GN=HKR1 PE=2 SV=4	5.01e+004	1.18e+005
ELAV1_HUMAN	2 (2)	84.06	0.03	2.76	ELAV-like protein 1 OS=Homo sapiens GN=ELAVL1 PE=1 SV=2	1.90e+004	5.25e+004
PKH4B_HUMAN	3 (3)	83.49	0.25	1.43	Pleckstrin homology domain-containing family G member 4B OS=Homo sapiens GN=PLEKHG4B PE=2 SV=4	2.41e+004	3.43e+004
ZBT21_HUMAN	3 (3)	83.47	0.17	1.82	Zinc finger and BTB domain-containing protein 21 OS=Homo sapiens GN=ZBTB21 PE=1 SV=2	1.26e+005	2.30e+005
RT16_HUMAN	3 (3)	83.39	0.11	1.81	28S ribosomal protein S16, mitochondrial OS=Homo sapiens GN=MRPS16 PE=1 SV=1	3.21e+004	5.82e+004
CLPX_HUMAN	2 (2)	83.10	0.04	1.80	ATP-dependent Clp protease ATP-binding subunit clpX-like, mitochondrial OS=Homo sapiens GN=CLPX PE=1 SV=2	1.02e+004	1.84e+004
TSNAX_HUMAN	2 (1)	83.04	0.06	1.94	Translin-associated protein X OS=Homo sapiens GN=TSNAX PE=1 SV=1	3.26e+004	6.31e+004
ADIP_HUMAN	2 (2)	82.97	0.03	2.40	Afadin- and alpha-actinin-binding protein OS=Homo sapiens GN=SSX2IP PE=1 SV=3	4.65e+004	1.12e+005
YAED1_HUMAN	2 (2)	82.61	0.20	2.76	Yae1 domain-containing protein 1 OS=Homo sapiens GN=YAE1D1 PE=1 SV=1	3.26e+004	8.98e+004
CDK4_HUMAN	2 (1)	82.42	0.05	2.52	Cyclin-dependent kinase 4 OS=Homo sapiens GN=CDK4 PE=1 SV=2	6.53e+004	1.64e+005
IASPP_HUMAN	1 (1)	82.35	0.13	2.57	RelA-associated inhibitor OS=Homo sapiens GN=PPP1R13L PE=1 SV=4	8002.78	2.06e+004
IP3KC_HUMAN	2 (2)	82.11	2.22e-003	2.58	Inositol-trisphosphate 3-kinase C OS=Homo sapiens GN=ITPKC PE=1 SV=1	1.31e+004	3.38e+004
DJC11_HUMAN	2 (2)	82.11	0.25	2.90	DnaJ homolog subfamily C member 11 OS=Homo sapiens GN=DNAJC11 PE=1 SV=2	3.81e+004	1.10e+005
UCRI_HUMAN	3 (3)	82.06	0.41	1.31	Cytochrome b-c1 complex subunit Rieske, mitochondrial OS=Homo sapiens GN=UQCRFS1 PE=1 SV=2	9.37e+004	1.23e+005
ZN549_HUMAN	2 (2)	81.81	0.04	2.34	Zinc finger protein 549 OS=Homo sapiens GN=ZNF549 PE=2 SV=2	3.06e+005	7.16e+005
DHYS_HUMAN	2 (2)	81.64	0.17	2.94	Deoxyhypusine synthase OS=Homo sapiens GN=DHPS PE=1 SV=1	2.50e+004	7.36e+004
ORC3_HUMAN	2 (2)	81.61	0.07	1.96	Origin recognition complex subunit 3 OS=Homo sapiens GN=ORC3 PE=1 SV=1	5.67e+004	1.11e+005
MASU1_HUMAN	2 (2)	81.58	0.48	1.27	Mitochondrial assembly of ribosomal large subunit protein 1 OS=Homo sapiens GN=MALSU1 PE=1 SV=1	6.21e+004	7.90e+004
ARL2_HUMAN	2 (2)	81.53	1.87e-003	2.46	ADP-ribosylation factor-like protein 2 OS=Homo sapiens GN=ARL2 PE=1 SV=4	1.79e+004	4.39e+004
SPRY7_HUMAN	3 (3)	81.26	0.07	2.52	SPRY domain-containing protein 7 OS=Homo sapiens GN=SPRYD7 PE=1 SV=2	4.49e+004	1.13e+005
VATA_HUMAN	2 (2)	81.24	0.17	3.52	V-type proton ATPase catalytic subunit A OS=Homo sapiens GN=ATP6V1A PE=1 SV=2	2.75e+004	9.71e+004
S27A3_HUMAN	3 (3)	81.06	0.07	2.23	Long-chain fatty acid transport protein 3 OS=Homo sapiens GN=SLC27A3 PE=2 SV=3	7.60e+004	1.69e+005
F172A_HUMAN	2 (2)	80.98	0.03	2.53	Protein FAM172A OS=Homo sapiens GN=FAM172A PE=2 SV=1	5.11e+004	1.29e+005
ZN582_HUMAN	3 (3)	80.23	0.94	2.40	Zinc finger protein 582 OS=Homo sapiens GN=ZNF582 PE=2 SV=1	1.97e+005	8.20e+004
PBX2_HUMAN	2 (2)	80.20	0.08	2.21	Pre-B-cell leukemia transcription factor 2 OS=Homo sapiens GN=PBX2 PE=1 SV=2	7.61e+004	1.68e+005
PRDX4_HUMAN	2 (1)	80.16	0.68	1.15	Peroxiredoxin-4 OS=Homo sapiens GN=PRDX4 PE=1 SV=1	2.89e+004	3.32e+004
CA109_HUMAN	2 (2)	80.03	0.20	1.58	Uncharacterized protein C1orf109 OS=Homo sapiens GN=C1orf109 PE=2 SV=1	1.16e+005	1.84e+005
IF6_HUMAN	2 (2)	79.90	0.01	2.07	Eukaryotic translation initiation factor 6 OS=Homo sapiens GN=EIF6 PE=1 SV=1	3.08e+004	6.38e+004
RUXE_HUMAN	2 (2)	79.84	0.02	2.90	Small nuclear ribonucleoprotein E OS=Homo sapiens GN=SNRPE PE=1 SV=1	6.98e+004	2.03e+005
NCPR_HUMAN	2 (2)	79.83	0.08	2.42	NADPH--cytochrome P450 reductase OS=Homo sapiens GN=POR PE=1 SV=2	3.01e+004	7.30e+004
BC11A_HUMAN	3 (3)	79.72	0.31	1.81	B-cell lymphoma/leukemia 11A OS=Homo sapiens GN=BCL11A PE=1 SV=2	8.64e+004	1.56e+005
DNJB2_HUMAN	2 (1)	79.60	0.18	2.32	DnaJ homolog subfamily B member 2 OS=Homo sapiens GN=DNAJB2 PE=1 SV=3	6.63e+004	1.53e+005
PPAC2_HUMAN	2 (2)	79.59	0.01	2.84	Presqualene diphosphate phosphatase OS=Homo sapiens GN=PPAPDC2 PE=1 SV=3	1.07e+004	3.04e+004
XRN2_HUMAN	2 (2)	79.43	0.09	2.92	5'-3' exoribonuclease 2 OS=Homo sapiens GN=XRN2 PE=1 SV=1	3.15e+004	9.19e+004
MPI_HUMAN	3 (3)	79.19	0.30	2.57	Mannose-6-phosphate isomerase OS=Homo sapiens GN=MPI PE=1 SV=2	1.53e+004	3.94e+004
KI18B_HUMAN	2 (2)	79.13	0.10	1.95	Kinesin-like protein KIF18B OS=Homo sapiens GN=KIF18B PE=1 SV=3	2.14e+004	4.16e+004
SPIT2_HUMAN	2 (2)	78.80	0.11	1.98	Kunitz-type protease inhibitor 2 OS=Homo sapiens GN=SPINT2 PE=1 SV=2	2.27e+004	4.50e+004
SDHB_HUMAN	3 (3)	78.69	0.02	2.15	Succinate dehydrogenase [ubiquinone] iron-sulfur subunit, mitochondrial OS=Homo sapiens GN=SDHB PE=1 SV=3	1.65e+004	3.53e+004
GTPB2_HUMAN	2 (2)	78.67	0.38	2.07	GTP-binding protein 2 OS=Homo sapiens GN=GTPBP2 PE=1 SV=1	1.07e+004	2.21e+004
GRIP1_HUMAN	2 (2)	78.50	0.03	2.53	Glutamate receptor-interacting protein 1 OS=Homo sapiens GN=GRIP1 PE=1 SV=3	2.50e+004	6.35e+004
IBP5_HUMAN	2 (2)	78.19	0.16	2.14	Insulin-like growth factor-binding protein 5 OS=Homo sapiens GN=IGFBP5 PE=1 SV=1	7577.74	1.62e+004
CHID1_HUMAN	2 (2)	78.17	0.08	2.52	Chitinase domain-containing protein 1 OS=Homo sapiens GN=CHID1 PE=1 SV=1	1.05e+005	2.65e+005
STK3_HUMAN	2 (2)	78.16	0.20	1.72	Serine/threonine-protein kinase 3 OS=Homo sapiens GN=STK3 PE=1 SV=2	1.30e+004	2.24e+004
SF3B2_HUMAN	2 (2)	77.80	0.06	2.20	Splicing factor 3B subunit 2 OS=Homo sapiens GN=SF3B2 PE=1 SV=2	1.81e+005	3.98e+005
EI2BE_HUMAN	2 (2)	77.79	0.02	2.14	Translation initiation factor eIF-2B subunit epsilon OS=Homo sapiens GN=EIF2B5 PE=1 SV=3	4.81e+004	1.03e+005
MK06_HUMAN	2 (2)	77.72	5.06e-003	2.42	Mitogen-activated protein kinase 6 OS=Homo sapiens GN=MAPK6 PE=1 SV=1	3.37e+004	8.17e+004
UBP22_HUMAN	2 (2)	77.68	0.06	2.44	Ubiquitin carboxyl-terminal hydrolase 22 OS=Homo sapiens GN=USP22 PE=1 SV=2	5.04e+004	1.23e+005
BIG2_HUMAN	3 (3)	77.46	0.61	1.20	Brefeldin A-inhibited guanine nucleotide-exchange protein 2 OS=Homo sapiens GN=ARFGEF2 PE=1 SV=3	4.53e+004	5.45e+004
ZN350_HUMAN	3 (3)	76.87	0.05	2.53	Zinc finger protein 350 OS=Homo sapiens GN=ZNF350 PE=1 SV=3	4.13e+004	1.04e+005
NDUA4_HUMAN	2 (2)	76.85	0.03	1.99	NADH dehydrogenase [ubiquinone] 1 alpha subcomplex subunit 4 OS=Homo sapiens GN=NDUFA4 PE=1 SV=1	1.30e+005	2.59e+005
ANK3_HUMAN	2 (2)	76.78	9.50e-003	2.39	Ankyrin-3 OS=Homo sapiens GN=ANK3 PE=1 SV=3	1.38e+004	3.29e+004
ZN37A_HUMAN	2 (2)	76.63	0.03	2.68	Zinc finger protein 37A OS=Homo sapiens GN=ZNF37A PE=2 SV=3	3.28e+004	8.79e+004
LTBP3_HUMAN	2 (2)	76.51	0.02	2.08	Latent-transforming growth factor beta-binding protein 3 OS=Homo sapiens GN=LTBP3 PE=1 SV=4	2.04e+004	4.26e+004
FGD1_HUMAN	2 (1)	76.46	0.17	1.69	FYVE, RhoGEF and PH domain-containing protein 1 OS=Homo sapiens GN=FGD1 PE=1 SV=2	3.44e+004	5.82e+004
CAF17_HUMAN	2 (2)	76.35	0.05	1.73	Putative transferase CAF17, mitochondrial OS=Homo sapiens GN=IBA57 PE=1 SV=1	1.65e+004	2.86e+004
ZN581_HUMAN	2 (2)	76.32	0.12	2.21	Zinc finger protein 581 OS=Homo sapiens GN=ZNF581 PE=2 SV=1	1.63e+004	3.62e+004
WIPI4_HUMAN	2 (2)	76.06	0.19	2.22	WD repeat domain phosphoinositide-interacting protein 4 OS=Homo sapiens GN=WDR45 PE=2 SV=1	1.95e+004	4.33e+004
BTF3_HUMAN	2 (2)	75.31	2.33e-003	3.65	Transcription factor BTF3 OS=Homo sapiens GN=BTF3 PE=1 SV=1	1.50e+004	5.46e+004
SRSF5_HUMAN	2 (1)	75.30	0.07	3.30	Serine/arginine-rich splicing factor 5 OS=Homo sapiens GN=SRSF5 PE=1 SV=1	1.59e+004	5.25e+004
TSP4_HUMAN	2 (2)	75.25	0.57	1.35	Thrombospondin-4 OS=Homo sapiens GN=THBS4 PE=1 SV=2	3.05e+004	4.10e+004
FSIP2_HUMAN	2 (1)	75.24	0.05	2.06	Fibrous sheath-interacting protein 2 OS=Homo sapiens GN=FSIP2 PE=2 SV=4	3.51e+004	7.23e+004
ESPL1_HUMAN	2 (2)	74.86	0.20	7.99	Separin OS=Homo sapiens GN=ESPL1 PE=1 SV=3	5492.69	4.39e+004
GCR_HUMAN	3 (3)	74.58	0.06	2.34	Glucocorticoid receptor OS=Homo sapiens GN=NR3C1 PE=1 SV=1	2.33e+005	5.44e+005
RAB3B_HUMAN	2 (1)	74.42	0.09	3.22	Ras-related protein Rab-3B OS=Homo sapiens GN=RAB3B PE=1 SV=2	2.12e+004	6.82e+004
RP1_HUMAN	3 (3)	74.38	0.11	2.48	Oxygen-regulated protein 1 OS=Homo sapiens GN=RP1 PE=1 SV=1	9.17e+005	2.28e+006
ATR_HUMAN	3 (3)	74.30	0.08	3.10	Serine/threonine-protein kinase ATR OS=Homo sapiens GN=ATR PE=1 SV=3	2.68e+004	8.31e+004
SRSF6_HUMAN	2 (1)	74.29	0.06	2.70	Serine/arginine-rich splicing factor 6 OS=Homo sapiens GN=SRSF6 PE=1 SV=2	1.80e+004	4.87e+004
CDC42_HUMAN	2 (2)	74.29	0.02	3.10	Cell division control protein 42 homolog OS=Homo sapiens GN=CDC42 PE=1 SV=2	7.82e+004	2.43e+005
ZN124_HUMAN	2 (2)	74.22	0.17	2.57	Zinc finger protein 124 OS=Homo sapiens GN=ZNF124 PE=2 SV=2	1.71e+005	4.40e+005
PARG_HUMAN	3 (3)	73.52	0.03	1.73	Poly(ADP-ribose) glycohydrolase OS=Homo sapiens GN=PARG PE=1 SV=1	2.00e+004	3.46e+004
RM13_HUMAN	2 (2)	73.35	0.32	1.70	39S ribosomal protein L13, mitochondrial OS=Homo sapiens GN=MRPL13 PE=1 SV=1	2.68e+004	4.58e+004
IBP7_HUMAN	2 (2)	73.29	0.09	2.63	Insulin-like growth factor-binding protein 7 OS=Homo sapiens GN=IGFBP7 PE=1 SV=1	1.25e+004	3.28e+004
MKS3_HUMAN	2 (2)	73.23	0.05	2.09	Meckelin OS=Homo sapiens GN=TMEM67 PE=1 SV=2	1.64e+004	3.43e+004
DLL3_HUMAN	2 (2)	73.15	0.01	1.70	Delta-like protein 3 OS=Homo sapiens GN=DLL3 PE=1 SV=1	2.24e+004	3.80e+004
HEAT2_HUMAN	2 (2)	73.00	0.56	1.35	HEAT repeat-containing protein 2 OS=Homo sapiens GN=HEATR2 PE=1 SV=4	3.55e+004	4.79e+004
VHL_HUMAN	2 (2)	72.98	0.08	3.52	Von Hippel-Lindau disease tumor suppressor OS=Homo sapiens GN=VHL PE=1 SV=2	2.46e+004	8.67e+004
LMF2_HUMAN	2 (2)	72.81	0.03	1.66	Lipase maturation factor 2 OS=Homo sapiens GN=LMF2 PE=1 SV=2	7.00e+004	1.16e+005
SEN54_HUMAN	2 (2)	72.60	0.13	2.12	tRNA-splicing endonuclease subunit Sen54 OS=Homo sapiens GN=TSEN54 PE=1 SV=3	6.44e+004	1.36e+005
TNR6_HUMAN	2 (2)	72.54	0.01	1.77	Tumor necrosis factor receptor superfamily member 6 OS=Homo sapiens GN=FAS PE=1 SV=1	2.48e+004	4.39e+004
INT11_HUMAN	2 (2)	72.48	0.38	1.63	Integrator complex subunit 11 OS=Homo sapiens GN=CPSF3L PE=1 SV=2	5.12e+004	8.34e+004
GAPD1_HUMAN	2 (2)	72.41	0.32	1.80	GTPase-activating protein and VPS9 domain-containing protein 1 OS=Homo sapiens GN=GAPVD1 PE=1 SV=2	6.93e+004	1.25e+005
MYH14_HUMAN	2 (2)	72.34	0.33	2.00	Myosin-14 OS=Homo sapiens GN=MYH14 PE=1 SV=2	7.23e+004	1.45e+005
HNRL2_HUMAN	3 (3)	72.28	0.07	6.57	Heterogeneous nuclear ribonucleoprotein U-like protein 2 OS=Homo sapiens GN=HNRNPUL2 PE=1 SV=1	1.42e+004	9.35e+004
EIF3K_HUMAN	2 (2)	72.24	0.08	2.17	Eukaryotic translation initiation factor 3 subunit K OS=Homo sapiens GN=EIF3K PE=1 SV=1	1.75e+004	3.80e+004
CO041_HUMAN	2 (2)	72.22	0.42	1.57	Uncharacterized protein C15orf41 OS=Homo sapiens GN=C15orf41 PE=1 SV=2	1.27e+004	1.99e+004
CDR2L_HUMAN	3 (3)	72.16	0.06	2.65	Cerebellar degeneration-related protein 2-like OS=Homo sapiens GN=CDR2L PE=2 SV=2	1.52e+004	4.02e+004
IFT52_HUMAN	2 (2)	72.07	0.09	1.72	Intraflagellar transport protein 52 homolog OS=Homo sapiens GN=IFT52 PE=2 SV=3	4.85e+004	8.34e+004
OZF_HUMAN	2 (2)	72.06	0.81	1.17	Zinc finger protein OZF OS=Homo sapiens GN=ZNF146 PE=1 SV=2	3.33e+004	2.85e+004
ZN772_HUMAN	2 (1)	71.95	0.09	2.75	Zinc finger protein 772 OS=Homo sapiens GN=ZNF772 PE=2 SV=2	8074.04	2.22e+004
GNAL_HUMAN	2 (0)	71.89	0.17	4.23	Guanine nucleotide-binding protein G(olf) subunit alpha OS=Homo sapiens GN=GNAL PE=1 SV=1	3818.77	1.62e+004
SC65_HUMAN	2 (2)	71.85	0.02	2.04	Synaptonemal complex protein SC65 OS=Homo sapiens GN=LEPREL4 PE=1 SV=1	7.36e+004	1.51e+005
MAST3_HUMAN	2 (1)	71.82	0.37	2.43	Microtubule-associated serine/threonine-protein kinase 3 OS=Homo sapiens GN=MAST3 PE=1 SV=2	1.50e+004	3.65e+004
ZN417_HUMAN	2 (2)	71.73	0.04	1.79	Zinc finger protein 417 OS=Homo sapiens GN=ZNF417 PE=2 SV=2	4.59e+004	8.21e+004
HYDIN_HUMAN	2 (0)	71.43	0.50	1.35	Hydrocephalus-inducing protein homolog OS=Homo sapiens GN=HYDIN PE=1 SV=3	2.82e+005	3.80e+005
SIN1_HUMAN	2 (2)	71.24	0.01	3.00	Target of rapamycin complex 2 subunit MAPKAP1 OS=Homo sapiens GN=MAPKAP1 PE=1 SV=2	2.27e+004	6.81e+004
EBP2_HUMAN	2 (2)	71.05	0.09	1.84	Probable rRNA-processing protein EBP2 OS=Homo sapiens GN=EBNA1BP2 PE=1 SV=2	3.16e+004	5.79e+004
EZRI_HUMAN	2 (2)	70.88	0.02	3.25	Ezrin OS=Homo sapiens GN=EZR PE=1 SV=4	1.23e+004	4.00e+004
THIO_HUMAN	3 (3)	70.71	0.05	4.07	Thioredoxin OS=Homo sapiens GN=TXN PE=1 SV=3	5.72e+004	2.33e+005
TRPS1_HUMAN	2 (2)	70.60	0.07	1.60	Zinc finger transcription factor Trps1 OS=Homo sapiens GN=TRPS1 PE=1 SV=2	3.74e+004	5.98e+004
ALR_HUMAN	2 (2)	70.17	0.23	6.06	FAD-linked sulfhydryl oxidase ALR OS=Homo sapiens GN=GFER PE=1 SV=2	1858.62	1.13e+004
GCP4_HUMAN	3 (3)	70.03	0.41	1.51	Gamma-tubulin complex component 4 OS=Homo sapiens GN=TUBGCP4 PE=1 SV=1	7.59e+004	1.15e+005
UBE2N_HUMAN	2 (2)	69.72	0.38	1.94	Ubiquitin-conjugating enzyme E2 N OS=Homo sapiens GN=UBE2N PE=1 SV=1	1.15e+004	2.22e+004
BRAT1_HUMAN	2 (2)	69.64	0.79	1.12	BRCA1-associated ATM activator 1 OS=Homo sapiens GN=BRAT1 PE=1 SV=2	1.30e+005	1.45e+005
LSM7_HUMAN	2 (2)	69.55	0.14	1.96	U6 snRNA-associated Sm-like protein LSm7 OS=Homo sapiens GN=LSM7 PE=1 SV=1	8.81e+004	1.73e+005
RFA3_HUMAN	2 (2)	69.47	0.29	1.77	Replication protein A 14 kDa subunit OS=Homo sapiens GN=RPA3 PE=1 SV=1	2.53e+004	4.47e+004
MLKL_HUMAN	2 (1)	69.47	0.12	2.23	Mixed lineage kinase domain-like protein OS=Homo sapiens GN=MLKL PE=1 SV=1	2.32e+004	5.19e+004
MAFK_HUMAN	3 (1)	69.28	9.01e-003	2.87	Transcription factor MafK OS=Homo sapiens GN=MAFK PE=1 SV=1	2.52e+004	7.24e+004
CH10_HUMAN	2 (2)	69.19	0.24	2.69	10 kDa heat shock protein, mitochondrial OS=Homo sapiens GN=HSPE1 PE=1 SV=2	6123.84	1.65e+004
RBBP6_HUMAN	2 (2)	69.19	8.70e-003	2.28	E3 ubiquitin-protein ligase RBBP6 OS=Homo sapiens GN=RBBP6 PE=1 SV=1	1.70e+004	3.87e+004
LAP2B_HUMAN	2 (1)	69.08	0.16	2.13	Lamina-associated polypeptide 2, isoforms beta/gamma OS=Homo sapiens GN=TMPO PE=1 SV=2	4.84e+004	1.03e+005
ZC11A_HUMAN	2 (2)	69.02	0.03	2.33	Zinc finger CCCH domain-containing protein 11A OS=Homo sapiens GN=ZC3H11A PE=1 SV=3	1.24e+004	2.88e+004
SMD2_HUMAN	2 (2)	68.98	1.52e-003	2.29	Small nuclear ribonucleoprotein Sm D2 OS=Homo sapiens GN=SNRPD2 PE=1 SV=1	2.70e+004	6.18e+004
GRWD1_HUMAN	2 (2)	68.58	0.02	3.02	Glutamate-rich WD repeat-containing protein 1 OS=Homo sapiens GN=GRWD1 PE=1 SV=1	2.66e+004	8.04e+004
PDD2L_HUMAN	3 (3)	68.55	5.36e-003	1.89	Programmed cell death protein 2-like OS=Homo sapiens GN=PDCD2L PE=1 SV=1	1.03e+005	1.96e+005
FGD4_HUMAN	2 (0)	68.38	0.10	2.00	FYVE, RhoGEF and PH domain-containing protein 4 OS=Homo sapiens GN=FGD4 PE=1 SV=2	2.53e+004	5.06e+004
DVL2_HUMAN	2 (2)	68.37	0.15	2.44	Segment polarity protein dishevelled homolog DVL-2 OS=Homo sapiens GN=DVL2 PE=1 SV=1	1.12e+005	2.72e+005
RBGPR_HUMAN	2 (2)	68.00	5.77e-003	2.29	Rab3 GTPase-activating protein non-catalytic subunit OS=Homo sapiens GN=RAB3GAP2 PE=1 SV=1	3.91e+004	8.93e+004
PRIC3_HUMAN	2 (2)	67.92	0.08	3.75	Prickle-like protein 3 OS=Homo sapiens GN=PRICKLE3 PE=1 SV=2	4905.51	1.84e+004
GANP_HUMAN	2 (2)	67.75	1.74e-003	2.45	Germinal-center associated nuclear protein OS=Homo sapiens GN=MCM3AP PE=1 SV=2	3.22e+004	7.88e+004
WRIP1_HUMAN	2 (2)	67.58	0.13	1.95	ATPase WRNIP1 OS=Homo sapiens GN=WRNIP1 PE=1 SV=2	1.58e+004	3.08e+004
MIB2_HUMAN	2 (2)	66.94	0.04	2.04	E3 ubiquitin-protein ligase MIB2 OS=Homo sapiens GN=MIB2 PE=1 SV=3	1.61e+004	3.29e+004
KDM3B_HUMAN	2 (2)	66.54	0.64	1.68	Lysine-specific demethylase 3B OS=Homo sapiens GN=KDM3B PE=1 SV=2	8539.73	1.43e+004
NOMO1_HUMAN	3 (3)	66.38	0.31	1.86	Nodal modulator 1 OS=Homo sapiens GN=NOMO1 PE=1 SV=5	3.72e+004	6.91e+004
VDR_HUMAN	2 (1)	66.36	0.03	3.09	Vitamin D3 receptor OS=Homo sapiens GN=VDR PE=1 SV=1	1.46e+004	4.49e+004
RL32_HUMAN	3 (3)	65.78	0.31	1.81	60S ribosomal protein L32 OS=Homo sapiens GN=RPL32 PE=1 SV=2	5.24e+004	9.50e+004
ARI2_HUMAN	2 (2)	65.74	0.20	2.10	E3 ubiquitin-protein ligase ARIH2 OS=Homo sapiens GN=ARIH2 PE=1 SV=1	3.29e+004	6.92e+004
LCK_HUMAN	2 (1)	65.69	0.03	1.86	Tyrosine-protein kinase Lck OS=Homo sapiens GN=LCK PE=1 SV=6	5.30e+004	9.85e+004
EDC3_HUMAN	2 (2)	65.60	0.35	1.86	Enhancer of mRNA-decapping protein 3 OS=Homo sapiens GN=EDC3 PE=1 SV=1	1.84e+004	3.42e+004
ALDOA_HUMAN	2 (2)	65.59	0.09	2.80	Fructose-bisphosphate aldolase A OS=Homo sapiens GN=ALDOA PE=1 SV=2	1.70e+004	4.77e+004
EXOC5_HUMAN	2 (2)	65.51	0.15	2.05	Exocyst complex component 5 OS=Homo sapiens GN=EXOC5 PE=1 SV=1	8.13e+004	1.67e+005
CE170_HUMAN	3 (2)	65.37	0.07	1.83	Centrosomal protein of 170 kDa OS=Homo sapiens GN=CEP170 PE=1 SV=1	1.39e+005	2.55e+005
STML2_HUMAN	2 (2)	65.37	0.12	2.45	Stomatin-like protein 2, mitochondrial OS=Homo sapiens GN=STOML2 PE=1 SV=1	5.86e+004	1.43e+005
GNL3L_HUMAN	2 (2)	64.94	0.22	2.43	Guanine nucleotide-binding protein-like 3-like protein OS=Homo sapiens GN=GNL3L PE=1 SV=1	8625.30	2.10e+004
P4R3A_HUMAN	2 (2)	64.90	0.02	2.71	Serine/threonine-protein phosphatase 4 regulatory subunit 3A OS=Homo sapiens GN=SMEK1 PE=1 SV=1	4.18e+004	1.13e+005
K0947_HUMAN	2 (2)	64.79	0.33	2.16	Uncharacterized protein KIAA0947 OS=Homo sapiens GN=KIAA0947 PE=1 SV=5	3.24e+004	6.97e+004
TRM2A_HUMAN	2 (2)	64.76	0.06	2.51	tRNA (uracil-5-)-methyltransferase homolog A OS=Homo sapiens GN=TRMT2A PE=1 SV=2	1.78e+004	4.47e+004
TPC6B_HUMAN	2 (1)	64.62	0.10	1.77	Trafficking protein particle complex subunit 6B OS=Homo sapiens GN=TRAPPC6B PE=1 SV=1	1.52e+004	2.69e+004
ZN100_HUMAN	2 (2)	63.95	0.01	3.15	Zinc finger protein 100 OS=Homo sapiens GN=ZNF100 PE=2 SV=2	3.33e+004	1.05e+005
H2B2C_HUMAN	3 (1)	63.92	0.05	3.50	Putative histone H2B type 2-C OS=Homo sapiens GN=HIST2H2BC PE=5 SV=3	2.84e+004	9.94e+004
DOCK5_HUMAN	2 (2)	63.89	0.06	1.79	Dedicator of cytokinesis protein 5 OS=Homo sapiens GN=DOCK5 PE=1 SV=3	3.58e+004	6.40e+004
RS30_HUMAN	2 (2)	63.79	0.07	2.28	40S ribosomal protein S30 OS=Homo sapiens GN=FAU PE=1 SV=1	6.14e+004	1.40e+005
TRBM_HUMAN	2 (2)	63.79	0.22	1.46	Thrombomodulin OS=Homo sapiens GN=THBD PE=1 SV=2	5.03e+004	7.32e+004
THEM6_HUMAN	2 (2)	63.78	0.05	2.74	Protein THEM6 OS=Homo sapiens GN=THEM6 PE=1 SV=2	2.08e+004	5.69e+004
RM47_HUMAN	3 (3)	63.72	1.41e-003	2.78	39S ribosomal protein L47, mitochondrial OS=Homo sapiens GN=MRPL47 PE=1 SV=2	1.48e+004	4.11e+004
GNAS1_HUMAN	2 (1)	63.43	2.50e-003	3.72	Guanine nucleotide-binding protein G(s) subunit alpha isoforms XLas OS=Homo sapiens GN=GNAS PE=1 SV=2	5867.04	2.18e+004
PFD6_HUMAN	2 (2)	63.18	0.16	1.82	Prefoldin subunit 6 OS=Homo sapiens GN=PFDN6 PE=1 SV=1	1.09e+006	1.98e+006
THOP1_HUMAN	2 (2)	63.18	0.08	3.65	Thimet oligopeptidase OS=Homo sapiens GN=THOP1 PE=1 SV=2	1.22e+005	4.47e+005
KC1AL_HUMAN	2 (2)	63.12	0.10	5.67	Casein kinase I isoform alpha-like OS=Homo sapiens GN=CSNK1A1L PE=2 SV=2	1.31e+004	7.44e+004
UBP15_HUMAN	2 (2)	62.58	0.08	2.78	Ubiquitin carboxyl-terminal hydrolase 15 OS=Homo sapiens GN=USP15 PE=1 SV=3	1.65e+004	4.58e+004
ZN850_HUMAN	2 (2)	62.28	0.06	1.74	Zinc finger protein 850 OS=Homo sapiens GN=ZNF850 PE=3 SV=2	1.69e+005	2.94e+005
SSFA2_HUMAN	2 (2)	62.10	0.08	2.49	Sperm-specific antigen 2 OS=Homo sapiens GN=SSFA2 PE=1 SV=3	1.43e+004	3.56e+004
MOCS1_HUMAN	2 (2)	61.95	0.46	1.65	Molybdenum cofactor biosynthesis protein 1 OS=Homo sapiens GN=MOCS1 PE=1 SV=3	5.51e+004	3.34e+004
SAMD1_HUMAN	2 (2)	61.62	5.54e-003	2.54	Atherin OS=Homo sapiens GN=SAMD1 PE=1 SV=1	2.45e+005	6.24e+005
GCP3_HUMAN	3 (3)	61.55	0.28	2.10	Gamma-tubulin complex component 3 OS=Homo sapiens GN=TUBGCP3 PE=1 SV=2	5.95e+004	1.25e+005
TACC3_HUMAN	2 (2)	61.22	0.25	2.17	Transforming acidic coiled-coil-containing protein 3 OS=Homo sapiens GN=TACC3 PE=1 SV=1	1.47e+005	3.20e+005
EVPL_HUMAN	2 (1)	61.11	0.20	2.09	Envoplakin OS=Homo sapiens GN=EVPL PE=1 SV=3	1.64e+004	3.43e+004
ZN879_HUMAN	2 (1)	61.09	0.02	2.97	Zinc finger protein 879 OS=Homo sapiens GN=ZNF879 PE=2 SV=2	3.69e+004	1.09e+005
ZN711_HUMAN	2 (2)	60.92	0.14	5.34	Zinc finger protein 711 OS=Homo sapiens GN=ZNF711 PE=1 SV=2	3.03e+004	1.62e+005
DC2L1_HUMAN	2 (2)	60.62	0.02	3.54	Cytoplasmic dynein 2 light intermediate chain 1 OS=Homo sapiens GN=DYNC2LI1 PE=1 SV=1	2.06e+004	7.29e+004
GTR1_HUMAN	2 (2)	60.53	0.03	1.94	Solute carrier family 2, facilitated glucose transporter member 1 OS=Homo sapiens GN=SLC2A1 PE=1 SV=2	1.05e+005	2.03e+005
ARHGC_HUMAN	2 (2)	60.32	0.58	1.90	Rho guanine nucleotide exchange factor 12 OS=Homo sapiens GN=ARHGEF12 PE=1 SV=1	1.25e+004	2.37e+004
MYO6_HUMAN	2 (2)	59.98	0.07	2.21	Unconventional myosin-VI OS=Homo sapiens GN=MYO6 PE=1 SV=4	9532.67	2.11e+004
SOSB1_HUMAN	2 (2)	59.95	0.29	1.28	SOSS complex subunit B1 OS=Homo sapiens GN=NABP2 PE=1 SV=1	6.18e+004	7.89e+004
PKHG2_HUMAN	2 (2)	59.43	0.40	1.71	Pleckstrin homology domain-containing family G member 2 OS=Homo sapiens GN=PLEKHG2 PE=1 SV=3	8.41e+004	1.44e+005
CRIM1_HUMAN	2 (2)	59.31	0.03	4.34	Cysteine-rich motor neuron 1 protein OS=Homo sapiens GN=CRIM1 PE=1 SV=1	3.12e+004	1.35e+005
ROAA_HUMAN	2 (2)	59.03	0.06	2.59	Heterogeneous nuclear ribonucleoprotein A/B OS=Homo sapiens GN=HNRNPAB PE=1 SV=2	2.33e+004	6.06e+004
VEZF1_HUMAN	2 (2)	58.81	0.11	2.41	Vascular endothelial zinc finger 1 OS=Homo sapiens GN=VEZF1 PE=1 SV=2	1.72e+004	4.15e+004
BT1A1_HUMAN	2 (1)	58.66	2.93e-003	2.71	Butyrophilin subfamily 1 member A1 OS=Homo sapiens GN=BTN1A1 PE=1 SV=3	3.31e+004	8.99e+004
KNTC1_HUMAN	2 (2)	57.92	0.47	1.95	Kinetochore-associated protein 1 OS=Homo sapiens GN=KNTC1 PE=1 SV=1	2.49e+004	4.86e+004
TITIN_HUMAN	3 (3)	57.84	0.02	2.36	Titin OS=Homo sapiens GN=TTN PE=1 SV=4	6.47e+005	1.53e+006
DYL1_HUMAN	2 (2)	57.56	0.42	2.08	Dynein light chain 1, cytoplasmic OS=Homo sapiens GN=DYNLL1 PE=1 SV=1	1.83e+004	8784.05
TTC37_HUMAN	2 (2)	57.55	0.11	2.56	Tetratricopeptide repeat protein 37 OS=Homo sapiens GN=TTC37 PE=1 SV=1	6.18e+004	1.58e+005
ZN383_HUMAN	2 (1)	57.53	0.01	1.55	Zinc finger protein 383 OS=Homo sapiens GN=ZNF383 PE=2 SV=1	1.52e+004	2.35e+004
HS2ST_HUMAN	2 (1)	57.42	0.11	1.58	Heparan sulfate 2-O-sulfotransferase 1 OS=Homo sapiens GN=HS2ST1 PE=1 SV=1	1.40e+005	2.20e+005
TNPO2_HUMAN	3 (3)	57.30	0.07	2.29	Transportin-2 OS=Homo sapiens GN=TNPO2 PE=1 SV=3	4.09e+004	9.38e+004
MRCKB_HUMAN	2 (2)	57.20	8.26e-003	1.81	Serine/threonine-protein kinase MRCK beta OS=Homo sapiens GN=CDC42BPB PE=1 SV=2	5.11e+004	9.26e+004
CAB45_HUMAN	2 (2)	57.16	0.04	3.15	45 kDa calcium-binding protein OS=Homo sapiens GN=SDF4 PE=1 SV=1	8.42e+004	2.66e+005
UBP33_HUMAN	2 (2)	57.11	0.13	1.46	Ubiquitin carboxyl-terminal hydrolase 33 OS=Homo sapiens GN=USP33 PE=1 SV=2	5.32e+004	7.77e+004
RT02_HUMAN	2 (2)	56.89	0.77	1.27	28S ribosomal protein S2, mitochondrial OS=Homo sapiens GN=MRPS2 PE=1 SV=1	1.11e+005	8.72e+004
RL18A_HUMAN	2 (2)	56.61	0.10	2.11	60S ribosomal protein L18a OS=Homo sapiens GN=RPL18A PE=1 SV=2	4.94e+004	1.04e+005
ESYT1_HUMAN	2 (2)	56.35	3.12e-003	2.16	Extended synaptotagmin-1 OS=Homo sapiens GN=ESYT1 PE=1 SV=1	6.47e+004	1.40e+005
ROA0_HUMAN	2 (2)	56.33	0.07	3.88	Heterogeneous nuclear ribonucleoprotein A0 OS=Homo sapiens GN=HNRNPA0 PE=1 SV=1	1.52e+004	5.90e+004
CHSP1_HUMAN	2 (2)	56.11	0.06	3.06	Calcium-regulated heat stable protein 1 OS=Homo sapiens GN=CARHSP1 PE=1 SV=2	2.34e+004	7.15e+004
ZBT17_HUMAN	2 (2)	55.88	0.43	1.74	Zinc finger and BTB domain-containing protein 17 OS=Homo sapiens GN=ZBTB17 PE=1 SV=3	2.17e+004	3.76e+004
SPON1_HUMAN	2 (2)	55.68	0.20	2.01	Spondin-1 OS=Homo sapiens GN=SPON1 PE=1 SV=2	8436.10	1.69e+004
CTBP2_HUMAN	2 (1)	55.59	0.04	1.55	C-terminal-binding protein 2 OS=Homo sapiens GN=CTBP2 PE=1 SV=1	4.94e+004	7.68e+004
PRDX6_HUMAN	2 (2)	55.58	0.17	2.93	Peroxiredoxin-6 OS=Homo sapiens GN=PRDX6 PE=1 SV=3	1.69e+004	4.96e+004
NDKA_HUMAN	2 (1)	55.23	0.07	3.87	Nucleoside diphosphate kinase A OS=Homo sapiens GN=NME1 PE=1 SV=1	3.15e+004	1.22e+005
TMOD3_HUMAN	2 (2)	55.20	0.30	1.77	Tropomodulin-3 OS=Homo sapiens GN=TMOD3 PE=1 SV=1	9.56e+004	1.70e+005
NBAS_HUMAN	2 (1)	54.76	0.25	1.61	Neuroblastoma-amplified sequence OS=Homo sapiens GN=NBAS PE=1 SV=2	2.26e+004	1.40e+004
BRX1_HUMAN	2 (2)	54.75	0.01	4.92	Ribosome biogenesis protein BRX1 homolog OS=Homo sapiens GN=BRIX1 PE=1 SV=2	1.09e+004	5.37e+004
ISCA1_HUMAN	2 (2)	54.66	0.09	1.97	Iron-sulfur cluster assembly 1 homolog, mitochondrial OS=Homo sapiens GN=ISCA1 PE=2 SV=1	5.10e+004	1.01e+005
S27A2_HUMAN	2 (2)	54.39	0.03	5.21	Very long-chain acyl-CoA synthetase OS=Homo sapiens GN=SLC27A2 PE=1 SV=2	1.84e+004	9.57e+004
PDCD6_HUMAN	2 (2)	54.32	0.13	3.02	Programmed cell death protein 6 OS=Homo sapiens GN=PDCD6 PE=1 SV=1	1.13e+004	3.40e+004
PDIP3_HUMAN	2 (1)	53.80	0.02	2.33	Polymerase delta-interacting protein 3 OS=Homo sapiens GN=POLDIP3 PE=1 SV=2	3.89e+005	9.05e+005
HEMK1_HUMAN	2 (2)	53.72	0.36	1.62	HemK methyltransferase family member 1 OS=Homo sapiens GN=HEMK1 PE=2 SV=1	9.41e+004	1.53e+005
LMNA_HUMAN	2 (1)	53.50	0.22	1.90	Prelamin-A/C OS=Homo sapiens GN=LMNA PE=1 SV=1	1.53e+004	2.90e+004
VGLL4_HUMAN	2 (2)	53.31	0.09	2.18	Transcription cofactor vestigial-like protein 4 OS=Homo sapiens GN=VGLL4 PE=1 SV=4	2.99e+004	6.50e+004
ZN747_HUMAN	2 (2)	53.20	0.21	1.90	KRAB domain-containing protein ZNF747 OS=Homo sapiens GN=ZNF747 PE=2 SV=1	3.36e+004	6.39e+004
SYNE1_HUMAN	2 (2)	53.11	0.26	1.55	Nesprin-1 OS=Homo sapiens GN=SYNE1 PE=1 SV=4	4.26e+004	6.59e+004
SHB_HUMAN	2 (2)	52.90	0.22	1.96	SH2 domain-containing adapter protein B OS=Homo sapiens GN=SHB PE=1 SV=2	3.02e+005	5.91e+005
IKKB_HUMAN	2 (2)	52.84	0.09	2.88	Inhibitor of nuclear factor kappa-B kinase subunit beta OS=Homo sapiens GN=IKBKB PE=1 SV=1	1.74e+004	5.00e+004
M3K5_HUMAN	2 (1)	52.76	0.01	2.23	Mitogen-activated protein kinase kinase kinase 5 OS=Homo sapiens GN=MAP3K5 PE=1 SV=1	2.31e+004	5.15e+004
PHF2_HUMAN	2 (1)	52.58	0.03	2.08	Lysine-specific demethylase PHF2 OS=Homo sapiens GN=PHF2 PE=1 SV=4	7.94e+004	1.65e+005
RNPS1_HUMAN	2 (2)	52.25	0.04	2.37	RNA-binding protein with serine-rich domain 1 OS=Homo sapiens GN=RNPS1 PE=1 SV=1	8550.40	2.02e+004
KBL_HUMAN	2 (2)	52.16	0.04	2.45	2-amino-3-ketobutyrate coenzyme A ligase, mitochondrial OS=Homo sapiens GN=GCAT PE=1 SV=1	1.68e+004	4.11e+004
DIM1_HUMAN	2 (2)	52.08	0.07	4.45	Probable dimethyladenosine transferase OS=Homo sapiens GN=DIMT1 PE=1 SV=1	4623.60	2.06e+004
PDZD8_HUMAN	2 (2)	51.74	0.74	1.92	PDZ domain-containing protein 8 OS=Homo sapiens GN=PDZD8 PE=1 SV=1	5.62e+004	1.08e+005
ZN148_HUMAN	2 (2)	51.69	0.02	2.82	Zinc finger protein 148 OS=Homo sapiens GN=ZNF148 PE=1 SV=2	2.48e+004	7.00e+004
ZBTB1_HUMAN	2 (2)	51.42	0.12	2.30	Zinc finger and BTB domain-containing protein 1 OS=Homo sapiens GN=ZBTB1 PE=1 SV=3	4.15e+004	9.55e+004
FLNB_HUMAN	2 (1)	51.11	0.08	2.61	Filamin-B OS=Homo sapiens GN=FLNB PE=1 SV=2	3.76e+004	9.83e+004
DIDO1_HUMAN	2 (2)	50.98	0.48	1.41	Death-inducer obliterator 1 OS=Homo sapiens GN=DIDO1 PE=1 SV=5	1.42e+004	2.01e+004
ZN738_HUMAN	2 (2)	50.39	0.04	2.28	Protein ZNF738 OS=Homo sapiens GN=ZNF738 PE=2 SV=1	1.13e+005	2.57e+005
VAV3_HUMAN	2 (2)	50.36	0.05	1.85	Guanine nucleotide exchange factor VAV3 OS=Homo sapiens GN=VAV3 PE=1 SV=1	4.51e+004	8.32e+004
LYRM2_HUMAN	2 (2)	50.31	0.08	1.57	LYR motif-containing protein 2 OS=Homo sapiens GN=LYRM2 PE=1 SV=1	8.35e+005	1.31e+006
AKAP9_HUMAN	2 (2)	49.52	0.11	2.38	A-kinase anchor protein 9 OS=Homo sapiens GN=AKAP9 PE=1 SV=3	7639.64	1.82e+004
GOG6A_HUMAN	2 (1)	49.23	0.06	2.92	Golgin subfamily A member 6A OS=Homo sapiens GN=GOLGA6A PE=2 SV=3	8.58e+004	2.51e+005
ZN337_HUMAN	2 (2)	48.93	0.01	3.09	Zinc finger protein 337 OS=Homo sapiens GN=ZNF337 PE=2 SV=2	1.10e+004	3.39e+004
RIP_HUMAN	2 (2)	48.90	0.04	1.89	RPA-interacting protein OS=Homo sapiens GN=RPAIN PE=1 SV=1	2.57e+004	4.86e+004
BIRC6_HUMAN	2 (2)	48.72	0.31	2.38	Baculoviral IAP repeat-containing protein 6 OS=Homo sapiens GN=BIRC6 PE=1 SV=2	5.00e+004	1.19e+005
HIC2_HUMAN	2 (2)	48.71	4.44e-003	2.36	Hypermethylated in cancer 2 protein OS=Homo sapiens GN=HIC2 PE=1 SV=2	3.24e+004	7.63e+004
NOC3L_HUMAN	2 (2)	48.54	0.16	1.08	Nucleolar complex protein 3 homolog OS=Homo sapiens GN=NOC3L PE=1 SV=1	2.42e+004	2.25e+004
PARI_HUMAN	2 (2)	48.48	7.80e-003	4.84	PCNA-interacting partner OS=Homo sapiens GN=PARPBP PE=1 SV=3	4.02e+004	1.95e+005
T194A_HUMAN	2 (2)	48.41	0.51	1.54	Transmembrane protein 194A OS=Homo sapiens GN=TMEM194A PE=1 SV=2	1.61e+004	2.48e+004
SPC24_HUMAN	2 (2)	48.39	0.10	2.64	Kinetochore protein Spc24 OS=Homo sapiens GN=SPC24 PE=1 SV=2	9353.29	2.47e+004
DPOA2_HUMAN	2 (2)	47.72	0.51	1.32	DNA polymerase alpha subunit B OS=Homo sapiens GN=POLA2 PE=1 SV=2	2.40e+004	3.18e+004
ZN526_HUMAN	2 (2)	47.63	0.07	2.50	Zinc finger protein 526 OS=Homo sapiens GN=ZNF526 PE=2 SV=2	1.26e+004	3.16e+004
RNF4_HUMAN	2 (2)	47.56	0.29	2.60	E3 ubiquitin-protein ligase RNF4 OS=Homo sapiens GN=RNF4 PE=1 SV=1	1.95e+004	5.09e+004
MLH3_HUMAN	2 (2)	46.98	0.13	1.47	DNA mismatch repair protein Mlh3 OS=Homo sapiens GN=MLH3 PE=1 SV=3	6.10e+004	8.97e+004
APC4_HUMAN	2 (2)	46.58	0.03	2.19	Anaphase-promoting complex subunit 4 OS=Homo sapiens GN=ANAPC4 PE=1 SV=2	3.06e+004	6.68e+004
ZFP92_HUMAN	2 (1)	45.93	0.03	3.45	Zinc finger protein 92 homolog OS=Homo sapiens GN=ZFP92 PE=2 SV=3	4091.20	1.41e+004
ZSC21_HUMAN	2 (2)	45.66	0.03	2.22	Zinc finger and SCAN domain-containing protein 21 OS=Homo sapiens GN=ZSCAN21 PE=2 SV=2	2.47e+004	5.49e+004
FADS2_HUMAN	2 (2)	45.58	0.02	2.79	Fatty acid desaturase 2 OS=Homo sapiens GN=FADS2 PE=1 SV=1	1.18e+004	3.29e+004
STX12_HUMAN	2 (1)	45.41	0.05	3.03	Syntaxin-12 OS=Homo sapiens GN=STX12 PE=1 SV=1	2.49e+004	7.55e+004
ILVBL_HUMAN	2 (2)	45.12	0.20	2.97	Acetolactate synthase-like protein OS=Homo sapiens GN=ILVBL PE=1 SV=2	1.98e+005	5.86e+005
TBE_HUMAN	2 (2)	44.73	0.25	1.85	Tubulin epsilon chain OS=Homo sapiens GN=TUBE1 PE=2 SV=1	2.67e+004	4.94e+004
NDUAA_HUMAN	2 (2)	44.44	0.16	1.85	NADH dehydrogenase [ubiquinone] 1 alpha subcomplex subunit 10, mitochondrial OS=Homo sapiens GN=NDUFA10 PE=1 SV=1	3.32e+004	6.15e+004
SUCB1_HUMAN	2 (2)	44.03	0.07	3.67	Succinyl-CoA ligase [ADP-forming] subunit beta, mitochondrial OS=Homo sapiens GN=SUCLA2 PE=1 SV=3	4507.17	1.66e+004
MRT4_HUMAN	2 (2)	43.73	4.44e-003	2.55	mRNA turnover protein 4 homolog OS=Homo sapiens GN=MRTO4 PE=1 SV=2	4.12e+004	1.05e+005
RN157_HUMAN	2 (2)	43.23	0.04	2.46	RING finger protein 157 OS=Homo sapiens GN=RNF157 PE=1 SV=3	2.84e+004	7.00e+004
MY18A_HUMAN	3 (3)	42.97	0.09	3.14	Unconventional myosin-XVIIIa OS=Homo sapiens GN=MYO18A PE=1 SV=3	4.15e+004	1.30e+005
HGS_HUMAN	2 (1)	42.78	0.12	1.81	Hepatocyte growth factor-regulated tyrosine kinase substrate OS=Homo sapiens GN=HGS PE=1 SV=1	9.01e+004	1.63e+005
AP2S1_HUMAN	2 (2)	42.73	0.14	1.93	AP-2 complex subunit sigma OS=Homo sapiens GN=AP2S1 PE=1 SV=2	1.09e+004	2.11e+004
SRPK2_HUMAN	2 (1)	42.47	0.08	2.05	SRSF protein kinase 2 OS=Homo sapiens GN=SRPK2 PE=1 SV=3	3.64e+004	7.48e+004
PLEC_HUMAN	2 (1)	42.37	0.02	1.96	Plectin OS=Homo sapiens GN=PLEC PE=1 SV=3	1.47e+004	2.88e+004
OXA1L_HUMAN	2 (2)	42.22	0.04	2.06	Mitochondrial inner membrane protein OXA1L OS=Homo sapiens GN=OXA1L PE=1 SV=3	2.55e+004	5.25e+004
ARHG5_HUMAN	2 (2)	40.89	0.23	1.36	Rho guanine nucleotide exchange factor 5 OS=Homo sapiens GN=ARHGEF5 PE=1 SV=3	5.54e+004	7.51e+004
NSE2_HUMAN	2 (2)	40.75	0.04	2.00	E3 SUMO-protein ligase NSE2 OS=Homo sapiens GN=NSMCE2 PE=1 SV=2	1.07e+004	2.14e+004
YK006_HUMAN	2 (2)	40.47	0.42	1.63	Putative uncharacterized protein FLJ37770 OS=Homo sapiens PE=5 SV=1	2.41e+005	3.92e+005
PISD_HUMAN	2 (2)	40.22	0.07	3.01	Phosphatidylserine decarboxylase proenzyme OS=Homo sapiens GN=PISD PE=2 SV=4	4140.25	1.25e+004
MSI2H_HUMAN	2 (1)	40.03	0.20	1.99	RNA-binding protein Musashi homolog 2 OS=Homo sapiens GN=MSI2 PE=1 SV=1	2.09e+004	4.15e+004
TEBP_HUMAN	2 (2)	38.79	0.52	1.39	Prostaglandin E synthase 3 OS=Homo sapiens GN=PTGES3 PE=1 SV=1	1.80e+004	2.50e+004
DYH17_HUMAN	2 (2)	38.53	0.04	1.82	Dynein heavy chain 17, axonemal OS=Homo sapiens GN=DNAH17 PE=1 SV=2	8.45e+004	1.54e+005
UCHL1_HUMAN	2 (2)	38.37	0.33	2.64	Ubiquitin carboxyl-terminal hydrolase isozyme L1 OS=Homo sapiens GN=UCHL1 PE=1 SV=2	1.93e+004	5.11e+004
KLC1_HUMAN	2 (2)	37.47	0.55	5.26	Kinesin light chain 1 OS=Homo sapiens GN=KLC1 PE=1 SV=2	1.88e+004	9.88e+004
HPS4_HUMAN	2 (2)	36.70	6.55e-003	3.56	Hermansky-Pudlak syndrome 4 protein OS=Homo sapiens GN=HPS4 PE=1 SV=2	5.29e+004	1.88e+005
JAG1_HUMAN	2 (2)	36.68	1.00	1.01	Protein jagged-1 OS=Homo sapiens GN=JAG1 PE=1 SV=3	3.65e+004	3.63e+004
B3GL2_HUMAN	2 (2)	36.56	0.03	1.93	UDP-GalNAc:beta-1,3-N-acetylgalactosaminyltransferase 2 OS=Homo sapiens GN=B3GALNT2 PE=1 SV=1	1.46e+004	2.82e+004
UCKL1_HUMAN	2 (2)	35.95	0.04	2.19	Uridine-cytidine kinase-like 1 OS=Homo sapiens GN=UCKL1 PE=1 SV=2	1.01e+004	2.20e+004
RAB13_HUMAN	2 (1)	35.16	0.09	2.06	Ras-related protein Rab-13 OS=Homo sapiens GN=RAB13 PE=1 SV=1	1.26e+004	2.59e+004
DYH14_HUMAN	2 (1)	34.83	0.01	3.14	Dynein heavy chain 14, axonemal OS=Homo sapiens GN=DNAH14 PE=2 SV=3	3.96e+005	1.24e+006
KI67_HUMAN	2 (2)	34.17	0.30	2.05	Antigen KI-67 OS=Homo sapiens GN=MKI67 PE=1 SV=2	9931.19	2.04e+004
HMCN1_HUMAN	2 (1)	33.36	0.05	2.36	Hemicentin-1 OS=Homo sapiens GN=HMCN1 PE=1 SV=2	1.20e+005	2.83e+005
CLSPN_HUMAN	2 (2)	33.35	0.02	3.66	Claspin OS=Homo sapiens GN=CLSPN PE=1 SV=3	1.42e+005	5.20e+005
ATL1_HUMAN	2 (2)	33.31	0.38	1.73	ADAMTS-like protein 1 OS=Homo sapiens GN=ADAMTSL1 PE=1 SV=4	3.06e+005	1.77e+005
CAP1_HUMAN	2 (2)	33.00	0.27	2.12	Adenylyl cyclase-associated protein 1 OS=Homo sapiens GN=CAP1 PE=1 SV=5	3.20e+004	6.78e+004
MYO10_HUMAN	2 (2)	32.35	0.43	1.83	Unconventional myosin-X OS=Homo sapiens GN=MYO10 PE=1 SV=3	4.34e+004	7.94e+004
PDS5A_HUMAN	2 (2)	31.37	0.90	1.16	Sister chromatid cohesion protein PDS5 homolog A OS=Homo sapiens GN=PDS5A PE=1 SV=1	7.96e+004	6.88e+004
SHQ1_HUMAN	2 (1)	30.91	0.06	2.38	Protein SHQ1 homolog OS=Homo sapiens GN=SHQ1 PE=1 SV=2	1.03e+005	2.45e+005
